# Supplementary material for: The protein composition of human adenovirus replication compartments
Source: mBio. 2024 Nov 29;16(1):e02144-24. doi: 10.1128/mbio.02144-24 (PMC11708036; doi:10.1128/mbio.02144-24)
Supplement: Table S1 — Total proteins identified in RC and Npl fractions from mock-infected and HAdV-C5-infected cells at different time points post-infection. [file mbio.02144-24-s0002.xlsx]

## Sheet: RAW
Checked	Protein FDR Confidence: Combined	Accession	Description	Coverage [%]	# Peptides	# PSMs	# Unique Peptides	Found in Sample: [S11] F2: 126, Sample, Mock, NP, 16	Found in Sample: [S21] F3: 126, Sample, Mock, NP, 16	Found in Sample: [S22] F4: 126, Sample, Mock, NP, 16	Found in Sample: [S12] F2: 127N, Sample, WT, NP, 16	Found in Sample: [S28] F3: 127N, Sample, WT, NP, 16	Found in Sample: [S37] F4: 127N, Sample, WT, NP, 16	Found in Sample: [S15] F2: 128C, Sample, Mock, RC, 16	Found in Sample: [S31] F3: 128C, Sample, Mock, RC, 16	Found in Sample: [S40] F4: 128C, Sample, Mock, RC, 16	Found in Sample: [S16] F2: 129N, Sample, WT, RC, 16	Found in Sample: [S32] F3: 129N, Sample, WT, RC, 16	Found in Sample: [S41] F4: 129N, Sample, WT, RC, 16	Found in Sample: [S19] F2: 130C, Sample, MM, NP, 16	Found in Sample: [S35] F3: 130C, Sample, MM, NP, 16	Found in Sample: [S44] F4: 130C, Sample, MM, NP, 16	Found in Sample: [S20] F2: 131, Control, MM, RC, 16	Found in Sample: [S36] F3: 131, Control, MM, RC, 16	Found in Sample: [S45] F4: 131, Control, MM, RC, 16	Found in Sample: [S1] F1: 126, Sample, Mock, NP, 36	Found in Sample: [S26] F8: 126, Sample, Mock, NP, 36	Found in Sample: [S27] F9: 126, Sample, Mock, NP, 36	Found in Sample: [S2] F1: 127N, Sample, WT, NP, 36	Found in Sample: [S73] F8: 127N, Sample, WT, NP, 36	Found in Sample: [S82] F9: 127N, Sample, WT, NP, 36	Found in Sample: [S5] F1: 128C, Sample, Mock, RC, 36	Found in Sample: [S76] F8: 128C, Sample, Mock, RC, 36	Found in Sample: [S85] F9: 128C, Sample, Mock, RC, 36	Found in Sample: [S6] F1: 129N, Sample, WT, RC, 36	Found in Sample: [S77] F8: 129N, Sample, WT, RC, 36	Found in Sample: [S86] F9: 129N, Sample, WT, RC, 36	Found in Sample: [S9] F1: 130C, Sample, MM, NP, 36	Found in Sample: [S80] F8: 130C, Sample, MM, NP, 36	Found in Sample: [S89] F9: 130C, Sample, MM, NP, 36	Found in Sample: [S10] F1: 131, Control, MM, RC, 36	Found in Sample: [S81] F8: 131, Control, MM, RC, 36	Found in Sample: [S90] F9: 131, Control, MM, RC, 36	Found in Sample: [S23] F5: 126, Sample, Mock, NP, 24	Found in Sample: [S24] F6: 126, Sample, Mock, NP, 24	Found in Sample: [S25] F7: 126, Sample, Mock, NP, 24	Found in Sample: [S46] F5: 127N, Sample, WT, NP, 24	Found in Sample: [S55] F6: 127N, Sample, WT, NP, 24	Found in Sample: [S64] F7: 127N, Sample, WT, NP, 24
FALSE	High	Q8IYH5	ZZ-type zinc finger-containing protein 3 OS=Homo sapiens GN=ZZZ3 PE=1 SV=1	2	2	3	2	High	Not Found	Not Found	High	Not Found	Not Found	High	Not Found	Not Found	High	Not Found	Not Found	High	Not Found	Not Found	High	Not Found	Not Found	Not Found	Not Found	High	Not Found	Not Found	High	Not Found	Not Found	High	Not Found	Not Found	High	Not Found	Not Found	High	Not Found	Not Found	High	High	Not Found	Not Found	High	Not Found	Not Found
FALSE	High	Q15942	Zyxin OS=Homo sapiens GN=ZYX PE=1 SV=1	33	14	232	14	High	High	High	High	High	High	High	High	High	High	High	High	High	High	High	High	High	High	High	High	High	High	High	High	High	High	High	High	High	High	High	High	High	High	High	High	High	High	High	High	High	High
FALSE	High	O43264	Centromere/kinetochore protein zw10 homolog OS=Homo sapiens GN=ZW10 PE=1 SV=3	8	5	20	5	High	High	High	High	High	High	High	High	High	High	High	High	High	High	High	High	High	High	High	High	High	High	High	High	High	High	High	High	High	High	High	High	High	High	High	High	High	High	High	High	High	High
FALSE	High	O95218	Zinc finger Ran-binding domain-containing protein 2 OS=Homo sapiens GN=ZRANB2 PE=1 SV=2	35	12	93	12	High	High	High	High	High	High	High	High	High	High	High	High	High	High	High	High	High	High	High	High	High	High	High	High	High	High	High	High	High	High	High	High	High	High	High	High	High	High	High	High	High	High
FALSE	High	Q96NB3	Zinc finger protein 830 OS=Homo sapiens GN=ZNF830 PE=1 SV=2	24	6	12	6	High	High	High	High	High	High	High	High	High	High	High	High	High	High	High	High	High	High	Not Found	High	Not Found	Not Found	High	Not Found	Not Found	High	Not Found	Not Found	High	Not Found	Not Found	High	Not Found	Not Found	High	Not Found	Not Found	Not Found	High	Not Found	Not Found	High
FALSE	High	Q2TB10	Zinc finger protein 800 OS=Homo sapiens GN=ZNF800 PE=1 SV=1	19	11	31	11	High	High	High	High	High	High	High	High	High	High	High	High	High	High	High	High	High	High	High	High	High	High	High	High	High	High	High	High	High	High	High	High	High	High	High	High	High	High	High	High	High	High
FALSE	High	Q8N1G0	Zinc finger protein 687 OS=Homo sapiens GN=ZNF687 PE=1 SV=1	2	2	14	2	High	High	High	High	High	High	High	High	High	High	High	High	High	High	High	High	High	High	High	Not Found	High	High	Not Found	High	High	Not Found	High	High	Not Found	High	High	Not Found	High	High	Not Found	High	High	High	High	High	High	High
FALSE	High	Q14966	Zinc finger protein 638 OS=Homo sapiens GN=ZNF638 PE=1 SV=2	31	52	250	52	High	High	High	High	High	High	High	High	High	High	High	High	High	High	High	High	High	High	High	High	High	High	High	High	High	High	High	High	High	High	High	High	High	High	High	High	High	High	High	High	High	High
FALSE	High	Q969S3	Zinc finger protein 622 OS=Homo sapiens GN=ZNF622 PE=1 SV=1	15	6	17	6	High	High	High	High	High	High	High	High	High	High	High	High	High	High	High	High	High	High	High	Not Found	High	High	Not Found	High	High	Not Found	High	High	Not Found	High	High	Not Found	High	High	Not Found	High	High	High	Not Found	High	High	Not Found
FALSE	High	Q86UK7	Zinc finger protein 598 OS=Homo sapiens GN=ZNF598 PE=1 SV=1	23	18	65	18	High	High	High	High	High	High	High	High	High	High	High	High	High	High	High	High	High	High	High	High	High	High	High	High	High	High	High	High	High	High	High	High	High	High	High	High	High	High	High	High	High	High
FALSE	High	O00488	Zinc finger protein 593 OS=Homo sapiens GN=ZNF593 PE=1 SV=2	31	3	17	3	High	High	High	High	High	High	High	High	High	High	High	High	High	High	High	High	High	High	High	High	High	High	High	High	High	High	High	High	High	High	High	High	High	High	High	High	High	High	High	High	High	High
FALSE	High	Q92610	Zinc finger protein 592 OS=Homo sapiens GN=ZNF592 PE=1 SV=2	8	9	17	8	High	High	High	High	High	High	High	High	High	High	High	High	High	High	High	High	High	High	High	High	High	High	High	High	High	High	High	High	High	High	High	High	High	High	High	High	High	Not Found	High	High	Not Found	High
FALSE	High	Q9UK33	Zinc finger protein 580 OS=Homo sapiens GN=ZNF580 PE=1 SV=1	17	2	2	2	Not Found	Not Found	Not Found	Not Found	Not Found	Not Found	Not Found	Not Found	Not Found	Not Found	Not Found	Not Found	Not Found	Not Found	Not Found	Not Found	Not Found	Not Found	High	Not Found	Not Found	High	Not Found	Not Found	High	Not Found	Not Found	High	Not Found	Not Found	High	Not Found	Not Found	High	Not Found	Not Found	Not Found	High	Not Found	Not Found	High	Not Found
FALSE	High	Q9HCE3	Zinc finger protein 532 OS=Homo sapiens GN=ZNF532 PE=1 SV=2	10	8	15	7	High	High	Not Found	High	High	Not Found	High	High	Not Found	High	High	Not Found	High	High	Not Found	High	High	Not Found	High	High	High	High	High	High	High	High	High	High	High	High	High	High	High	High	High	High	Not Found	High	High	Not Found	High	High
FALSE	High	Q92618	Zinc finger protein 516 OS=Homo sapiens GN=ZNF516 PE=1 SV=1	4	3	3	3	High	Not Found	Not Found	High	Not Found	Not Found	High	Not Found	Not Found	High	Not Found	Not Found	High	Not Found	Not Found	High	Not Found	Not Found	High	Not Found	Not Found	High	Not Found	Not Found	High	Not Found	Not Found	High	Not Found	Not Found	High	Not Found	Not Found	High	Not Found	Not Found	Not Found	High	Not Found	Not Found	High	Not Found
FALSE	High	Q96KM6	Zinc finger protein 512B OS=Homo sapiens GN=ZNF512B PE=1 SV=1	8	5	13	5	High	High	High	High	High	High	High	High	High	High	High	High	High	High	High	High	High	High	High	High	High	High	High	High	High	High	High	High	High	High	High	High	High	High	High	High	High	High	High	High	High	High
FALSE	High	Q96ME7	Zinc finger protein 512 OS=Homo sapiens GN=ZNF512 PE=1 SV=2	26	14	63	13	High	High	High	High	High	High	High	High	High	High	High	High	High	High	High	High	High	High	High	High	High	High	High	High	High	High	High	High	High	High	High	High	High	High	High	High	High	High	High	High	High	High
FALSE	High	Q8TF68	Zinc finger protein 384 OS=Homo sapiens GN=ZNF384 PE=1 SV=2	15	7	30	7	High	High	High	High	High	High	High	High	High	High	High	High	High	High	High	High	High	High	High	High	High	High	High	High	High	High	High	High	High	High	High	High	High	High	High	High	High	High	High	High	High	High
FALSE	High	Q9UL40	Zinc finger protein 346 OS=Homo sapiens GN=ZNF346 PE=1 SV=1	25	7	24	7	Not Found	High	High	Not Found	High	High	Not Found	High	High	Not Found	High	High	Not Found	High	High	Not Found	High	High	High	Not Found	High	High	Not Found	High	High	Not Found	High	High	Not Found	High	High	Not Found	High	High	Not Found	High	High	High	High	High	High	High
FALSE	High	Q5BKZ1	DBIRD complex subunit ZNF326 OS=Homo sapiens GN=ZNF326 PE=1 SV=2	29	15	157	15	High	High	High	High	High	High	High	High	High	High	High	High	High	High	High	High	High	High	High	High	High	High	High	High	High	High	High	High	High	High	High	High	High	High	High	High	High	High	High	High	High	High
FALSE	High	Q5VUA4	Zinc finger protein 318 OS=Homo sapiens GN=ZNF318 PE=1 SV=2	2	4	9	4	High	High	High	High	High	High	High	High	High	High	High	High	High	High	High	High	High	High	High	Not Found	Not Found	High	Not Found	Not Found	High	Not Found	Not Found	High	Not Found	Not Found	High	Not Found	Not Found	High	Not Found	Not Found	High	High	Not Found	High	High	Not Found
FALSE	High	Q9Y2X9	Zinc finger protein 281 OS=Homo sapiens GN=ZNF281 PE=1 SV=1	16	8	16	8	High	High	High	High	High	High	High	High	High	High	High	High	High	High	High	High	High	High	High	Not Found	Not Found	High	High	Not Found	High	Not Found	Not Found	High	High	Not Found	High	Not Found	Not Found	High	High	Not Found	High	High	Not Found	High	High	Not Found
FALSE	High	Q6N043	Zinc finger protein 280D OS=Homo sapiens GN=ZNF280D PE=1 SV=3	7	5	8	5	High	High	High	High	High	High	High	High	High	High	High	High	High	High	High	High	High	High	Not Found	High	High	Not Found	High	High	Not Found	High	High	Not Found	High	High	Not Found	High	High	Not Found	High	High	High	Not Found	Not Found	High	Not Found	Not Found
FALSE	High	Q8ND82	Zinc finger protein 280C OS=Homo sapiens GN=ZNF280C PE=1 SV=1	9	7	22	7	High	High	High	High	High	High	High	High	High	High	High	High	High	High	High	High	High	High	High	High	High	High	High	High	High	High	High	High	High	High	High	High	High	High	High	High	High	High	High	High	High	High
FALSE	High	P17028	Zinc finger protein 24 OS=Homo sapiens GN=ZNF24 PE=1 SV=4	8	3	7	3	High	High	High	High	High	High	High	High	High	High	High	High	High	High	High	High	High	High	High	Not Found	Not Found	High	Not Found	Not Found	High	Not Found	Not Found	High	Not Found	Not Found	High	Not Found	Not Found	High	Not Found	Not Found	Not Found	High	High	Not Found	High	High
FALSE	High	O43670	BUB3-interacting and GLEBS motif-containing protein ZNF207 OS=Homo sapiens GN=ZNF207 PE=1 SV=1	13	6	78	6	High	High	High	High	High	High	High	High	High	High	High	High	High	High	High	High	High	High	High	High	High	High	High	High	High	High	High	High	High	High	High	High	High	High	High	High	High	High	High	High	High	High
FALSE	High	O15231	Zinc finger protein 185 OS=Homo sapiens GN=ZNF185 PE=1 SV=3	28	12	35	12	High	High	High	High	High	High	High	High	High	High	High	High	High	High	High	High	High	High	High	High	High	High	High	High	High	High	High	High	High	High	High	High	High	High	High	High	High	High	High	High	High	High
FALSE	High	Q9UQR1	Zinc finger protein 148 OS=Homo sapiens GN=ZNF148 PE=1 SV=2	24	12	48	12	High	High	High	High	High	High	High	High	High	High	High	High	High	High	High	High	High	High	High	High	High	High	High	High	High	High	High	High	High	High	High	High	High	High	High	High	High	High	High	High	High	High
FALSE	High	Q9ULU4	Protein kinase C-binding protein 1 OS=Homo sapiens GN=ZMYND8 PE=1 SV=2	14	15	57	15	High	High	High	High	High	High	High	High	High	High	High	High	High	High	High	High	High	High	High	High	High	High	High	High	High	High	High	High	High	High	High	High	High	High	High	High	High	High	High	High	High	High
FALSE	High	Q15326	Zinc finger MYND domain-containing protein 11 OS=Homo sapiens GN=ZMYND11 PE=1 SV=2	10	7	29	7	High	High	High	High	High	High	High	High	High	High	High	High	High	High	High	High	High	High	High	High	High	High	High	High	High	High	High	High	High	High	High	High	High	High	High	High	High	High	High	High	High	High
FALSE	High	Q5VZL5	Zinc finger MYM-type protein 4 OS=Homo sapiens GN=ZMYM4 PE=1 SV=1	13	16	45	15	High	High	High	High	High	High	High	High	High	High	High	High	High	High	High	High	High	High	High	High	High	High	High	High	High	High	High	High	High	High	High	High	High	High	High	High	High	High	High	High	High	High
FALSE	High	Q14202	Zinc finger MYM-type protein 3 OS=Homo sapiens GN=ZMYM3 PE=1 SV=2	4	5	11	4	High	High	High	High	High	High	High	High	High	High	High	High	High	High	High	High	High	High	High	High	High	High	High	High	High	High	High	High	High	High	High	High	High	High	High	High	Not Found	High	High	Not Found	High	High
FALSE	High	Q9UBW7	Zinc finger MYM-type protein 2 OS=Homo sapiens GN=ZMYM2 PE=1 SV=1	7	7	14	7	High	High	High	High	High	High	High	High	High	High	High	High	High	High	High	High	High	High	High	High	Not Found	High	High	Not Found	High	High	Not Found	High	High	Not Found	High	High	Not Found	High	High	Not Found	High	High	High	High	High	High
FALSE	High	O75844	CAAX prenyl protease 1 homolog OS=Homo sapiens GN=ZMPSTE24 PE=1 SV=2	32	13	166	13	High	High	High	High	High	High	High	High	High	High	High	High	High	High	High	High	High	High	High	High	High	High	High	High	High	High	High	High	High	High	High	High	High	High	High	High	High	High	High	High	High	High
FALSE	High	Q96NC0	Zinc finger matrin-type protein 2 OS=Homo sapiens GN=ZMAT2 PE=1 SV=1	23	6	12	6	High	High	Not Found	High	High	Not Found	High	High	Not Found	High	High	Not Found	High	High	Not Found	High	High	Not Found	High	High	High	High	High	High	High	High	High	High	High	High	High	High	High	High	High	High	High	Not Found	Not Found	High	Not Found	Not Found
FALSE	High	Q8N5A5	Zinc finger CCCH-type with G patch domain-containing protein OS=Homo sapiens GN=ZGPAT PE=1 SV=3	4	2	2	2	Not Found	Not Found	High	Not Found	Not Found	High	Not Found	Not Found	High	Not Found	Not Found	High	Not Found	Not Found	High	Not Found	Not Found	High	Not Found	Not Found	Not Found	Not Found	Not Found	Not Found	Not Found	Not Found	Not Found	Not Found	Not Found	Not Found	Not Found	Not Found	Not Found	Not Found	Not Found	Not Found	High	Not Found	Not Found	High	Not Found	Not Found
FALSE	High	Q9BQ24	Zinc finger FYVE domain-containing protein 21 OS=Homo sapiens GN=ZFYVE21 PE=1 SV=1	12	2	3	2	Not Found	Not Found	Not Found	Not Found	Not Found	Not Found	Not Found	Not Found	Not Found	Not Found	Not Found	Not Found	Not Found	Not Found	Not Found	Not Found	Not Found	Not Found	Not Found	High	Not Found	Not Found	High	Not Found	Not Found	High	Not Found	Not Found	High	Not Found	Not Found	High	Not Found	Not Found	High	Not Found	High	High	Not Found	High	High	Not Found
FALSE	High	Q96KR1	Zinc finger RNA-binding protein OS=Homo sapiens GN=ZFR PE=1 SV=2	30	28	294	28	High	High	High	High	High	High	High	High	High	High	High	High	High	High	High	High	High	High	High	High	High	High	High	High	High	High	High	High	High	High	High	High	High	High	High	High	High	High	High	High	High	High
FALSE	High	O95159	Zinc finger protein-like 1 OS=Homo sapiens GN=ZFPL1 PE=1 SV=2	8	2	2	2	High	Not Found	Not Found	High	Not Found	Not Found	High	Not Found	Not Found	High	Not Found	Not Found	High	Not Found	Not Found	High	Not Found	Not Found	Not Found	Not Found	High	Not Found	Not Found	High	Not Found	Not Found	High	Not Found	Not Found	High	Not Found	Not Found	High	Not Found	Not Found	High	Not Found	Not Found	Not Found	Not Found	Not Found	Not Found
FALSE	High	Q96JP5	E3 ubiquitin-protein ligase ZFP91 OS=Homo sapiens GN=ZFP91 PE=1 SV=1	6	2	6	2	High	High	High	High	High	High	High	High	High	High	High	High	High	High	High	High	High	High	Not Found	High	Not Found	Not Found	High	Not Found	Not Found	High	Not Found	Not Found	High	Not Found	Not Found	High	Not Found	Not Found	High	Not Found	Not Found	Not Found	Not Found	Not Found	Not Found	Not Found
FALSE	High	Q07352	Zinc finger protein 36, C3H1 type-like 1 OS=Homo sapiens GN=ZFP36L1 PE=1 SV=1	8	3	9	3	High	High	High	High	High	High	High	High	High	High	High	High	High	High	High	High	High	High	High	High	High	High	High	High	High	High	High	High	High	High	High	High	High	High	High	High	High	High	Not Found	High	High	Not Found
FALSE	High	O60293	Zinc finger C3H1 domain-containing protein OS=Homo sapiens GN=ZFC3H1 PE=1 SV=3	2	4	6	4	High	High	Not Found	High	High	Not Found	High	High	Not Found	High	High	Not Found	High	High	Not Found	High	High	Not Found	High	Not Found	High	High	Not Found	High	High	Not Found	High	High	Not Found	High	High	Not Found	High	High	Not Found	High	Not Found	Not Found	High	Not Found	Not Found	High
FALSE	High	O60315	Zinc finger E-box-binding homeobox 2 OS=Homo sapiens GN=ZEB2 PE=1 SV=1	5	5	12	5	High	High	High	High	High	High	High	High	High	High	High	High	High	High	High	High	High	High	High	Not Found	High	High	Not Found	High	High	Not Found	High	High	Not Found	High	High	Not Found	High	High	Not Found	High	Not Found	Not Found	High	Not Found	Not Found	High
FALSE	High	P37275	Zinc finger E-box-binding homeobox 1 OS=Homo sapiens GN=ZEB1 PE=1 SV=2	4	3	6	3	Not Found	Not Found	Not Found	Not Found	Not Found	Not Found	Not Found	Not Found	Not Found	Not Found	Not Found	Not Found	Not Found	Not Found	Not Found	Not Found	Not Found	Not Found	Not Found	High	High	Not Found	High	High	Not Found	High	High	Not Found	High	High	Not Found	High	High	Not Found	High	High	High	High	High	High	High	High
FALSE	High	Q9C0B5	Palmitoyltransferase ZDHHC5 OS=Homo sapiens GN=ZDHHC5 PE=1 SV=2	23	12	43	12	High	High	High	High	High	High	High	High	High	High	High	High	High	High	High	High	High	High	High	High	High	High	High	High	High	High	High	High	High	High	High	High	High	High	High	High	High	High	High	High	High	High
FALSE	High	Q5W0Z9	Probable palmitoyltransferase ZDHHC20 OS=Homo sapiens GN=ZDHHC20 PE=1 SV=1	10	3	7	3	Not Found	Not Found	Not Found	Not Found	Not Found	Not Found	Not Found	Not Found	Not Found	Not Found	Not Found	Not Found	Not Found	Not Found	Not Found	Not Found	Not Found	Not Found	High	High	High	High	High	High	High	High	High	High	High	High	High	High	High	High	High	High	High	High	Not Found	High	High	Not Found
FALSE	High	Q8IUH5	Palmitoyltransferase ZDHHC17 OS=Homo sapiens GN=ZDHHC17 PE=1 SV=2	3	2	2	2	High	Not Found	Not Found	High	Not Found	Not Found	High	Not Found	Not Found	High	Not Found	Not Found	High	Not Found	Not Found	High	Not Found	Not Found	Not Found	Not Found	Not Found	Not Found	Not Found	Not Found	Not Found	Not Found	Not Found	Not Found	Not Found	Not Found	Not Found	Not Found	Not Found	Not Found	Not Found	Not Found	High	Not Found	Not Found	High	Not Found	Not Found
FALSE	High	Q8TBF4	Zinc finger CCHC-type and RNA-binding motif-containing protein 1 OS=Homo sapiens GN=ZCRB1 PE=1 SV=2	12	2	12	2	High	High	High	High	High	High	High	High	High	High	High	High	High	High	High	High	High	High	High	High	High	High	High	High	High	High	High	High	High	High	High	High	High	High	High	High	High	High	High	High	High	High
FALSE	High	Q6NZY4	Zinc finger CCHC domain-containing protein 8 OS=Homo sapiens GN=ZCCHC8 PE=1 SV=2	35	17	69	17	High	High	High	High	High	High	High	High	High	High	High	High	High	High	High	High	High	High	High	High	High	High	High	High	High	High	High	High	High	High	High	High	High	High	High	High	High	High	High	High	High	High
FALSE	High	Q8N3Z6	Zinc finger CCHC domain-containing protein 7 OS=Homo sapiens GN=ZCCHC7 PE=1 SV=2	7	4	13	4	High	High	High	High	High	High	High	High	High	High	High	High	High	High	High	High	High	High	High	High	High	High	High	High	High	High	High	High	High	High	High	High	High	High	High	High	High	High	High	High	High	High
FALSE	High	Q8N2G6	Zinc finger CCHC domain-containing protein 24 OS=Homo sapiens GN=ZCCHC24 PE=1 SV=1	15	3	8	3	High	High	High	High	High	High	High	High	High	High	High	High	High	High	High	High	High	High	High	Not Found	Not Found	High	Not Found	Not Found	High	Not Found	Not Found	High	Not Found	Not Found	High	Not Found	Not Found	High	Not Found	Not Found	Not Found	Not Found	High	Not Found	Not Found	High
FALSE	High	Q9NP64	Nucleolar protein of 40 kDa OS=Homo sapiens GN=ZCCHC17 PE=1 SV=1	15	3	7	3	Not Found	High	Not Found	Not Found	High	Not Found	Not Found	High	Not Found	Not Found	High	Not Found	Not Found	High	Not Found	Not Found	High	Not Found	High	Not Found	High	High	Not Found	High	High	Not Found	High	High	Not Found	High	High	Not Found	High	High	Not Found	High	High	Not Found	High	High	Not Found	High
FALSE	High	Q86WB0	Nuclear-interacting partner of ALK OS=Homo sapiens GN=ZC3HC1 PE=1 SV=1	14	5	10	5	Not Found	High	High	Not Found	High	High	Not Found	High	High	Not Found	High	High	Not Found	High	High	Not Found	High	High	Not Found	Not Found	High	Not Found	Not Found	High	Not Found	Not Found	High	Not Found	Not Found	High	Not Found	Not Found	High	Not Found	Not Found	High	High	High	High	High	High	High
FALSE	High	Q7Z2W4	Zinc finger CCCH-type antiviral protein 1 OS=Homo sapiens GN=ZC3HAV1 PE=1 SV=3	30	25	192	25	High	High	High	High	High	High	High	High	High	High	High	High	High	High	High	High	High	High	High	High	High	High	High	High	High	High	High	High	High	High	High	High	High	High	High	High	High	High	High	High	High	High
FALSE	High	Q9UGR2	Zinc finger CCCH domain-containing protein 7B OS=Homo sapiens GN=ZC3H7B PE=1 SV=1	16	12	35	12	High	High	High	High	High	High	High	High	High	High	High	High	High	High	High	High	High	High	High	High	High	High	High	High	High	High	High	High	High	High	High	High	High	High	High	High	High	High	High	High	High	High
FALSE	High	Q8IWR0	Zinc finger CCCH domain-containing protein 7A OS=Homo sapiens GN=ZC3H7A PE=1 SV=1	22	17	57	17	High	High	High	High	High	High	High	High	High	High	High	High	High	High	High	High	High	High	High	High	High	High	High	High	High	High	High	High	High	High	High	High	High	High	High	High	High	High	High	High	High	High
FALSE	High	Q9UPT8	Zinc finger CCCH domain-containing protein 4 OS=Homo sapiens GN=ZC3H4 PE=1 SV=3	14	10	60	10	High	High	High	High	High	High	High	High	High	High	High	High	High	High	High	High	High	High	High	High	High	High	High	High	High	High	High	High	High	High	High	High	High	High	High	High	High	High	High	High	High	High
FALSE	High	Q8IXZ2	Zinc finger CCCH domain-containing protein 3 OS=Homo sapiens GN=ZC3H3 PE=1 SV=3	2	2	2	2	Not Found	Not Found	Not Found	Not Found	Not Found	Not Found	Not Found	Not Found	Not Found	Not Found	Not Found	Not Found	Not Found	Not Found	Not Found	Not Found	Not Found	Not Found	Not Found	Not Found	High	Not Found	Not Found	High	Not Found	Not Found	High	Not Found	Not Found	High	Not Found	Not Found	High	Not Found	Not Found	High	Not Found	High	Not Found	Not Found	High	Not Found
FALSE	High	Q86VM9	Zinc finger CCCH domain-containing protein 18 OS=Homo sapiens GN=ZC3H18 PE=1 SV=2	34	32	261	32	High	High	High	High	High	High	High	High	High	High	High	High	High	High	High	High	High	High	High	High	High	High	High	High	High	High	High	High	High	High	High	High	High	High	High	High	High	High	High	High	High	High
FALSE	High	Q8WU90	Zinc finger CCCH domain-containing protein 15 OS=Homo sapiens GN=ZC3H15 PE=1 SV=1	64	26	217	26	High	High	High	High	High	High	High	High	High	High	High	High	High	High	High	High	High	High	High	High	High	High	High	High	High	High	High	High	High	High	High	High	High	High	High	High	High	High	High	High	High	High
FALSE	High	Q6PJT7	Zinc finger CCCH domain-containing protein 14 OS=Homo sapiens GN=ZC3H14 PE=1 SV=1	38	21	137	21	High	High	High	High	High	High	High	High	High	High	High	High	High	High	High	High	High	High	High	High	High	High	High	High	High	High	High	High	High	High	High	High	High	High	High	High	High	High	High	High	High	High
FALSE	High	Q5T200	Zinc finger CCCH domain-containing protein 13 OS=Homo sapiens GN=ZC3H13 PE=1 SV=1	13	22	68	22	High	High	High	High	High	High	High	High	High	High	High	High	High	High	High	High	High	High	High	High	High	High	High	High	High	High	High	High	High	High	High	High	High	High	High	High	High	High	High	High	High	High
FALSE	High	O75152	Zinc finger CCCH domain-containing protein 11A OS=Homo sapiens GN=ZC3H11A PE=1 SV=3	31	24	126	24	High	High	High	High	High	High	High	High	High	High	High	High	High	High	High	High	High	High	High	High	High	High	High	High	High	High	High	High	High	High	High	High	High	High	High	High	High	High	High	High	High	High
FALSE	High	Q96GY0	Zinc finger C2HC domain-containing protein 1A OS=Homo sapiens GN=ZC2HC1A PE=1 SV=2	15	5	8	5	Not Found	High	High	Not Found	High	High	Not Found	High	High	Not Found	High	High	Not Found	High	High	Not Found	High	High	High	Not Found	High	High	Not Found	High	High	Not Found	High	High	Not Found	High	High	Not Found	High	High	Not Found	High	High	Not Found	High	High	Not Found	High
FALSE	High	O95365	Zinc finger and BTB domain-containing protein 7A OS=Homo sapiens GN=ZBTB7A PE=1 SV=1	17	6	9	6	High	Not Found	Not Found	High	Not Found	Not Found	High	Not Found	Not Found	High	Not Found	Not Found	High	Not Found	Not Found	High	Not Found	Not Found	High	High	Not Found	High	High	Not Found	High	High	Not Found	High	High	Not Found	High	High	Not Found	High	High	Not Found	High	High	High	High	High	High
FALSE	High	Q9ULJ3	Zinc finger and BTB domain-containing protein 21 OS=Homo sapiens GN=ZBTB21 PE=1 SV=2	4	3	11	3	High	High	High	High	High	High	High	High	High	High	High	High	High	High	High	High	High	High	Not Found	High	Not Found	Not Found	High	Not Found	Not Found	High	Not Found	Not Found	High	Not Found	Not Found	High	Not Found	Not Found	High	Not Found	High	High	High	High	High	High
FALSE	High	Q9HC78	Zinc finger and BTB domain-containing protein 20 OS=Homo sapiens GN=ZBTB20 PE=1 SV=3	7	3	4	3	High	High	Not Found	High	High	Not Found	High	High	Not Found	High	High	Not Found	High	High	Not Found	High	High	Not Found	Not Found	Not Found	Not Found	Not Found	Not Found	Not Found	Not Found	Not Found	Not Found	Not Found	Not Found	Not Found	Not Found	Not Found	Not Found	Not Found	Not Found	Not Found	High	Not Found	Not Found	High	Not Found	Not Found
FALSE	High	Q9NYL2	Mitogen-activated protein kinase kinase kinase MLT OS=Homo sapiens GN=ZAK PE=1 SV=3	6	5	17	5	High	High	High	High	High	High	High	High	High	High	High	High	High	High	High	High	High	High	High	High	Not Found	High	High	Not Found	High	High	Not Found	High	High	Not Found	High	High	Not Found	High	High	Not Found	High	High	High	High	High	High
FALSE	High	P25490	Transcriptional repressor protein YY1 OS=Homo sapiens GN=YY1 PE=1 SV=2	18	9	64	9	High	High	High	High	High	High	High	High	High	High	High	High	High	High	High	High	High	High	High	High	High	High	High	High	High	High	High	High	High	High	High	High	High	High	High	High	High	High	High	High	High	High
FALSE	High	P63104	14-3-3 protein zeta/delta OS=Homo sapiens GN=YWHAZ PE=1 SV=1	63	15	462	9	High	High	High	High	High	High	High	High	High	High	High	High	High	High	High	High	High	High	High	High	High	High	High	High	High	High	High	High	High	High	High	High	High	High	High	High	High	High	High	High	High	High
FALSE	High	P27348	14-3-3 protein theta OS=Homo sapiens GN=YWHAQ PE=1 SV=1	49	14	388	8	High	High	High	High	High	High	High	High	High	High	High	High	High	High	High	High	High	High	High	High	High	High	High	High	High	High	High	High	High	High	High	High	High	High	High	High	High	High	High	High	High	High
FALSE	High	Q04917	14-3-3 protein eta OS=Homo sapiens GN=YWHAH PE=1 SV=4	60	15	396	10	High	High	High	High	High	High	High	High	High	High	High	High	High	High	High	High	High	High	High	High	High	High	High	High	High	High	High	High	High	High	High	High	High	High	High	High	High	High	High	High	High	High
FALSE	High	P61981	14-3-3 protein gamma OS=Homo sapiens GN=YWHAG PE=1 SV=2	60	14	428	8	High	High	High	High	High	High	High	High	High	High	High	High	High	High	High	High	High	High	High	High	High	High	High	High	High	High	High	High	High	High	High	High	High	High	High	High	High	High	High	High	High	High
FALSE	High	P62258	14-3-3 protein epsilon OS=Homo sapiens GN=YWHAE PE=1 SV=1	72	21	505	18	High	High	High	High	High	High	High	High	High	High	High	High	High	High	High	High	High	High	High	High	High	High	High	High	High	High	High	High	High	High	High	High	High	High	High	High	High	High	High	High	High	High
FALSE	High	P31946	14-3-3 protein beta/alpha OS=Homo sapiens GN=YWHAB PE=1 SV=3	63	14	476	6	High	High	High	High	High	High	High	High	High	High	High	High	High	High	High	High	High	High	High	High	High	High	High	High	High	High	High	High	High	High	High	High	High	High	High	High	High	High	High	High	High	High
FALSE	High	Q7Z739	YTH domain-containing family protein 3 OS=Homo sapiens GN=YTHDF3 PE=1 SV=1	34	17	109	11	High	High	High	High	High	High	High	High	High	High	High	High	High	High	High	High	High	High	High	High	High	High	High	High	High	High	High	High	High	High	High	High	High	High	High	High	High	High	High	High	High	High
FALSE	High	Q9Y5A9	YTH domain-containing family protein 2 OS=Homo sapiens GN=YTHDF2 PE=1 SV=2	21	13	104	8	High	High	High	High	High	High	High	High	High	High	High	High	High	High	High	High	High	High	High	High	High	High	High	High	High	High	High	High	High	High	High	High	High	High	High	High	High	High	High	High	High	High
FALSE	High	Q9BYJ9	YTH domain-containing family protein 1 OS=Homo sapiens GN=YTHDF1 PE=1 SV=1	16	9	61	4	High	Not Found	High	High	Not Found	High	High	Not Found	High	High	Not Found	High	High	Not Found	High	High	Not Found	High	High	High	High	High	High	High	High	High	High	High	High	High	High	High	High	High	High	High	High	High	High	High	High	High
FALSE	High	Q9H6S0	Probable ATP-dependent RNA helicase YTHDC2 OS=Homo sapiens GN=YTHDC2 PE=1 SV=2	8	12	30	12	High	High	High	High	High	High	High	High	High	High	High	High	High	High	High	High	High	High	High	High	High	High	High	High	High	High	High	High	High	High	High	High	High	High	High	High	High	High	High	High	High	High
FALSE	High	Q96MU7	YTH domain-containing protein 1 OS=Homo sapiens GN=YTHDC1 PE=1 SV=3	19	14	86	14	High	High	High	High	High	High	High	High	High	High	High	High	High	High	High	High	High	High	High	High	High	High	High	High	High	High	High	High	High	High	High	High	High	High	High	High	High	High	High	High	High	High
FALSE	High	Q96TA2	ATP-dependent zinc metalloprotease YME1L1 OS=Homo sapiens GN=YME1L1 PE=1 SV=2	19	13	63	13	High	High	High	High	High	High	High	High	High	High	High	High	High	High	High	High	High	High	High	High	High	High	High	High	High	High	High	High	High	High	High	High	High	High	High	High	High	High	High	High	High	High
FALSE	High	P49750	YLP motif-containing protein 1 OS=Homo sapiens GN=YLPM1 PE=1 SV=3	37	57	340	56	High	High	High	High	High	High	High	High	High	High	High	High	High	High	High	High	High	High	High	High	High	High	High	High	High	High	High	High	High	High	High	High	High	High	High	High	High	High	High	High	High	High
FALSE	High	O15498	Synaptobrevin homolog YKT6 OS=Homo sapiens GN=YKT6 PE=1 SV=1	25	6	15	6	High	Not Found	Not Found	High	Not Found	Not Found	High	Not Found	Not Found	High	Not Found	Not Found	High	Not Found	Not Found	High	Not Found	Not Found	High	High	High	High	High	High	High	High	High	High	High	High	High	High	High	High	High	High	High	High	High	High	High	High
FALSE	High	Q96EC8	Protein YIPF6 OS=Homo sapiens GN=YIPF6 PE=1 SV=2	8	2	3	2	Not Found	Not Found	Not Found	Not Found	Not Found	Not Found	Not Found	Not Found	Not Found	Not Found	Not Found	Not Found	Not Found	Not Found	Not Found	Not Found	Not Found	Not Found	High	High	High	High	High	High	High	High	High	High	High	High	High	High	High	High	High	High	Not Found	Not Found	Not Found	Not Found	Not Found	Not Found
FALSE	High	Q969M3	Protein YIPF5 OS=Homo sapiens GN=YIPF5 PE=1 SV=1	8	2	43	2	High	High	High	High	High	High	High	High	High	High	High	High	High	High	High	High	High	High	High	High	High	High	High	High	High	High	High	High	High	High	High	High	High	High	High	High	High	High	High	High	High	High
FALSE	High	Q9BSR8	Protein YIPF4 OS=Homo sapiens GN=YIPF4 PE=1 SV=1	7	2	7	2	Not Found	Not Found	Not Found	Not Found	Not Found	Not Found	Not Found	Not Found	Not Found	Not Found	Not Found	Not Found	Not Found	Not Found	Not Found	Not Found	Not Found	Not Found	High	Not Found	High	High	Not Found	High	High	Not Found	High	High	Not Found	High	High	Not Found	High	High	Not Found	High	High	High	Not Found	High	High	Not Found
FALSE	High	Q9GZM5	Protein YIPF3 OS=Homo sapiens GN=YIPF3 PE=1 SV=1	8	3	22	3	Not Found	High	High	Not Found	High	High	Not Found	High	High	Not Found	High	High	Not Found	High	High	Not Found	High	High	High	High	High	High	High	High	High	High	High	High	High	High	High	High	High	High	High	High	High	High	High	High	High	High
FALSE	High	Q5BJH7	Protein YIF1B OS=Homo sapiens GN=YIF1B PE=1 SV=1	12	3	9	3	High	Not Found	Not Found	High	Not Found	Not Found	High	Not Found	Not Found	High	Not Found	Not Found	High	Not Found	Not Found	High	Not Found	Not Found	High	Not Found	High	High	Not Found	High	High	Not Found	High	High	Not Found	High	High	Not Found	High	High	Not Found	High	High	Not Found	High	High	Not Found	High
FALSE	High	O95070	Protein YIF1A OS=Homo sapiens GN=YIF1A PE=1 SV=2	16	3	21	3	High	High	High	High	High	High	High	High	High	High	High	High	High	High	High	High	High	High	High	High	High	High	High	High	High	High	High	High	High	High	High	High	High	High	High	High	High	High	High	High	High	High
FALSE	High	P07947	Tyrosine-protein kinase Yes OS=Homo sapiens GN=YES1 PE=1 SV=3	35	17	134	8	High	High	High	High	High	High	High	High	High	High	High	High	High	High	High	High	High	High	High	High	High	High	High	High	High	High	High	High	High	High	High	High	High	High	High	High	High	High	High	High	High	High
FALSE	High	O95619	YEATS domain-containing protein 4 OS=Homo sapiens GN=YEATS4 PE=1 SV=1	14	3	8	3	Not Found	High	High	Not Found	High	High	Not Found	High	High	Not Found	High	High	Not Found	High	High	Not Found	High	High	Not Found	Not Found	High	Not Found	Not Found	High	Not Found	Not Found	High	Not Found	Not Found	High	Not Found	Not Found	High	Not Found	Not Found	High	High	High	High	High	High	High
FALSE	High	Q9ULM3	YEATS domain-containing protein 2 OS=Homo sapiens GN=YEATS2 PE=1 SV=2	7	7	26	6	High	High	High	High	High	High	High	High	High	High	High	High	High	High	High	High	High	High	High	High	High	High	High	High	High	High	High	High	High	High	High	High	High	High	High	High	High	High	High	High	High	High
FALSE	High	P67809	Nuclease-sensitive element-binding protein 1 OS=Homo sapiens GN=YBX1 PE=1 SV=3	66	22	592	16	High	High	High	High	High	High	High	High	High	High	High	High	High	High	High	High	High	High	High	High	High	High	High	High	High	High	High	High	High	High	High	High	High	High	High	High	High	High	High	High	High	High
FALSE	High	Q9Y2Z4	Tyrosine--tRNA ligase, mitochondrial OS=Homo sapiens GN=YARS2 PE=1 SV=2	34	15	48	15	High	High	High	High	High	High	High	High	High	High	High	High	High	High	High	High	High	High	High	High	High	High	High	High	High	High	High	High	High	High	High	High	High	High	High	High	High	High	High	High	High	High
FALSE	High	P54577	Tyrosine--tRNA ligase, cytoplasmic OS=Homo sapiens GN=YARS PE=1 SV=4	48	27	238	27	High	High	High	High	High	High	High	High	High	High	High	High	High	High	High	High	High	High	High	High	High	High	High	High	High	High	High	High	High	High	High	High	High	High	High	High	High	High	High	High	High	High
FALSE	High	P46937	Transcriptional coactivator YAP1 OS=Homo sapiens GN=YAP1 PE=1 SV=2	50	15	83	15	High	High	High	High	High	High	High	High	High	High	High	High	High	High	High	High	High	High	High	High	High	High	High	High	High	High	High	High	High	High	High	High	High	High	High	High	High	High	High	High	High	High
FALSE	High	Q8NBI6	Xyloside xylosyltransferase 1 OS=Homo sapiens GN=XXYLT1 PE=1 SV=1	10	4	8	4	Not Found	Not Found	Not Found	Not Found	Not Found	Not Found	Not Found	Not Found	Not Found	Not Found	Not Found	Not Found	Not Found	Not Found	Not Found	Not Found	Not Found	Not Found	High	High	High	High	High	High	High	High	High	High	High	High	High	High	High	High	High	High	High	High	High	High	High	High
FALSE	High	Q9H0D6	5'-3' exoribonuclease 2 OS=Homo sapiens GN=XRN2 PE=1 SV=1	39	31	221	31	High	High	High	High	High	High	High	High	High	High	High	High	High	High	High	High	High	High	High	High	High	High	High	High	High	High	High	High	High	High	High	High	High	High	High	High	High	High	High	High	High	High
FALSE	High	Q8IZH2	5'-3' exoribonuclease 1 OS=Homo sapiens GN=XRN1 PE=1 SV=1	7	11	33	11	High	High	High	High	High	High	High	High	High	High	High	High	High	High	High	High	High	High	High	High	High	High	High	High	High	High	High	High	High	High	High	High	High	High	High	High	High	High	High	High	High	High
FALSE	High	Q9Y6H3	Mitochondrial inner membrane protease ATP23 homolog OS=Homo sapiens GN=XRCC6BP1 PE=1 SV=3	11	2	8	2	Not Found	High	High	Not Found	High	High	Not Found	High	High	Not Found	High	High	Not Found	High	High	Not Found	High	High	Not Found	High	Not Found	Not Found	High	Not Found	Not Found	High	Not Found	Not Found	High	Not Found	Not Found	High	Not Found	Not Found	High	Not Found	High	High	High	High	High	High
FALSE	High	P12956	X-ray repair cross-complementing protein 6 OS=Homo sapiens GN=XRCC6 PE=1 SV=2	67	45	1072	44	High	High	High	High	High	High	High	High	High	High	High	High	High	High	High	High	High	High	High	High	High	High	High	High	High	High	High	High	High	High	High	High	High	High	High	High	High	High	High	High	High	High
FALSE	High	P13010	X-ray repair cross-complementing protein 5 OS=Homo sapiens GN=XRCC5 PE=1 SV=3	61	40	853	39	High	High	High	High	High	High	High	High	High	High	High	High	High	High	High	High	High	High	High	High	High	High	High	High	High	High	High	High	High	High	High	High	High	High	High	High	High	High	High	High	High	High
FALSE	High	P18887	DNA repair protein XRCC1 OS=Homo sapiens GN=XRCC1 PE=1 SV=2	27	13	69	13	High	High	High	High	High	High	High	High	High	High	High	High	High	High	High	High	High	High	High	High	High	High	High	High	High	High	High	High	High	High	High	High	High	High	High	High	High	High	High	High	High	High
FALSE	High	Q9UBH6	Xenotropic and polytropic retrovirus receptor 1 OS=Homo sapiens GN=XPR1 PE=1 SV=1	7	3	12	3	High	High	High	High	High	High	High	High	High	High	High	High	High	High	High	High	High	High	High	High	High	High	High	High	High	High	High	High	High	High	High	High	High	High	High	High	High	High	High	High	High	High
FALSE	High	Q9HAV4	Exportin-5 OS=Homo sapiens GN=XPO5 PE=1 SV=1	1	2	7	2	High	High	High	High	High	High	High	High	High	High	High	High	High	High	High	High	High	High	Not Found	Not Found	High	Not Found	Not Found	High	Not Found	Not Found	High	Not Found	Not Found	High	Not Found	Not Found	High	Not Found	Not Found	High	High	Not Found	Not Found	High	Not Found	Not Found
FALSE	High	O14980	Exportin-1 OS=Homo sapiens GN=XPO1 PE=1 SV=1	38	33	194	33	High	High	High	High	High	High	High	High	High	High	High	High	High	High	High	High	High	High	High	High	High	High	High	High	High	High	High	High	High	High	High	High	High	High	High	High	High	High	High	High	High	High
FALSE	High	Q9NQW7	Xaa-Pro aminopeptidase 1 OS=Homo sapiens GN=XPNPEP1 PE=1 SV=3	5	3	14	3	High	High	High	High	High	High	High	High	High	High	High	High	High	High	High	High	High	High	High	High	Not Found	High	High	Not Found	High	High	Not Found	High	High	Not Found	High	High	Not Found	High	High	Not Found	High	High	High	High	High	High
FALSE	High	Q01831	DNA repair protein complementing XP-C cells OS=Homo sapiens GN=XPC PE=1 SV=4	26	19	94	19	High	High	High	High	High	High	High	High	High	High	High	High	High	High	High	High	High	High	High	High	High	High	High	High	High	High	High	High	High	High	High	High	High	High	High	High	High	High	High	High	High	High
FALSE	High	Q9HCS7	Pre-mRNA-splicing factor SYF1 OS=Homo sapiens GN=XAB2 PE=1 SV=2	35	25	122	25	High	High	High	High	High	High	High	High	High	High	High	High	High	High	High	High	High	High	High	High	High	High	High	High	High	High	High	High	High	High	High	High	High	High	High	High	High	High	High	High	High	High
FALSE	High	Q15007	Pre-mRNA-splicing regulator WTAP OS=Homo sapiens GN=WTAP PE=1 SV=2	46	16	106	16	High	High	High	High	High	High	High	High	High	High	High	High	High	High	High	High	High	High	High	High	High	High	High	High	High	High	High	High	High	High	High	High	High	High	High	High	High	High	High	High	High	High
FALSE	High	Q96S55	ATPase WRNIP1 OS=Homo sapiens GN=WRNIP1 PE=1 SV=2	3	2	5	2	Not Found	High	Not Found	Not Found	High	Not Found	Not Found	High	Not Found	Not Found	High	Not Found	Not Found	High	Not Found	Not Found	High	Not Found	Not Found	High	High	Not Found	High	High	Not Found	High	High	Not Found	High	High	Not Found	High	High	Not Found	High	High	High	Not Found	High	High	Not Found	High
FALSE	High	P41221	Protein Wnt-5a OS=Homo sapiens GN=WNT5A PE=1 SV=2	11	4	16	4	High	High	High	High	High	High	High	High	High	High	High	High	High	High	High	High	High	High	High	Not Found	Not Found	High	Not Found	Not Found	High	Not Found	Not Found	High	Not Found	Not Found	High	Not Found	Not Found	High	Not Found	Not Found	High	High	High	High	High	High
FALSE	High	Q9H4A3	Serine/threonine-protein kinase WNK1 OS=Homo sapiens GN=WNK1 PE=1 SV=2	2	5	7	5	Not Found	Not Found	Not Found	Not Found	Not Found	Not Found	Not Found	Not Found	Not Found	Not Found	Not Found	Not Found	Not Found	Not Found	Not Found	Not Found	Not Found	Not Found	High	High	High	High	High	High	High	High	High	High	High	High	High	High	High	High	High	High	Not Found	Not Found	Not Found	Not Found	Not Found	Not Found
FALSE	High	Q5T9L3	Protein wntless homolog OS=Homo sapiens GN=WLS PE=1 SV=2	13	7	44	7	High	High	High	High	High	High	High	High	High	High	High	High	High	High	High	High	High	High	High	High	High	High	High	High	High	High	High	High	High	High	High	High	High	High	High	High	High	High	High	High	High	High
FALSE	High	O95785	Protein Wiz OS=Homo sapiens GN=WIZ PE=1 SV=2	9	13	56	13	High	High	High	High	High	High	High	High	High	High	High	High	High	High	High	High	High	High	High	High	High	High	High	High	High	High	High	High	High	High	High	High	High	High	High	High	High	High	High	High	High	High
FALSE	High	Q9BRP8	Partner of Y14 and mago OS=Homo sapiens GN=PYM1 PE=1 SV=1	62	8	50	8	High	High	High	High	High	High	High	High	High	High	High	High	High	High	High	High	High	High	High	High	High	High	High	High	High	High	High	High	High	High	High	High	High	High	High	High	High	High	High	High	High	High
FALSE	High	Q9BZ95	Histone-lysine N-methyltransferase NSD3 OS=Homo sapiens GN=WHSC1L1 PE=1 SV=1	13	17	46	15	High	High	High	High	High	High	High	High	High	High	High	High	High	High	High	High	High	High	High	High	High	High	High	High	High	High	High	High	High	High	High	High	High	High	High	High	High	High	High	High	High	High
FALSE	High	O96028	Histone-lysine N-methyltransferase NSD2 OS=Homo sapiens GN=WHSC1 PE=1 SV=1	11	14	44	12	High	High	High	High	High	High	High	High	High	High	High	High	High	High	High	High	High	High	High	High	High	High	High	High	High	High	High	High	High	High	High	High	High	High	High	High	High	High	High	High	High	High
FALSE	High	O76024	Wolframin OS=Homo sapiens GN=WFS1 PE=1 SV=2	27	22	158	22	High	High	High	High	High	High	High	High	High	High	High	High	High	High	High	High	High	High	High	High	High	High	High	High	High	High	High	High	High	High	High	High	High	High	High	High	High	High	High	High	High	High
FALSE	High	Q96FK6	WD repeat-containing protein 89 OS=Homo sapiens GN=WDR89 PE=2 SV=1	5	2	4	2	Not Found	High	High	Not Found	High	High	Not Found	High	High	Not Found	High	High	Not Found	High	High	Not Found	High	High	Not Found	High	Not Found	Not Found	High	Not Found	Not Found	High	Not Found	Not Found	High	Not Found	Not Found	High	Not Found	Not Found	High	Not Found	Not Found	Not Found	Not Found	Not Found	Not Found	Not Found
FALSE	High	Q6UXN9	WD repeat-containing protein 82 OS=Homo sapiens GN=WDR82 PE=1 SV=1	31	10	60	10	High	High	High	High	High	High	High	High	High	High	High	High	High	High	High	High	High	High	High	High	High	High	High	High	High	High	High	High	High	High	High	High	High	High	High	High	High	High	High	High	High	High
FALSE	High	Q9H967	WD repeat-containing protein 76 OS=Homo sapiens GN=WDR76 PE=1 SV=2	14	6	11	6	Not Found	Not Found	Not Found	High	Not Found	Not Found	High	Not Found	Not Found	High	Not Found	Not Found	High	Not Found	Not Found	High	Not Found	Not Found	High	Not Found	High	High	Not Found	High	High	Not Found	High	High	Not Found	High	High	Not Found	High	High	Not Found	High	High	High	High	High	High	High
FALSE	High	Q8IWA0	WD repeat-containing protein 75 OS=Homo sapiens GN=WDR75 PE=1 SV=1	24	18	107	18	High	High	High	High	High	High	High	High	High	High	High	High	High	High	High	High	High	High	High	High	High	High	High	High	High	High	High	High	High	High	High	High	High	High	High	High	High	High	High	High	High	High
FALSE	High	Q6RFH5	WD repeat-containing protein 74 OS=Homo sapiens GN=WDR74 PE=1 SV=1	18	5	33	5	High	High	High	High	High	High	High	High	High	High	High	High	High	High	High	High	High	High	High	High	High	High	High	High	High	High	High	High	High	High	High	High	High	High	High	High	High	High	High	High	High	High
FALSE	High	Q9NW82	WD repeat-containing protein 70 OS=Homo sapiens GN=WDR70 PE=1 SV=1	7	4	10	4	High	High	High	High	High	High	High	High	High	High	High	High	High	High	High	High	High	High	High	Not Found	High	High	Not Found	High	High	Not Found	High	High	Not Found	High	High	Not Found	High	High	Not Found	High	Not Found	High	High	Not Found	High	High
FALSE	High	Q9GZS3	WD repeat-containing protein 61 OS=Homo sapiens GN=WDR61 PE=1 SV=1	51	12	133	12	High	High	High	High	High	High	High	High	High	High	High	High	High	High	High	High	High	High	High	High	High	High	High	High	High	High	High	High	High	High	High	High	High	High	High	High	High	High	High	High	High	High
FALSE	High	Q9H6Y2	WD repeat-containing protein 55 OS=Homo sapiens GN=WDR55 PE=1 SV=2	18	5	18	5	High	High	High	High	High	High	High	High	High	High	High	High	High	High	High	High	High	High	High	High	Not Found	High	High	Not Found	High	High	Not Found	High	High	Not Found	High	High	Not Found	High	High	Not Found	High	High	High	High	High	High
FALSE	High	P61964	WD repeat-containing protein 5 OS=Homo sapiens GN=WDR5 PE=1 SV=1	33	8	58	8	High	High	High	High	High	High	High	High	High	High	High	High	High	High	High	High	High	High	High	High	High	High	High	High	High	High	High	High	High	High	High	High	High	High	High	High	High	High	High	High	High	High
FALSE	High	Q8TAF3	WD repeat-containing protein 48 OS=Homo sapiens GN=WDR48 PE=1 SV=1	8	4	6	4	High	Not Found	Not Found	High	Not Found	Not Found	High	Not Found	Not Found	High	Not Found	Not Found	High	Not Found	Not Found	High	Not Found	Not Found	High	Not Found	Not Found	High	Not Found	Not Found	High	Not Found	Not Found	High	Not Found	Not Found	High	Not Found	Not Found	High	Not Found	Not Found	Not Found	High	High	Not Found	High	High
FALSE	High	O15213	WD repeat-containing protein 46 OS=Homo sapiens GN=WDR46 PE=1 SV=3	35	18	97	18	High	High	High	High	High	High	High	High	High	High	High	High	High	High	High	High	High	High	High	High	High	High	High	High	High	High	High	High	High	High	High	High	High	High	High	High	High	High	High	High	High	High
FALSE	High	Q15061	WD repeat-containing protein 43 OS=Homo sapiens GN=WDR43 PE=1 SV=3	28	15	113	15	High	High	High	High	High	High	High	High	High	High	High	High	High	High	High	High	High	High	High	High	High	High	High	High	High	High	High	High	High	High	High	High	High	High	High	High	High	High	High	High	High	High
FALSE	High	Q9Y2I8	WD repeat-containing protein 37 OS=Homo sapiens GN=WDR37 PE=1 SV=2	13	6	14	6	High	High	High	High	High	High	High	High	High	High	High	High	High	High	High	High	High	High	High	High	Not Found	High	High	Not Found	High	High	Not Found	High	High	Not Found	High	High	Not Found	High	High	Not Found	High	High	High	High	High	High
FALSE	High	Q8NI36	WD repeat-containing protein 36 OS=Homo sapiens GN=WDR36 PE=1 SV=1	27	22	158	22	High	High	High	High	High	High	High	High	High	High	High	High	High	High	High	High	High	High	High	High	High	High	High	High	High	High	High	High	High	High	High	High	High	High	High	High	High	High	High	High	High	High
FALSE	High	Q9C0J8	pre-mRNA 3' end processing protein WDR33 OS=Homo sapiens GN=WDR33 PE=1 SV=2	23	19	86	19	High	High	High	High	High	High	High	High	High	High	High	High	High	High	High	High	High	High	High	High	High	High	High	High	High	High	High	High	High	High	High	High	High	High	High	High	High	High	High	High	High	High
FALSE	High	Q9UNX4	WD repeat-containing protein 3 OS=Homo sapiens GN=WDR3 PE=1 SV=1	33	24	123	24	High	High	High	High	High	High	High	High	High	High	High	High	High	High	High	High	High	High	High	High	High	High	High	High	High	High	High	High	High	High	High	High	High	High	High	High	High	High	High	High	High	High
FALSE	High	Q9H7D7	WD repeat-containing protein 26 OS=Homo sapiens GN=WDR26 PE=1 SV=3	10	7	22	7	High	High	High	High	High	High	High	High	High	High	High	High	High	High	High	High	High	High	Not Found	High	High	Not Found	High	High	Not Found	High	High	Not Found	High	High	Not Found	High	High	Not Found	High	High	High	High	High	High	High	High
FALSE	High	Q8NEZ3	WD repeat-containing protein 19 OS=Homo sapiens GN=WDR19 PE=1 SV=2	1	2	2	2	Not Found	Not Found	Not Found	Not Found	Not Found	Not Found	Not Found	Not Found	Not Found	Not Found	Not Found	Not Found	Not Found	Not Found	Not Found	Not Found	Not Found	Not Found	Not Found	Not Found	High	Not Found	Not Found	High	Not Found	Not Found	High	Not Found	Not Found	High	Not Found	Not Found	High	Not Found	Not Found	High	High	Not Found	Not Found	High	Not Found	Not Found
FALSE	High	Q9BV38	WD repeat-containing protein 18 OS=Homo sapiens GN=WDR18 PE=1 SV=2	26	11	100	11	High	High	High	High	High	High	High	High	High	High	High	High	High	High	High	High	High	High	High	High	High	High	High	High	High	High	High	High	High	High	High	High	High	High	High	High	High	High	High	High	High	High
FALSE	High	Q9GZL7	Ribosome biogenesis protein WDR12 OS=Homo sapiens GN=WDR12 PE=1 SV=2	40	13	91	13	High	High	High	High	High	High	High	High	High	High	High	High	High	High	High	High	High	High	High	High	High	High	High	High	High	High	High	High	High	High	High	High	High	High	High	High	High	High	High	High	High	High
FALSE	High	Q9BZH6	WD repeat-containing protein 11 OS=Homo sapiens GN=WDR11 PE=1 SV=1	5	6	29	6	High	High	High	High	High	High	High	High	High	High	High	High	High	High	High	High	High	High	High	High	High	High	High	High	High	High	High	High	High	High	High	High	High	High	High	High	High	High	High	High	High	High
FALSE	High	O75083	WD repeat-containing protein 1 OS=Homo sapiens GN=WDR1 PE=1 SV=4	28	18	200	18	High	High	High	High	High	High	High	High	High	High	High	High	High	High	High	High	High	High	High	High	High	High	High	High	High	High	High	High	High	High	High	High	High	High	High	High	High	High	High	High	High	High
FALSE	High	O75717	WD repeat and HMG-box DNA-binding protein 1 OS=Homo sapiens GN=WDHD1 PE=1 SV=1	3	3	4	3	Not Found	Not Found	Not Found	Not Found	Not Found	Not Found	Not Found	Not Found	Not Found	Not Found	Not Found	Not Found	Not Found	Not Found	Not Found	Not Found	Not Found	Not Found	High	Not Found	High	High	Not Found	High	High	Not Found	High	High	Not Found	High	High	Not Found	High	High	Not Found	High	Not Found	Not Found	Not Found	Not Found	Not Found	Not Found
FALSE	High	Q8IWB7	WD repeat and FYVE domain-containing protein 1 OS=Homo sapiens GN=WDFY1 PE=1 SV=1	9	3	10	3	High	High	High	High	High	High	High	High	High	High	High	High	High	High	High	High	High	High	High	High	High	High	High	High	High	High	High	High	High	High	High	High	High	High	High	High	Not Found	High	High	Not Found	High	High
FALSE	High	O43709	Probable 18S rRNA (guanine-N(7))-methyltransferase OS=Homo sapiens GN=WBSCR22 PE=1 SV=2	11	2	2	2	High	Not Found	Not Found	High	Not Found	Not Found	High	Not Found	Not Found	High	Not Found	Not Found	High	Not Found	Not Found	High	Not Found	Not Found	Not Found	Not Found	High	Not Found	Not Found	High	Not Found	Not Found	High	Not Found	Not Found	High	Not Found	Not Found	High	Not Found	Not Found	High	Not Found	Not Found	Not Found	Not Found	Not Found	Not Found
FALSE	High	O75554	WW domain-binding protein 4 OS=Homo sapiens GN=WBP4 PE=1 SV=1	9	3	3	3	Not Found	Not Found	Not Found	Not Found	Not Found	Not Found	Not Found	Not Found	Not Found	Not Found	Not Found	Not Found	Not Found	Not Found	Not Found	Not Found	Not Found	Not Found	Not Found	Not Found	High	Not Found	Not Found	High	Not Found	Not Found	High	Not Found	Not Found	High	Not Found	Not Found	High	Not Found	Not Found	High	Not Found	High	High	Not Found	High	High
FALSE	High	Q969T9	WW domain-binding protein 2 OS=Homo sapiens GN=WBP2 PE=1 SV=1	16	4	12	4	High	High	High	High	High	High	High	High	High	High	High	High	High	High	High	High	High	High	High	High	Not Found	High	High	Not Found	High	High	Not Found	High	High	Not Found	High	High	Not Found	High	High	Not Found	Not Found	High	High	Not Found	High	High
FALSE	High	Q9Y2W2	WW domain-binding protein 11 OS=Homo sapiens GN=WBP11 PE=1 SV=1	30	19	109	19	High	High	High	High	High	High	High	High	High	High	High	High	High	High	High	High	High	High	High	High	High	High	High	High	High	High	High	High	High	High	High	High	High	High	High	High	High	High	High	High	High	High
FALSE	High	Q9Y6W5	Wiskott-Aldrich syndrome protein family member 2 OS=Homo sapiens GN=WASF2 PE=1 SV=3	20	11	39	11	High	High	High	High	High	High	High	High	High	High	High	High	High	High	High	High	High	High	High	High	High	High	High	High	High	High	High	High	High	High	High	High	High	High	High	High	High	High	High	High	High	High
FALSE	High	Q92558	Wiskott-Aldrich syndrome protein family member 1 OS=Homo sapiens GN=WASF1 PE=1 SV=1	4	2	4	2	Not Found	Not Found	High	Not Found	Not Found	High	Not Found	Not Found	High	Not Found	Not Found	High	Not Found	Not Found	High	Not Found	Not Found	High	Not Found	Not Found	Not Found	Not Found	Not Found	Not Found	Not Found	Not Found	Not Found	Not Found	Not Found	Not Found	Not Found	Not Found	Not Found	Not Found	Not Found	Not Found	Not Found	High	High	Not Found	High	High
FALSE	High	Q9UGM6	Tryptophan--tRNA ligase, mitochondrial OS=Homo sapiens GN=WARS2 PE=1 SV=1	13	4	14	4	High	High	High	High	High	High	High	High	High	High	High	High	High	High	High	High	High	High	High	High	High	High	High	High	High	High	High	High	High	High	High	High	High	High	High	High	High	High	High	High	High	High
FALSE	High	P23381	Tryptophan--tRNA ligase, cytoplasmic OS=Homo sapiens GN=WARS PE=1 SV=2	13	5	8	5	Not Found	Not Found	High	Not Found	Not Found	High	Not Found	Not Found	High	Not Found	Not Found	High	Not Found	Not Found	High	Not Found	Not Found	High	High	High	High	High	High	High	High	High	High	High	High	High	High	High	High	High	High	High	High	Not Found	Not Found	High	Not Found	Not Found
FALSE	High	Q7Z5K2	Wings apart-like protein homolog OS=Homo sapiens GN=WAPL PE=1 SV=1	16	15	55	15	High	High	High	High	High	High	High	High	High	High	High	High	High	High	High	High	High	High	High	High	High	High	High	High	High	High	High	High	High	High	High	High	High	High	High	High	High	High	High	High	High	High
FALSE	High	Q9BTA9	WW domain-containing adapter protein with coiled-coil OS=Homo sapiens GN=WAC PE=1 SV=3	6	2	6	2	High	Not Found	High	High	Not Found	High	High	Not Found	High	High	Not Found	High	High	Not Found	High	High	Not Found	High	Not Found	Not Found	Not Found	Not Found	Not Found	Not Found	Not Found	Not Found	Not Found	Not Found	Not Found	Not Found	Not Found	Not Found	Not Found	Not Found	Not Found	Not Found	Not Found	High	High	Not Found	High	High
FALSE	High	Q96SY0	von Willebrand factor A domain-containing protein 9 OS=Homo sapiens GN=VWA9 PE=1 SV=2	18	7	28	7	High	High	High	High	High	High	High	High	High	High	High	High	High	High	High	High	High	High	High	Not Found	High	High	Not Found	High	High	Not Found	High	High	Not Found	High	High	Not Found	High	High	Not Found	High	High	High	High	High	High	High
FALSE	High	A3KMH1	von Willebrand factor A domain-containing protein 8 OS=Homo sapiens GN=VWA8 PE=1 SV=2	7	11	35	11	High	High	High	High	High	High	High	High	High	High	High	High	High	High	High	High	High	High	High	High	High	High	High	High	High	High	High	High	High	High	High	High	High	High	High	High	High	High	High	High	High	High
FALSE	High	Q9UEU0	Vesicle transport through interaction with t-SNAREs homolog 1B OS=Homo sapiens GN=VTI1B PE=1 SV=3	31	6	27	6	High	High	High	High	High	High	High	High	High	High	High	High	High	High	High	High	High	High	High	High	High	High	High	High	High	High	High	High	High	High	High	High	High	High	High	High	High	High	High	High	High	High
FALSE	High	Q96AJ9	Vesicle transport through interaction with t-SNAREs homolog 1A OS=Homo sapiens GN=VTI1A PE=1 SV=2	15	3	7	3	Not Found	Not Found	High	Not Found	Not Found	High	Not Found	Not Found	High	Not Found	Not Found	High	Not Found	Not Found	High	Not Found	Not Found	High	High	High	High	High	High	High	High	High	High	High	High	High	High	High	High	High	High	High	Not Found	High	High	Not Found	High	High
FALSE	High	Q9NP79	Vacuolar protein sorting-associated protein VTA1 homolog OS=Homo sapiens GN=VTA1 PE=1 SV=1	13	3	7	3	Not Found	Not Found	High	Not Found	Not Found	High	Not Found	Not Found	High	Not Found	Not Found	High	Not Found	Not Found	High	Not Found	Not Found	High	Not Found	High	High	Not Found	High	High	Not Found	High	High	Not Found	High	High	Not Found	High	High	Not Found	High	High	High	Not Found	High	High	Not Found	High
FALSE	High	Q86Y07	Serine/threonine-protein kinase VRK2 OS=Homo sapiens GN=VRK2 PE=1 SV=3	33	13	42	13	High	High	High	High	High	High	High	High	High	High	High	High	High	High	High	High	High	High	High	High	High	High	High	High	High	High	High	High	High	High	High	High	High	High	High	High	High	High	High	High	High	High
FALSE	High	Q99986	Serine/threonine-protein kinase VRK1 OS=Homo sapiens GN=VRK1 PE=1 SV=1	40	13	73	13	High	High	High	High	High	High	High	High	High	High	High	High	High	High	High	High	High	High	High	High	High	High	High	High	High	High	High	High	High	High	High	High	High	High	High	High	High	High	High	High	High	High
FALSE	High	Q15906	Vacuolar protein sorting-associated protein 72 homolog OS=Homo sapiens GN=VPS72 PE=1 SV=1	10	5	21	5	High	High	High	High	High	High	High	High	High	High	High	High	High	High	High	High	High	High	High	High	High	High	High	High	High	High	High	High	High	High	High	High	High	High	High	High	Not Found	High	High	Not Found	High	High
FALSE	High	Q5VIR6	Vacuolar protein sorting-associated protein 53 homolog OS=Homo sapiens GN=VPS53 PE=1 SV=1	10	8	37	8	High	High	High	High	High	High	High	High	High	High	High	High	High	High	High	High	High	High	High	High	High	High	High	High	High	High	High	High	High	High	High	High	High	High	High	High	High	High	High	High	High	High
FALSE	High	Q8N1B4	Vacuolar protein sorting-associated protein 52 homolog OS=Homo sapiens GN=VPS52 PE=1 SV=1	27	15	40	15	High	High	High	High	High	High	High	High	High	High	High	High	High	High	High	High	High	High	High	High	High	High	High	High	High	High	High	High	High	High	High	High	High	High	High	High	High	High	High	High	High	High
FALSE	High	Q9UID3	Vacuolar protein sorting-associated protein 51 homolog OS=Homo sapiens GN=VPS51 PE=1 SV=2	8	5	10	5	High	High	Not Found	High	High	Not Found	High	High	Not Found	High	High	Not Found	High	High	Not Found	High	High	Not Found	Not Found	High	High	Not Found	High	High	Not Found	High	High	Not Found	High	High	Not Found	High	High	Not Found	High	High	High	High	High	High	High	High
FALSE	High	O75351	Vacuolar protein sorting-associated protein 4B OS=Homo sapiens GN=VPS4B PE=1 SV=2	14	6	48	2	High	High	High	High	High	High	High	High	High	High	High	High	High	High	High	High	High	High	Not Found	High	High	Not Found	High	High	Not Found	High	High	Not Found	High	High	Not Found	High	High	Not Found	High	High	Not Found	High	High	Not Found	High	High
FALSE	High	Q9UN37	Vacuolar protein sorting-associated protein 4A OS=Homo sapiens GN=VPS4A PE=1 SV=1	16	8	51	4	High	High	High	High	High	High	High	High	High	High	High	High	High	High	High	High	High	High	High	High	High	High	High	High	High	High	High	High	High	High	High	High	High	High	High	High	Not Found	Not Found	High	Not Found	Not Found	High
FALSE	High	Q9NRW7	Vacuolar protein sorting-associated protein 45 OS=Homo sapiens GN=VPS45 PE=1 SV=1	12	8	16	8	High	High	High	High	High	High	High	High	High	High	High	High	High	High	High	High	High	High	High	Not Found	High	High	Not Found	High	High	Not Found	High	High	Not Found	High	High	Not Found	High	High	Not Found	High	High	High	High	High	High	High
FALSE	High	P49754	Vacuolar protein sorting-associated protein 41 homolog OS=Homo sapiens GN=VPS41 PE=1 SV=3	6	5	14	5	High	High	Not Found	High	High	Not Found	High	High	Not Found	High	High	Not Found	High	High	Not Found	High	High	Not Found	High	High	High	High	High	High	High	High	High	High	High	High	High	High	High	High	High	High	High	High	High	High	High	High
FALSE	High	Q96JC1	Vam6/Vps39-like protein OS=Homo sapiens GN=VPS39 PE=1 SV=2	16	12	43	12	High	High	High	High	High	High	High	High	High	High	High	High	High	High	High	High	High	High	High	High	High	High	High	High	High	High	High	High	High	High	High	High	High	High	High	High	High	High	High	High	High	High
FALSE	High	Q9H9H4	Vacuolar protein sorting-associated protein 37B OS=Homo sapiens GN=VPS37B PE=1 SV=1	9	2	2	2	Not Found	Not Found	Not Found	Not Found	Not Found	Not Found	Not Found	Not Found	Not Found	Not Found	Not Found	Not Found	Not Found	Not Found	Not Found	Not Found	Not Found	Not Found	Not Found	Not Found	Not Found	Not Found	Not Found	Not Found	Not Found	Not Found	Not Found	Not Found	Not Found	Not Found	Not Found	Not Found	Not Found	Not Found	Not Found	Not Found	High	High	Not Found	High	High	Not Found
FALSE	High	Q96QK1	Vacuolar protein sorting-associated protein 35 OS=Homo sapiens GN=VPS35 PE=1 SV=2	41	26	207	26	High	High	High	High	High	High	High	High	High	High	High	High	High	High	High	High	High	High	High	High	High	High	High	High	High	High	High	High	High	High	High	High	High	High	High	High	High	High	High	High	High	High
FALSE	High	Q9H267	Vacuolar protein sorting-associated protein 33B OS=Homo sapiens GN=VPS33B PE=1 SV=2	15	10	38	10	High	High	High	High	High	High	High	High	High	High	High	High	High	High	High	High	High	High	High	High	High	High	High	High	High	High	High	High	High	High	High	High	High	High	High	High	High	High	High	High	High	High
FALSE	High	Q96AX1	Vacuolar protein sorting-associated protein 33A OS=Homo sapiens GN=VPS33A PE=1 SV=1	24	14	63	14	High	High	High	High	High	High	High	High	High	High	High	High	High	High	High	High	High	High	High	High	High	High	High	High	High	High	High	High	High	High	High	High	High	High	High	High	High	High	High	High	High	High
FALSE	High	Q9UBQ0	Vacuolar protein sorting-associated protein 29 OS=Homo sapiens GN=VPS29 PE=1 SV=1	50	9	97	9	High	High	High	High	High	High	High	High	High	High	High	High	High	High	High	High	High	High	High	High	High	High	High	High	High	High	High	High	High	High	High	High	High	High	High	High	High	High	High	High	High	High
FALSE	High	Q4G0F5	Vacuolar protein sorting-associated protein 26B OS=Homo sapiens GN=VPS26B PE=1 SV=2	20	6	22	5	High	High	High	High	High	High	High	High	High	High	High	High	High	High	High	High	High	High	High	High	High	High	High	High	High	High	High	High	High	High	High	High	High	High	High	High	High	High	High	High	High	High
FALSE	High	O75436	Vacuolar protein sorting-associated protein 26A OS=Homo sapiens GN=VPS26A PE=1 SV=2	44	12	66	11	High	High	High	High	High	High	High	High	High	High	High	High	High	High	High	High	High	High	High	High	High	High	High	High	High	High	High	High	High	High	High	High	High	High	High	High	High	High	High	High	High	High
FALSE	High	Q9BRG1	Vacuolar protein-sorting-associated protein 25 OS=Homo sapiens GN=VPS25 PE=1 SV=1	24	4	6	4	High	Not Found	Not Found	High	Not Found	Not Found	High	Not Found	Not Found	High	Not Found	Not Found	High	Not Found	Not Found	High	Not Found	Not Found	High	Not Found	High	High	Not Found	High	High	Not Found	High	High	Not Found	High	High	Not Found	High	High	Not Found	High	High	High	Not Found	High	High	Not Found
FALSE	High	Q9P253	Vacuolar protein sorting-associated protein 18 homolog OS=Homo sapiens GN=VPS18 PE=1 SV=2	17	14	56	14	High	High	High	High	High	High	High	High	High	High	High	High	High	High	High	High	High	High	High	High	High	High	High	High	High	High	High	High	High	High	High	High	High	High	High	High	High	High	High	High	High	High
FALSE	High	Q9H269	Vacuolar protein sorting-associated protein 16 homolog OS=Homo sapiens GN=VPS16 PE=1 SV=2	18	12	38	12	High	High	High	High	High	High	High	High	High	High	High	High	High	High	High	High	High	High	High	High	High	High	High	High	High	High	High	High	High	High	High	High	High	High	High	High	High	High	High	High	High	High
FALSE	High	Q709C8	Vacuolar protein sorting-associated protein 13C OS=Homo sapiens GN=VPS13C PE=1 SV=1	1	2	4	2	Not Found	Not Found	Not Found	Not Found	Not Found	Not Found	Not Found	Not Found	Not Found	Not Found	Not Found	Not Found	Not Found	Not Found	Not Found	Not Found	Not Found	Not Found	Not Found	Not Found	Not Found	Not Found	Not Found	Not Found	Not Found	Not Found	Not Found	Not Found	Not Found	Not Found	Not Found	Not Found	Not Found	Not Found	Not Found	Not Found	High	High	High	High	High	High
FALSE	High	Q9H270	Vacuolar protein sorting-associated protein 11 homolog OS=Homo sapiens GN=VPS11 PE=1 SV=1	17	15	46	15	High	High	High	High	High	High	High	High	High	High	High	High	High	High	High	High	High	High	High	High	High	High	High	High	High	High	High	High	High	High	High	High	High	High	High	High	High	High	High	High	High	High
FALSE	High	Q9Y4B6	Protein VPRBP OS=Homo sapiens GN=VPRBP PE=1 SV=3	3	3	10	3	High	High	High	High	High	High	High	High	High	High	High	High	High	High	High	High	High	High	Not Found	Not Found	High	Not Found	Not Found	High	Not Found	Not Found	High	Not Found	Not Found	High	Not Found	Not Found	High	Not Found	Not Found	High	High	High	High	High	High	High
FALSE	High	Q96GC9	Vacuole membrane protein 1 OS=Homo sapiens GN=VMP1 PE=1 SV=1	13	3	16	3	Not Found	High	High	Not Found	High	High	Not Found	High	High	Not Found	High	High	Not Found	High	High	Not Found	High	High	High	High	High	High	High	High	High	High	High	High	High	High	High	High	High	High	High	High	High	High	High	High	High	High
FALSE	High	Q3ZAQ7	Vacuolar ATPase assembly integral membrane protein VMA21 OS=Homo sapiens GN=VMA21 PE=1 SV=1	25	2	12	2	Not Found	Not Found	High	Not Found	Not Found	High	Not Found	Not Found	High	Not Found	Not Found	High	Not Found	Not Found	High	Not Found	Not Found	High	High	High	High	High	High	High	High	High	High	High	High	High	High	High	High	High	High	High	High	High	High	High	High	High
FALSE	High	Q8N0U8	Vitamin K epoxide reductase complex subunit 1-like protein 1 OS=Homo sapiens GN=VKORC1L1 PE=1 SV=2	16	3	14	3	Not Found	Not Found	High	Not Found	Not Found	High	Not Found	Not Found	High	Not Found	Not Found	High	Not Found	Not Found	High	Not Found	Not Found	High	High	High	High	High	High	High	High	High	High	High	High	High	High	High	High	High	High	High	High	High	High	High	High	High
FALSE	High	Q9BQB6	Vitamin K epoxide reductase complex subunit 1 OS=Homo sapiens GN=VKORC1 PE=1 SV=1	5	2	21	2	High	High	High	High	High	High	High	High	High	High	High	High	High	High	High	High	High	High	High	High	High	High	High	High	High	High	High	High	High	High	High	High	High	High	High	High	High	High	High	High	High	High
FALSE	High	Q9H9C1	Spermatogenesis-defective protein 39 homolog OS=Homo sapiens GN=VIPAS39 PE=1 SV=1	15	8	14	8	High	High	High	High	High	High	High	High	High	High	High	High	High	High	High	High	High	High	High	High	High	High	High	High	High	High	High	High	High	High	High	High	High	High	High	High	High	High	High	High	High	High
FALSE	High	P08670	Vimentin OS=Homo sapiens GN=VIM PE=1 SV=4	96	86	15186	79	High	High	High	High	High	High	High	High	High	High	High	High	High	High	High	High	High	High	High	High	High	High	High	High	High	High	High	High	High	High	High	High	High	High	High	High	High	High	High	High	High	High
FALSE	High	Q9HBM0	Vezatin OS=Homo sapiens GN=VEZT PE=1 SV=3	2	2	3	2	Not Found	Not Found	Not Found	Not Found	Not Found	Not Found	Not Found	Not Found	Not Found	Not Found	Not Found	Not Found	Not Found	Not Found	Not Found	Not Found	Not Found	Not Found	High	Not Found	Not Found	High	Not Found	Not Found	High	Not Found	Not Found	High	Not Found	Not Found	High	Not Found	Not Found	High	Not Found	Not Found	Not Found	High	Not Found	Not Found	High	Not Found
FALSE	High	Q14119	Vascular endothelial zinc finger 1 OS=Homo sapiens GN=VEZF1 PE=1 SV=2	8	3	7	2	Not Found	Not Found	Not Found	Not Found	Not Found	Not Found	Not Found	Not Found	Not Found	Not Found	Not Found	Not Found	Not Found	Not Found	Not Found	Not Found	Not Found	Not Found	Not Found	Not Found	High	Not Found	Not Found	High	Not Found	Not Found	High	Not Found	Not Found	High	Not Found	Not Found	High	Not Found	Not Found	High	Not Found	High	Not Found	Not Found	Not Found	Not Found
FALSE	High	Q9Y277	Voltage-dependent anion-selective channel protein 3 OS=Homo sapiens GN=VDAC3 PE=1 SV=1	55	13	392	12	High	High	High	High	High	High	High	High	High	High	High	High	High	High	High	High	High	High	High	High	High	High	High	High	High	High	High	High	High	High	High	High	High	High	High	High	High	High	High	High	High	High
FALSE	High	P45880	Voltage-dependent anion-selective channel protein 2 OS=Homo sapiens GN=VDAC2 PE=1 SV=2	55	13	526	13	High	High	High	High	High	High	High	High	High	High	High	High	High	High	High	High	High	High	High	High	High	High	High	High	High	High	High	High	High	High	High	High	High	High	High	High	High	High	High	High	High	High
FALSE	High	P21796	Voltage-dependent anion-selective channel protein 1 OS=Homo sapiens GN=VDAC1 PE=1 SV=2	77	21	1009	20	High	High	High	High	High	High	High	High	High	High	High	High	High	High	High	High	High	High	High	High	High	High	High	High	High	High	High	High	High	High	High	High	High	High	High	High	High	High	High	High	High	High
FALSE	High	P55072	Transitional endoplasmic reticulum ATPase OS=Homo sapiens GN=VCP PE=1 SV=4	66	48	864	48	High	High	High	High	High	High	High	High	High	High	High	High	High	High	High	High	High	High	High	High	High	High	High	High	High	High	High	High	High	High	High	High	High	High	High	High	High	High	High	High	High	High
FALSE	High	P18206	Vinculin OS=Homo sapiens GN=VCL PE=1 SV=4	71	78	1451	78	High	High	High	High	High	High	High	High	High	High	High	High	High	High	High	High	High	High	High	High	High	High	High	High	High	High	High	High	High	High	High	High	High	High	High	High	High	High	High	High	High	High
FALSE	High	P13611	Versican core protein OS=Homo sapiens GN=VCAN PE=1 SV=3	4	13	48	13	High	High	High	High	High	High	High	High	High	High	High	High	High	High	High	High	High	High	High	High	High	High	High	High	High	High	High	High	High	High	High	High	High	High	High	High	High	High	High	High	High	High
FALSE	High	P61758	Prefoldin subunit 3 OS=Homo sapiens GN=VBP1 PE=1 SV=3	35	7	15	7	High	High	High	High	High	High	High	High	High	High	High	High	High	High	High	High	High	High	High	High	High	High	High	High	High	High	High	High	High	High	High	High	High	High	High	High	High	Not Found	High	High	Not Found	High
FALSE	High	Q99536	Synaptic vesicle membrane protein VAT-1 homolog OS=Homo sapiens GN=VAT1 PE=1 SV=2	36	10	52	10	High	High	High	High	High	High	High	High	High	High	High	High	High	High	High	High	High	High	High	High	High	High	High	High	High	High	High	High	High	High	High	High	High	High	High	High	High	High	High	High	High	High
FALSE	High	P50552	Vasodilator-stimulated phosphoprotein OS=Homo sapiens GN=VASP PE=1 SV=3	52	24	278	24	High	High	High	High	High	High	High	High	High	High	High	High	High	High	High	High	High	High	High	High	High	High	High	High	High	High	High	High	High	High	High	High	High	High	High	High	High	High	High	High	High	High
FALSE	High	Q6EMK4	Vasorin OS=Homo sapiens GN=VASN PE=1 SV=1	15	8	54	8	High	High	High	High	High	High	High	High	High	High	High	High	High	High	High	High	High	High	High	High	High	High	High	High	High	High	High	High	High	High	High	High	High	High	High	High	High	High	High	High	High	High
FALSE	High	P26640	Valine--tRNA ligase OS=Homo sapiens GN=VARS PE=1 SV=4	35	38	254	38	High	High	High	High	High	High	High	High	High	High	High	High	High	High	High	High	High	High	High	High	High	High	High	High	High	High	High	High	High	High	High	High	High	High	High	High	High	High	High	High	High	High
FALSE	High	O95292	Vesicle-associated membrane protein-associated protein B/C OS=Homo sapiens GN=VAPB PE=1 SV=3	42	12	164	11	High	High	High	High	High	High	High	High	High	High	High	High	High	High	High	High	High	High	High	High	High	High	High	High	High	High	High	High	High	High	High	High	High	High	High	High	High	High	High	High	High	High
FALSE	High	Q9P0L0	Vesicle-associated membrane protein-associated protein A OS=Homo sapiens GN=VAPA PE=1 SV=3	51	12	297	11	High	High	High	High	High	High	High	High	High	High	High	High	High	High	High	High	High	High	High	High	High	High	High	High	High	High	High	High	High	High	High	High	High	High	High	High	High	High	High	High	High	High
FALSE	High	Q8TAA9	Vang-like protein 1 OS=Homo sapiens GN=VANGL1 PE=1 SV=1	8	3	7	3	Not Found	Not Found	High	Not Found	Not Found	High	Not Found	Not Found	High	Not Found	Not Found	High	Not Found	Not Found	High	Not Found	Not Found	High	High	High	High	High	High	High	High	High	High	High	High	High	High	High	High	High	High	High	Not Found	Not Found	High	Not Found	Not Found	High
FALSE	High	P51809	Vesicle-associated membrane protein 7 OS=Homo sapiens GN=VAMP7 PE=1 SV=3	28	6	32	6	High	High	High	High	High	High	High	High	High	High	High	High	High	High	High	High	High	High	High	High	High	High	High	High	High	High	High	High	High	High	High	High	High	High	High	High	High	High	High	High	High	High
FALSE	High	O95183	Vesicle-associated membrane protein 5 OS=Homo sapiens GN=VAMP5 PE=1 SV=1	37	5	49	4	High	High	High	High	High	High	High	High	High	High	High	High	High	High	High	High	High	High	High	High	High	High	High	High	High	High	High	High	High	High	High	High	High	High	High	High	High	High	High	High	High	High
FALSE	High	Q08AM6	Protein VAC14 homolog OS=Homo sapiens GN=VAC14 PE=1 SV=1	4	3	9	3	High	Not Found	Not Found	High	Not Found	Not Found	High	Not Found	Not Found	High	Not Found	Not Found	High	Not Found	Not Found	High	Not Found	Not Found	High	High	High	High	High	High	High	High	High	High	High	High	High	High	High	High	High	High	High	High	High	High	High	High
FALSE	High	Q9UBK9	Protein UXT OS=Homo sapiens GN=UXT PE=1 SV=1	13	2	7	2	Not Found	High	Not Found	Not Found	High	Not Found	Not Found	High	Not Found	Not Found	High	Not Found	Not Found	High	Not Found	Not Found	High	Not Found	High	Not Found	High	High	Not Found	High	High	Not Found	High	High	Not Found	High	High	Not Found	High	High	Not Found	High	High	High	Not Found	High	High	Not Found
FALSE	High	P46939	Utrophin OS=Homo sapiens GN=UTRN PE=1 SV=2	49	150	1370	146	High	High	High	High	High	High	High	High	High	High	High	High	High	High	High	High	High	High	High	High	High	High	High	High	High	High	High	High	High	High	High	High	High	High	High	High	High	High	High	High	High	High
FALSE	High	Q9NYH9	U3 small nucleolar RNA-associated protein 6 homolog OS=Homo sapiens GN=UTP6 PE=2 SV=2	27	16	53	16	High	High	High	High	High	High	High	High	High	High	High	High	High	High	High	High	High	High	High	High	High	High	High	High	High	High	High	High	High	High	High	High	High	High	High	High	High	High	High	High	High	High
FALSE	High	Q9NQZ2	Something about silencing protein 10 OS=Homo sapiens GN=UTP3 PE=1 SV=1	22	11	74	11	High	High	High	High	High	High	High	High	High	High	High	High	High	High	High	High	High	High	High	High	High	High	High	High	High	High	High	High	High	High	High	High	High	High	High	High	High	High	High	High	High	High
FALSE	High	O75691	Small subunit processome component 20 homolog OS=Homo sapiens GN=UTP20 PE=1 SV=3	22	57	242	56	High	High	High	High	High	High	High	High	High	High	High	High	High	High	High	High	High	High	High	High	High	High	High	High	High	High	High	High	High	High	High	High	High	High	High	High	High	High	High	High	High	High
FALSE	High	Q9Y5J1	U3 small nucleolar RNA-associated protein 18 homolog OS=Homo sapiens GN=UTP18 PE=1 SV=3	32	14	80	14	High	High	High	High	High	High	High	High	High	High	High	High	High	High	High	High	High	High	High	High	High	High	High	High	High	High	High	High	High	High	High	High	High	High	High	High	High	High	High	High	High	High
FALSE	High	Q8TED0	U3 small nucleolar RNA-associated protein 15 homolog OS=Homo sapiens GN=UTP15 PE=1 SV=3	34	19	114	19	High	High	High	High	High	High	High	High	High	High	High	High	High	High	High	High	High	High	High	High	High	High	High	High	High	High	High	High	High	High	High	High	High	High	High	High	High	High	High	High	High	High
FALSE	High	Q9BVJ6	U3 small nucleolar RNA-associated protein 14 homolog A OS=Homo sapiens GN=UTP14A PE=1 SV=1	49	34	182	34	High	High	High	High	High	High	High	High	High	High	High	High	High	High	High	High	High	High	High	High	High	High	High	High	High	High	High	High	High	High	High	High	High	High	High	High	High	High	High	High	High	High
FALSE	High	Q9Y3A2	Probable U3 small nucleolar RNA-associated protein 11 OS=Homo sapiens GN=UTP11L PE=1 SV=2	39	13	57	13	High	High	High	High	High	High	High	High	High	High	High	High	High	High	High	High	High	High	High	High	High	High	High	High	High	High	High	High	High	High	High	High	High	High	High	High	High	High	High	High	High	High
FALSE	High	Q93008	Probable ubiquitin carboxyl-terminal hydrolase FAF-X OS=Homo sapiens GN=USP9X PE=1 SV=3	4	10	60	10	High	High	High	High	High	High	High	High	High	High	High	High	High	High	High	High	High	High	High	High	High	High	High	High	High	High	High	High	High	High	High	High	High	High	High	High	High	High	High	High	High	High
FALSE	High	Q93009	Ubiquitin carboxyl-terminal hydrolase 7 OS=Homo sapiens GN=USP7 PE=1 SV=2	42	37	220	37	High	High	High	High	High	High	High	High	High	High	High	High	High	High	High	High	High	High	High	High	High	High	High	High	High	High	High	High	High	High	High	High	High	High	High	High	High	High	High	High	High	High
FALSE	High	Q70EK8	Inactive ubiquitin carboxyl-terminal hydrolase 53 OS=Homo sapiens GN=USP53 PE=2 SV=2	3	3	12	3	High	High	High	High	High	High	High	High	High	High	High	High	High	High	High	High	High	High	Not Found	Not Found	Not Found	Not Found	Not Found	Not Found	Not Found	Not Found	Not Found	Not Found	Not Found	Not Found	Not Found	Not Found	Not Found	Not Found	Not Found	Not Found	High	High	High	High	High	High
FALSE	High	Q86UV5	Ubiquitin carboxyl-terminal hydrolase 48 OS=Homo sapiens GN=USP48 PE=1 SV=1	15	13	45	13	High	High	High	High	High	High	High	High	High	High	High	High	High	High	High	High	High	High	High	High	High	High	High	High	High	High	High	High	High	High	High	High	High	High	High	High	High	High	High	High	High	High
FALSE	High	P62068	Ubiquitin carboxyl-terminal hydrolase 46 OS=Homo sapiens GN=USP46 PE=1 SV=1	7	2	2	2	Not Found	Not Found	Not Found	Not Found	Not Found	Not Found	Not Found	Not Found	Not Found	Not Found	Not Found	Not Found	Not Found	Not Found	Not Found	Not Found	Not Found	Not Found	Not Found	Not Found	Not Found	Not Found	Not Found	Not Found	Not Found	Not Found	Not Found	Not Found	Not Found	Not Found	Not Found	Not Found	Not Found	Not Found	Not Found	Not Found	High	Not Found	Not Found	High	Not Found	Not Found
FALSE	High	Q53GS9	U4/U6.U5 tri-snRNP-associated protein 2 OS=Homo sapiens GN=USP39 PE=1 SV=2	38	18	173	18	High	High	High	High	High	High	High	High	High	High	High	High	High	High	High	High	High	High	High	High	High	High	High	High	High	High	High	High	High	High	High	High	High	High	High	High	High	High	High	High	High	High
FALSE	High	Q9P275	Ubiquitin carboxyl-terminal hydrolase 36 OS=Homo sapiens GN=USP36 PE=1 SV=3	15	17	44	17	High	High	High	High	High	High	High	High	High	High	High	High	High	High	High	High	High	High	High	High	High	High	High	High	High	High	High	High	High	High	High	High	High	High	High	High	High	High	High	High	High	High
FALSE	High	Q9Y5T5	Ubiquitin carboxyl-terminal hydrolase 16 OS=Homo sapiens GN=USP16 PE=1 SV=1	4	3	4	3	High	High	Not Found	High	High	Not Found	High	High	Not Found	High	High	Not Found	High	High	Not Found	High	High	Not Found	Not Found	Not Found	Not Found	Not Found	Not Found	Not Found	Not Found	Not Found	Not Found	Not Found	Not Found	Not Found	Not Found	Not Found	Not Found	Not Found	Not Found	Not Found	High	Not Found	High	High	Not Found	High
FALSE	High	Q9Y4E8	Ubiquitin carboxyl-terminal hydrolase 15 OS=Homo sapiens GN=USP15 PE=1 SV=3	2	2	3	2	Not Found	Not Found	Not Found	Not Found	Not Found	Not Found	Not Found	Not Found	Not Found	Not Found	Not Found	Not Found	Not Found	Not Found	Not Found	Not Found	Not Found	Not Found	High	Not Found	High	High	Not Found	High	High	Not Found	High	High	Not Found	High	High	Not Found	High	High	Not Found	High	Not Found	Not Found	High	Not Found	Not Found	High
FALSE	High	P54578	Ubiquitin carboxyl-terminal hydrolase 14 OS=Homo sapiens GN=USP14 PE=1 SV=3	20	13	46	13	High	High	High	High	High	High	High	High	High	High	High	High	High	High	High	High	High	High	High	High	High	High	High	High	High	High	High	High	High	High	High	High	High	High	High	High	High	High	High	High	High	High
FALSE	High	Q14694	Ubiquitin carboxyl-terminal hydrolase 10 OS=Homo sapiens GN=USP10 PE=1 SV=2	27	19	164	19	High	High	High	High	High	High	High	High	High	High	High	High	High	High	High	High	High	High	High	High	High	High	High	High	High	High	High	High	High	High	High	High	High	High	High	High	High	High	High	High	High	High
FALSE	High	O60763	General vesicular transport factor p115 OS=Homo sapiens GN=USO1 PE=1 SV=2	9	8	12	8	High	High	High	High	High	High	High	High	High	High	High	High	High	High	High	High	High	High	High	Not Found	High	High	Not Found	High	High	Not Found	High	High	Not Found	High	High	Not Found	High	High	Not Found	High	Not Found	Not Found	High	Not Found	Not Found	High
FALSE	High	Q15853	Upstream stimulatory factor 2 OS=Homo sapiens GN=USF2 PE=1 SV=1	15	6	30	3	High	High	High	High	High	High	High	High	High	High	High	High	High	High	High	High	High	High	High	High	High	High	High	High	High	High	High	High	High	High	High	High	High	High	High	High	High	High	High	High	High	High
FALSE	High	P22415	Upstream stimulatory factor 1 OS=Homo sapiens GN=USF1 PE=1 SV=1	12	4	23	2	High	High	High	High	High	High	High	High	High	High	High	High	High	High	High	High	High	High	Not Found	Not Found	Not Found	Not Found	Not Found	Not Found	Not Found	Not Found	Not Found	Not Found	Not Found	Not Found	Not Found	Not Found	Not Found	Not Found	Not Found	Not Found	High	High	High	High	High	High
FALSE	High	Q9NZ43	Vesicle transport protein USE1 OS=Homo sapiens GN=USE1 PE=1 SV=2	18	4	14	4	Not Found	Not Found	High	Not Found	Not Found	High	Not Found	Not Found	High	Not Found	Not Found	High	Not Found	Not Found	High	Not Found	Not Found	High	High	High	High	High	High	High	High	High	High	High	High	High	High	High	High	High	High	High	High	High	High	High	High	High
FALSE	High	Q14146	Unhealthy ribosome biogenesis protein 2 homolog OS=Homo sapiens GN=URB2 PE=2 SV=2	10	15	63	15	High	High	High	High	High	High	High	High	High	High	High	High	High	High	High	High	High	High	High	High	High	High	High	High	High	High	High	High	High	High	High	High	High	High	High	High	High	High	High	High	High	High
FALSE	High	O60287	Nucleolar pre-ribosomal-associated protein 1 OS=Homo sapiens GN=URB1 PE=1 SV=4	9	20	54	20	High	High	High	High	High	High	High	High	High	High	High	High	High	High	High	High	High	High	High	High	High	High	High	High	High	High	High	High	High	High	High	High	High	High	High	High	High	High	High	High	High	High
FALSE	High	O14949	Cytochrome b-c1 complex subunit 8 OS=Homo sapiens GN=UQCRQ PE=1 SV=4	55	6	47	6	High	High	High	High	High	High	High	High	High	High	High	High	High	High	High	High	High	High	High	High	High	High	High	High	High	High	High	High	High	High	High	High	High	High	High	High	High	High	High	High	High	High
FALSE	High	P47985	Cytochrome b-c1 complex subunit Rieske, mitochondrial OS=Homo sapiens GN=UQCRFS1 PE=1 SV=2	54	13	172	13	High	High	High	High	High	High	High	High	High	High	High	High	High	High	High	High	High	High	High	High	High	High	High	High	High	High	High	High	High	High	High	High	High	High	High	High	High	High	High	High	High	High
FALSE	High	P22695	Cytochrome b-c1 complex subunit 2, mitochondrial OS=Homo sapiens GN=UQCRC2 PE=1 SV=3	64	21	350	21	High	High	High	High	High	High	High	High	High	High	High	High	High	High	High	High	High	High	High	High	High	High	High	High	High	High	High	High	High	High	High	High	High	High	High	High	High	High	High	High	High	High
FALSE	High	P31930	Cytochrome b-c1 complex subunit 1, mitochondrial OS=Homo sapiens GN=UQCRC1 PE=1 SV=3	40	17	206	16	High	High	High	High	High	High	High	High	High	High	High	High	High	High	High	High	High	High	High	High	High	High	High	High	High	High	High	High	High	High	High	High	High	High	High	High	High	High	High	High	High	High
FALSE	High	P14927	Cytochrome b-c1 complex subunit 7 OS=Homo sapiens GN=UQCRB PE=1 SV=2	68	12	193	12	High	High	High	High	High	High	High	High	High	High	High	High	High	High	High	High	High	High	High	High	High	High	High	High	High	High	High	High	High	High	High	High	High	High	High	High	High	High	High	High	High	High
FALSE	High	Q9UDW1	Cytochrome b-c1 complex subunit 9 OS=Homo sapiens GN=UQCR10 PE=1 SV=3	38	2	33	2	High	High	High	High	High	High	High	High	High	High	High	High	High	High	High	High	High	High	High	High	High	High	High	High	High	High	High	High	High	High	High	High	High	High	High	High	High	High	High	High	High	High
FALSE	High	Q9NVA1	Ubiquinol-cytochrome-c reductase complex assembly factor 1 OS=Homo sapiens GN=UQCC1 PE=1 SV=3	13	3	9	3	High	Not Found	Not Found	High	Not Found	Not Found	High	Not Found	Not Found	High	Not Found	Not Found	High	Not Found	Not Found	High	Not Found	Not Found	High	High	High	High	High	High	High	High	High	High	High	High	High	High	High	High	High	High	Not Found	High	High	Not Found	High	High
FALSE	High	Q9BZI7	Regulator of nonsense transcripts 3B OS=Homo sapiens GN=UPF3B PE=1 SV=1	15	6	12	6	High	High	Not Found	High	High	Not Found	High	High	Not Found	High	High	Not Found	High	High	Not Found	High	High	Not Found	High	High	High	High	High	High	High	High	High	High	High	High	High	High	High	High	High	High	Not Found	High	High	Not Found	High	High
FALSE	High	Q9HAU5	Regulator of nonsense transcripts 2 OS=Homo sapiens GN=UPF2 PE=1 SV=1	12	15	49	15	High	High	High	High	High	High	High	High	High	High	High	High	High	High	High	High	High	High	High	High	High	High	High	High	High	High	High	High	High	High	High	High	High	High	High	High	High	High	High	High	High	High
FALSE	High	Q92900	Regulator of nonsense transcripts 1 OS=Homo sapiens GN=UPF1 PE=1 SV=2	46	44	418	44	High	High	High	High	High	High	High	High	High	High	High	High	High	High	High	High	High	High	High	High	High	High	High	High	High	High	High	High	High	High	High	High	High	High	High	High	High	High	High	High	High	High
FALSE	High	P13051	Uracil-DNA glycosylase OS=Homo sapiens GN=UNG PE=1 SV=2	15	4	11	4	High	High	High	High	High	High	High	High	High	High	High	High	High	High	High	High	High	High	High	High	High	High	High	High	High	High	High	High	High	High	High	High	High	High	High	High	Not Found	High	High	Not Found	High	High
FALSE	High	Q8IZJ1	Netrin receptor UNC5B OS=Homo sapiens GN=UNC5B PE=1 SV=2	4	3	8	3	High	High	High	High	High	High	High	High	High	High	High	High	High	High	High	High	High	High	Not Found	Not Found	Not Found	Not Found	Not Found	Not Found	Not Found	Not Found	Not Found	Not Found	Not Found	Not Found	Not Found	Not Found	Not Found	Not Found	Not Found	Not Found	Not Found	High	High	Not Found	High	High
FALSE	High	Q9H3U1	Protein unc-45 homolog A OS=Homo sapiens GN=UNC45A PE=1 SV=1	13	12	31	12	High	High	High	High	High	High	High	High	High	High	High	High	High	High	High	High	High	High	High	High	High	High	High	High	High	High	High	High	High	High	High	High	High	High	High	High	High	High	High	High	High	High
FALSE	High	Q9BZM5	NKG2D ligand 2 OS=Homo sapiens GN=ULBP2 PE=1 SV=1	13	3	10	3	Not Found	Not Found	Not Found	Not Found	Not Found	Not Found	Not Found	Not Found	Not Found	Not Found	Not Found	Not Found	Not Found	Not Found	Not Found	Not Found	Not Found	Not Found	High	High	High	High	High	High	High	High	High	High	High	High	High	High	High	High	High	High	High	High	High	High	High	High
FALSE	High	Q96RL1	BRCA1-A complex subunit RAP80 OS=Homo sapiens GN=UIMC1 PE=1 SV=2	3	2	4	2	Not Found	Not Found	High	Not Found	Not Found	High	Not Found	Not Found	High	Not Found	Not Found	High	Not Found	Not Found	High	Not Found	Not Found	High	High	Not Found	Not Found	High	Not Found	Not Found	High	Not Found	Not Found	High	Not Found	Not Found	High	Not Found	Not Found	High	Not Found	Not Found	Not Found	High	Not Found	Not Found	High	Not Found
FALSE	High	Q96PU4	E3 ubiquitin-protein ligase UHRF2 OS=Homo sapiens GN=UHRF2 PE=1 SV=1	8	5	15	5	Not Found	High	High	Not Found	High	High	Not Found	High	High	Not Found	High	High	Not Found	High	High	Not Found	High	High	High	High	High	High	High	High	High	High	High	High	High	High	High	High	High	High	High	High	High	High	High	High	High	High
FALSE	High	A0JNW5	UHRF1-binding protein 1-like OS=Homo sapiens GN=UHRF1BP1L PE=1 SV=2	1	3	4	3	Not Found	Not Found	Not Found	Not Found	Not Found	Not Found	Not Found	Not Found	Not Found	Not Found	Not Found	Not Found	Not Found	Not Found	Not Found	Not Found	Not Found	Not Found	High	High	High	High	High	High	High	High	High	High	High	High	High	High	High	High	High	High	Not Found	Not Found	Not Found	Not Found	Not Found	Not Found
FALSE	High	Q96T88	E3 ubiquitin-protein ligase UHRF1 OS=Homo sapiens GN=UHRF1 PE=1 SV=1	38	27	262	27	High	High	High	High	High	High	High	High	High	High	High	High	High	High	High	High	High	High	High	High	High	High	High	High	High	High	High	High	High	High	High	High	High	High	High	High	High	High	High	High	High	High
FALSE	High	Q16851	UTP--glucose-1-phosphate uridylyltransferase OS=Homo sapiens GN=UGP2 PE=1 SV=5	40	18	116	18	High	High	High	High	High	High	High	High	High	High	High	High	High	High	High	High	High	High	High	High	High	High	High	High	High	High	High	High	High	High	High	High	High	High	High	High	High	High	High	High	High	High
FALSE	High	Q9NYU1	UDP-glucose:glycoprotein glucosyltransferase 2 OS=Homo sapiens GN=UGGT2 PE=1 SV=4	10	13	44	11	High	High	High	High	High	High	High	High	High	High	High	High	High	High	High	High	High	High	High	High	High	High	High	High	High	High	High	High	High	High	High	High	High	High	High	High	High	High	High	High	High	High
FALSE	High	Q9NYU2	UDP-glucose:glycoprotein glucosyltransferase 1 OS=Homo sapiens GN=UGGT1 PE=1 SV=3	29	37	233	35	High	High	High	High	High	High	High	High	High	High	High	High	High	High	High	High	High	High	High	High	High	High	High	High	High	High	High	High	High	High	High	High	High	High	High	High	High	High	High	High	High	High
FALSE	High	O60701	UDP-glucose 6-dehydrogenase OS=Homo sapiens GN=UGDH PE=1 SV=1	27	9	21	9	High	High	High	High	High	High	High	High	High	High	High	High	High	High	High	High	High	High	High	High	High	High	High	High	High	High	High	High	High	High	High	High	High	High	High	High	High	High	High	High	High	High
FALSE	High	Q9NUQ7	Ufm1-specific protease 2 OS=Homo sapiens GN=UFSP2 PE=1 SV=3	17	5	25	5	High	High	High	High	High	High	High	High	High	High	High	High	High	High	High	High	High	High	High	High	High	High	High	High	High	High	High	High	High	High	High	High	High	High	High	High	High	High	High	High	High	High
FALSE	High	P61960	Ubiquitin-fold modifier 1 OS=Homo sapiens GN=UFM1 PE=1 SV=1	59	3	54	3	High	High	High	High	High	High	High	High	High	High	High	High	High	High	High	High	High	High	High	High	High	High	High	High	High	High	High	High	High	High	High	High	High	High	High	High	High	High	High	High	High	High
FALSE	High	O94874	E3 UFM1-protein ligase 1 OS=Homo sapiens GN=UFL1 PE=1 SV=2	43	30	234	30	High	High	High	High	High	High	High	High	High	High	High	High	High	High	High	High	High	High	High	High	High	High	High	High	High	High	High	High	High	High	High	High	High	High	High	High	High	High	High	High	High	High
FALSE	High	Q92890	Ubiquitin fusion degradation protein 1 homolog OS=Homo sapiens GN=UFD1L PE=1 SV=3	40	10	79	10	High	High	High	High	High	High	High	High	High	High	High	High	High	High	High	High	High	High	High	High	High	High	High	High	High	High	High	High	High	High	High	High	High	High	High	High	High	High	High	High	High	High
FALSE	High	Q9Y3C8	Ubiquitin-fold modifier-conjugating enzyme 1 OS=Homo sapiens GN=UFC1 PE=1 SV=3	20	4	22	4	High	High	High	High	High	High	High	High	High	High	High	High	High	High	High	High	High	High	High	High	High	High	High	High	High	High	High	High	High	High	High	High	High	High	High	High	High	High	High	High	High	High
FALSE	High	Q9Y5K5	Ubiquitin carboxyl-terminal hydrolase isozyme L5 OS=Homo sapiens GN=UCHL5 PE=1 SV=3	14	4	13	4	High	High	High	High	High	High	High	High	High	High	High	High	High	High	High	High	High	High	Not Found	High	Not Found	Not Found	High	Not Found	Not Found	High	Not Found	Not Found	High	Not Found	Not Found	High	Not Found	Not Found	High	Not Found	High	High	High	High	High	High
FALSE	High	P09936	Ubiquitin carboxyl-terminal hydrolase isozyme L1 OS=Homo sapiens GN=UCHL1 PE=1 SV=2	25	6	42	6	High	High	High	High	High	High	High	High	High	High	High	High	High	High	High	High	High	High	High	High	High	High	High	High	High	High	High	High	High	High	High	High	High	High	High	High	High	High	High	High	High	High
FALSE	High	O94888	UBX domain-containing protein 7 OS=Homo sapiens GN=UBXN7 PE=1 SV=2	10	4	7	4	High	Not Found	Not Found	High	Not Found	Not Found	High	Not Found	Not Found	High	Not Found	Not Found	High	Not Found	Not Found	High	Not Found	Not Found	High	Not Found	High	High	Not Found	High	High	Not Found	High	High	Not Found	High	High	Not Found	High	High	Not Found	High	Not Found	High	High	Not Found	High	High
FALSE	High	Q9BZV1	UBX domain-containing protein 6 OS=Homo sapiens GN=UBXN6 PE=1 SV=1	9	2	3	2	Not Found	Not Found	High	Not Found	Not Found	High	Not Found	Not Found	High	Not Found	Not Found	High	Not Found	Not Found	High	Not Found	Not Found	High	Not Found	Not Found	Not Found	Not Found	Not Found	Not Found	Not Found	Not Found	Not Found	Not Found	Not Found	Not Found	Not Found	Not Found	Not Found	Not Found	Not Found	Not Found	Not Found	High	Not Found	Not Found	High	Not Found
FALSE	High	Q92575	UBX domain-containing protein 4 OS=Homo sapiens GN=UBXN4 PE=1 SV=2	19	10	51	10	High	High	High	High	High	High	High	High	High	High	High	High	High	High	High	High	High	High	High	High	High	High	High	High	High	High	High	High	High	High	High	High	High	High	High	High	High	High	High	High	High	High
FALSE	High	Q04323	UBX domain-containing protein 1 OS=Homo sapiens GN=UBXN1 PE=1 SV=2	19	4	9	4	Not Found	High	High	Not Found	High	High	Not Found	High	High	Not Found	High	Not Found	Not Found	High	High	Not Found	High	High	High	Not Found	High	High	Not Found	High	High	Not Found	High	High	Not Found	High	High	Not Found	High	High	Not Found	High	Not Found	High	High	Not Found	High	High
FALSE	High	P17480	Nucleolar transcription factor 1 OS=Homo sapiens GN=UBTF PE=1 SV=1	44	37	325	37	High	High	High	High	High	High	High	High	High	High	High	High	High	High	High	High	High	High	High	High	High	High	High	High	High	High	High	High	High	High	High	High	High	High	High	High	High	High	High	High	High	High
FALSE	High	O95071	E3 ubiquitin-protein ligase UBR5 OS=Homo sapiens GN=UBR5 PE=1 SV=2	5	12	39	12	High	High	High	High	High	High	High	High	High	High	High	High	High	High	High	High	High	High	High	High	High	High	High	High	High	High	High	High	High	High	High	High	High	High	High	High	High	High	High	High	High	High
FALSE	High	Q9UMX0	Ubiquilin-1 OS=Homo sapiens GN=UBQLN1 PE=1 SV=2	16	7	15	7	High	High	High	High	High	High	High	High	High	High	High	High	High	High	High	High	High	High	High	High	High	High	High	High	High	High	High	High	High	High	High	High	High	High	High	High	Not Found	High	Not Found	Not Found	High	Not Found
FALSE	High	Q9NZI7	Upstream-binding protein 1 OS=Homo sapiens GN=UBP1 PE=1 SV=1	8	3	12	2	High	Not Found	High	High	Not Found	High	High	Not Found	High	High	Not Found	High	High	Not Found	High	High	Not Found	High	High	Not Found	High	High	Not Found	High	High	Not Found	High	High	Not Found	High	High	Not Found	High	High	Not Found	High	Not Found	Not Found	High	Not Found	Not Found	High
FALSE	High	Q9NPG3	Ubinuclein-1 OS=Homo sapiens GN=UBN1 PE=1 SV=2	3	3	9	3	High	High	Not Found	High	High	Not Found	High	High	Not Found	High	High	Not Found	High	High	Not Found	High	High	Not Found	Not Found	High	Not Found	Not Found	High	Not Found	Not Found	High	Not Found	Not Found	High	Not Found	Not Found	High	Not Found	Not Found	High	Not Found	High	Not Found	High	High	Not Found	High
FALSE	High	Q8WVY7	Ubiquitin-like domain-containing CTD phosphatase 1 OS=Homo sapiens GN=UBLCP1 PE=1 SV=2	8	2	3	2	Not Found	Not Found	Not Found	Not Found	Not Found	Not Found	Not Found	Not Found	Not Found	Not Found	Not Found	Not Found	Not Found	Not Found	Not Found	Not Found	Not Found	Not Found	High	High	Not Found	High	High	Not Found	High	High	Not Found	High	High	Not Found	High	High	Not Found	High	High	Not Found	Not Found	High	Not Found	Not Found	High	Not Found
FALSE	High	Q9BZL1	Ubiquitin-like protein 5 OS=Homo sapiens GN=UBL5 PE=1 SV=1	21	2	24	2	High	High	High	High	High	High	High	High	High	High	High	High	High	High	High	High	High	High	High	High	High	High	High	High	High	High	High	High	High	High	High	High	High	High	High	High	High	High	High	High	High	High
FALSE	High	Q14139	Ubiquitin conjugation factor E4 A OS=Homo sapiens GN=UBE4A PE=1 SV=2	6	6	15	6	Not Found	High	High	Not Found	High	High	Not Found	High	High	Not Found	High	High	Not Found	High	High	Not Found	High	High	High	High	Not Found	High	High	Not Found	High	High	Not Found	High	High	Not Found	High	High	Not Found	High	High	Not Found	High	High	High	High	High	High
FALSE	High	Q15386	Ubiquitin-protein ligase E3C OS=Homo sapiens GN=UBE3C PE=1 SV=3	3	4	6	4	High	High	Not Found	High	High	Not Found	High	High	Not Found	High	High	Not Found	High	High	Not Found	High	High	Not Found	Not Found	Not Found	High	Not Found	Not Found	High	Not Found	Not Found	High	Not Found	Not Found	High	Not Found	Not Found	High	Not Found	Not Found	High	High	High	Not Found	High	High	Not Found
FALSE	High	Q15819	Ubiquitin-conjugating enzyme E2 variant 2 OS=Homo sapiens GN=UBE2V2 PE=1 SV=4	40	6	27	2	Not Found	High	High	Not Found	High	High	Not Found	High	High	Not Found	High	High	Not Found	High	High	Not Found	High	High	High	Not Found	Not Found	High	Not Found	Not Found	High	Not Found	Not Found	High	Not Found	Not Found	High	Not Found	Not Found	High	Not Found	Not Found	Not Found	Not Found	Not Found	Not Found	Not Found	Not Found
FALSE	High	Q13404	Ubiquitin-conjugating enzyme E2 variant 1 OS=Homo sapiens GN=UBE2V1 PE=1 SV=2	39	6	30	2	High	High	Not Found	High	High	Not Found	High	High	Not Found	High	High	Not Found	High	High	Not Found	High	High	Not Found	High	High	High	High	High	High	High	High	High	High	High	High	High	High	High	High	High	High	High	Not Found	Not Found	High	Not Found	Not Found
FALSE	High	P61088	Ubiquitin-conjugating enzyme E2 N OS=Homo sapiens GN=UBE2N PE=1 SV=1	45	7	31	7	High	High	High	High	High	High	High	High	High	High	High	High	High	High	High	High	High	High	High	High	High	High	High	High	High	High	High	High	High	High	High	High	High	High	High	High	High	High	High	High	High	High
FALSE	High	P61081	NEDD8-conjugating enzyme Ubc12 OS=Homo sapiens GN=UBE2M PE=1 SV=1	32	6	41	6	High	High	High	High	High	High	High	High	High	High	High	High	High	High	High	High	High	High	High	High	High	High	High	High	High	High	High	High	High	High	High	High	High	High	High	High	High	High	High	High	High	High
FALSE	High	P68036	Ubiquitin-conjugating enzyme E2 L3 OS=Homo sapiens GN=UBE2L3 PE=1 SV=1	38	5	53	4	High	High	High	High	High	High	High	High	High	High	High	High	High	High	High	High	High	High	High	High	High	High	High	High	High	High	High	High	High	High	High	High	High	High	High	High	High	High	High	High	High	High
FALSE	High	P61086	Ubiquitin-conjugating enzyme E2 K OS=Homo sapiens GN=UBE2K PE=1 SV=3	24	4	11	4	High	High	High	High	High	High	High	High	High	High	High	High	High	High	High	High	High	High	Not Found	High	Not Found	Not Found	High	Not Found	Not Found	High	Not Found	Not Found	High	Not Found	Not Found	High	Not Found	Not Found	High	Not Found	High	Not Found	High	High	Not Found	High
FALSE	High	Q8N2K1	Ubiquitin-conjugating enzyme E2 J2 OS=Homo sapiens GN=UBE2J2 PE=1 SV=3	10	2	5	2	Not Found	Not Found	Not Found	Not Found	Not Found	Not Found	Not Found	Not Found	Not Found	Not Found	Not Found	Not Found	Not Found	Not Found	Not Found	Not Found	Not Found	Not Found	Not Found	High	High	Not Found	High	High	Not Found	High	High	Not Found	High	High	Not Found	High	High	Not Found	High	High	High	Not Found	Not Found	High	Not Found	Not Found
FALSE	High	Q9Y385	Ubiquitin-conjugating enzyme E2 J1 OS=Homo sapiens GN=UBE2J1 PE=1 SV=2	25	6	18	6	Not Found	High	High	Not Found	High	High	Not Found	High	High	Not Found	High	High	Not Found	High	High	Not Found	High	High	High	High	High	High	High	High	High	High	High	High	High	High	High	High	High	High	High	High	High	Not Found	High	High	Not Found	High
FALSE	High	P63279	SUMO-conjugating enzyme UBC9 OS=Homo sapiens GN=UBE2I PE=1 SV=1	27	6	65	6	High	High	High	High	High	High	High	High	High	High	High	High	High	High	High	High	High	High	High	High	High	High	High	High	High	High	High	High	High	High	High	High	High	High	High	High	High	High	High	High	High	High
FALSE	High	P60604	Ubiquitin-conjugating enzyme E2 G2 OS=Homo sapiens GN=UBE2G2 PE=1 SV=1	25	3	13	3	High	High	High	High	High	High	High	High	High	High	High	High	High	High	High	High	High	High	High	High	High	High	High	High	High	High	High	High	High	High	High	High	High	High	High	High	High	High	High	High	High	High
FALSE	High	P62837	Ubiquitin-conjugating enzyme E2 D2 OS=Homo sapiens GN=UBE2D2 PE=1 SV=1	12	2	32	2	High	High	High	High	High	High	High	High	High	High	High	High	High	High	High	High	High	High	High	High	High	High	High	High	High	High	High	High	High	High	High	High	High	High	High	High	High	High	High	High	High	High
FALSE	High	P49459	Ubiquitin-conjugating enzyme E2 A OS=Homo sapiens GN=UBE2A PE=1 SV=2	18	2	20	2	High	High	High	High	High	High	High	High	High	High	High	High	High	High	High	High	High	High	Not Found	High	High	Not Found	High	High	Not Found	High	High	Not Found	High	High	Not Found	High	High	Not Found	High	High	Not Found	High	High	Not Found	High	High
FALSE	High	Q14157	Ubiquitin-associated protein 2-like OS=Homo sapiens GN=UBAP2L PE=1 SV=2	36	29	459	29	High	High	High	High	High	High	High	High	High	High	High	High	High	High	High	High	High	High	High	High	High	High	High	High	High	High	High	High	High	High	High	High	High	High	High	High	High	High	High	High	High	High
FALSE	High	Q5T6F2	Ubiquitin-associated protein 2 OS=Homo sapiens GN=UBAP2 PE=1 SV=1	8	8	30	8	High	High	High	High	High	High	High	High	High	High	High	High	High	High	High	High	High	High	High	High	High	High	High	High	High	High	High	High	High	High	High	High	High	High	High	High	High	High	High	High	High	High
FALSE	High	Q8NBM4	Ubiquitin-associated domain-containing protein 2 OS=Homo sapiens GN=UBAC2 PE=1 SV=1	21	6	19	6	High	Not Found	High	High	Not Found	High	High	Not Found	High	High	Not Found	High	High	Not Found	High	High	Not Found	High	High	High	High	High	High	High	High	High	High	High	High	High	High	High	High	High	High	High	High	High	Not Found	High	High	Not Found
FALSE	High	Q9UBT2	SUMO-activating enzyme subunit 2 OS=Homo sapiens GN=UBA2 PE=1 SV=2	4	2	4	2	Not Found	Not Found	Not Found	Not Found	Not Found	Not Found	Not Found	Not Found	Not Found	Not Found	Not Found	Not Found	Not Found	Not Found	Not Found	Not Found	Not Found	Not Found	High	Not Found	Not Found	High	Not Found	Not Found	High	Not Found	Not Found	High	Not Found	Not Found	High	Not Found	Not Found	High	Not Found	Not Found	Not Found	High	High	Not Found	High	High
FALSE	High	P22314	Ubiquitin-like modifier-activating enzyme 1 OS=Homo sapiens GN=UBA1 PE=1 SV=3	31	26	121	26	High	High	High	High	High	High	High	High	High	High	High	High	High	High	High	High	High	High	High	High	High	High	High	High	High	High	High	High	High	High	High	High	High	High	High	High	High	High	High	High	High	High
FALSE	High	Q16222	UDP-N-acetylhexosamine pyrophosphorylase OS=Homo sapiens GN=UAP1 PE=1 SV=3	9	4	6	4	Not Found	High	High	Not Found	High	High	Not Found	High	High	Not Found	High	High	Not Found	High	High	Not Found	High	High	Not Found	High	High	Not Found	High	High	Not Found	High	High	Not Found	High	High	Not Found	High	High	Not Found	High	High	Not Found	Not Found	Not Found	Not Found	Not Found	Not Found
FALSE	High	Q9BZF9	Uveal autoantigen with coiled-coil domains and ankyrin repeats OS=Homo sapiens GN=UACA PE=1 SV=2	47	78	656	77	High	High	High	High	High	High	High	High	High	High	High	High	High	High	High	High	High	High	High	High	High	High	High	High	High	High	High	High	High	High	High	High	High	High	High	High	High	High	High	High	High	High
FALSE	High	O15042	U2 snRNP-associated SURP motif-containing protein OS=Homo sapiens GN=U2SURP PE=1 SV=2	38	39	317	39	High	High	High	High	High	High	High	High	High	High	High	High	High	High	High	High	High	High	High	High	High	High	High	High	High	High	High	High	High	High	High	High	High	High	High	High	High	High	High	High	High	High
FALSE	High	P26368	Splicing factor U2AF 65 kDa subunit OS=Homo sapiens GN=U2AF2 PE=1 SV=4	53	16	519	16	High	High	High	High	High	High	High	High	High	High	High	High	High	High	High	High	High	High	High	High	High	High	High	High	High	High	High	High	High	High	High	High	High	High	High	High	High	High	High	High	High	High
FALSE	High	P0DN76	Splicing factor U2AF 35 kDa subunit-like protein OS=Homo sapiens GN=U2AF1L5 PE=3 SV=1	28	7	114	6	High	High	High	High	High	High	High	High	High	High	High	High	High	High	High	High	High	High	High	High	High	High	High	High	High	High	High	High	High	High	High	High	High	High	High	High	High	High	High	High	High	High
FALSE	High	P04818	Thymidylate synthase OS=Homo sapiens GN=TYMS PE=1 SV=3	7	2	3	2	Not Found	Not Found	Not Found	Not Found	Not Found	Not Found	Not Found	Not Found	Not Found	Not Found	Not Found	Not Found	Not Found	Not Found	Not Found	Not Found	Not Found	Not Found	Not Found	High	High	Not Found	High	High	Not Found	High	High	Not Found	High	High	Not Found	High	High	Not Found	High	High	Not Found	Not Found	Not Found	Not Found	Not Found	Not Found
FALSE	High	Q16881	Thioredoxin reductase 1, cytoplasmic OS=Homo sapiens GN=TXNRD1 PE=1 SV=3	23	13	86	13	High	High	High	High	High	High	High	High	High	High	High	High	High	High	High	High	High	High	High	High	High	High	High	High	High	High	High	High	High	High	High	High	High	High	High	High	High	High	High	High	High	High
FALSE	High	P83876	Thioredoxin-like protein 4A OS=Homo sapiens GN=TXNL4A PE=1 SV=1	52	7	99	7	High	High	High	High	High	High	High	High	High	High	High	High	High	High	High	High	High	High	High	High	High	High	High	High	High	High	High	High	High	High	High	High	High	High	High	High	High	High	High	High	High	High
FALSE	High	O43396	Thioredoxin-like protein 1 OS=Homo sapiens GN=TXNL1 PE=1 SV=3	43	9	84	9	High	High	High	High	High	High	High	High	High	High	High	High	High	High	High	High	High	High	High	High	High	High	High	High	High	High	High	High	High	High	High	High	High	High	High	High	High	High	High	High	High	High
FALSE	High	Q9H3M7	Thioredoxin-interacting protein OS=Homo sapiens GN=TXNIP PE=1 SV=1	10	3	14	3	High	High	High	High	High	High	High	High	High	High	High	High	High	High	High	High	High	High	Not Found	Not Found	Not Found	Not Found	Not Found	Not Found	Not Found	Not Found	Not Found	Not Found	Not Found	Not Found	Not Found	Not Found	Not Found	Not Found	Not Found	Not Found	High	High	High	High	High	High
FALSE	High	O14530	Thioredoxin domain-containing protein 9 OS=Homo sapiens GN=TXNDC9 PE=1 SV=2	23	6	17	6	High	High	Not Found	High	High	Not Found	High	High	Not Found	High	High	Not Found	High	High	Not Found	High	High	Not Found	High	High	High	High	High	High	High	High	High	High	High	High	High	High	High	High	High	High	High	High	Not Found	High	High	Not Found
FALSE	High	Q8NBS9	Thioredoxin domain-containing protein 5 OS=Homo sapiens GN=TXNDC5 PE=1 SV=2	35	16	184	15	High	High	High	High	High	High	High	High	High	High	High	High	High	High	High	High	High	High	High	High	High	High	High	High	High	High	High	High	High	High	High	High	High	High	High	High	High	High	High	High	High	High
FALSE	High	Q9BRA2	Thioredoxin domain-containing protein 17 OS=Homo sapiens GN=TXNDC17 PE=1 SV=1	15	2	7	2	High	High	High	High	High	High	High	High	High	High	High	High	High	High	High	High	High	High	Not Found	High	Not Found	Not Found	High	Not Found	Not Found	High	Not Found	Not Found	High	Not Found	Not Found	High	Not Found	Not Found	High	Not Found	High	Not Found	Not Found	High	Not Found	Not Found
FALSE	High	O95881	Thioredoxin domain-containing protein 12 OS=Homo sapiens GN=TXNDC12 PE=1 SV=1	35	5	60	5	High	High	High	High	High	High	High	High	High	High	High	High	High	High	High	High	High	High	High	High	High	High	High	High	High	High	High	High	High	High	High	High	High	High	High	High	High	High	High	High	High	High
FALSE	High	Q99757	Thioredoxin, mitochondrial OS=Homo sapiens GN=TXN2 PE=1 SV=2	10	2	6	2	Not Found	Not Found	Not Found	Not Found	Not Found	Not Found	Not Found	Not Found	Not Found	Not Found	Not Found	Not Found	Not Found	Not Found	Not Found	Not Found	Not Found	Not Found	High	High	High	High	High	High	High	High	High	High	High	High	High	High	High	High	High	High	High	Not Found	Not Found	High	Not Found	Not Found
FALSE	High	P10599	Thioredoxin OS=Homo sapiens GN=TXN PE=1 SV=3	51	6	123	6	High	High	High	High	High	High	High	High	High	High	High	High	High	High	High	High	High	High	High	High	High	High	High	High	High	High	High	High	High	High	High	High	High	High	High	High	High	High	High	High	High	High
FALSE	High	Q9NUQ3	Gamma-taxilin OS=Homo sapiens GN=TXLNG PE=1 SV=2	16	8	18	8	High	High	Not Found	High	High	Not Found	High	High	Not Found	High	High	Not Found	High	High	Not Found	High	High	Not Found	High	High	High	High	High	High	High	High	High	High	High	High	High	High	High	High	High	High	High	High	High	High	High	High
FALSE	High	P40222	Alpha-taxilin OS=Homo sapiens GN=TXLNA PE=1 SV=3	52	29	366	29	High	High	High	High	High	High	High	High	High	High	High	High	High	High	High	High	High	High	High	High	High	High	High	High	High	High	High	High	High	High	High	High	High	High	High	High	High	High	High	High	High	High
FALSE	High	Q3B726	DNA-directed RNA polymerase I subunit RPA43 OS=Homo sapiens GN=TWISTNB PE=1 SV=1	17	6	18	6	High	High	High	High	High	High	High	High	High	High	High	High	High	High	High	High	High	High	High	High	High	High	High	High	High	High	High	High	High	High	High	High	High	High	High	High	High	High	High	High	High	High
FALSE	High	Q8WVJ9	Twist-related protein 2 OS=Homo sapiens GN=TWIST2 PE=1 SV=1	30	5	32	5	High	High	High	High	High	High	High	High	High	High	High	High	High	High	High	High	High	High	High	High	High	High	High	High	High	High	High	High	High	High	High	High	High	High	High	High	High	High	High	High	High	High
FALSE	High	Q6IBS0	Twinfilin-2 OS=Homo sapiens GN=TWF2 PE=1 SV=2	19	6	12	4	High	High	Not Found	High	High	Not Found	High	High	Not Found	High	High	Not Found	High	High	Not Found	High	High	Not Found	Not Found	High	High	Not Found	High	High	Not Found	High	High	Not Found	High	High	Not Found	High	High	Not Found	High	High	High	High	High	High	High	High
FALSE	High	Q12792	Twinfilin-1 OS=Homo sapiens GN=TWF1 PE=1 SV=3	16	6	11	4	High	High	Not Found	High	High	Not Found	High	High	Not Found	High	High	Not Found	High	High	Not Found	High	High	Not Found	Not Found	High	High	Not Found	High	High	Not Found	High	High	Not Found	High	High	Not Found	High	High	Not Found	High	High	Not Found	High	High	Not Found	High	High
FALSE	High	Q13454	Tumor suppressor candidate 3 OS=Homo sapiens GN=TUSC3 PE=1 SV=1	14	6	27	5	High	High	High	High	High	High	High	High	High	High	High	High	High	High	High	High	High	High	High	High	High	High	High	High	High	High	High	High	High	High	High	High	High	High	High	High	High	High	High	High	High	High
FALSE	High	O75386	Tubby-related protein 3 OS=Homo sapiens GN=TULP3 PE=1 SV=2	6	4	11	4	High	High	High	High	High	High	High	High	High	High	High	High	High	High	High	High	High	High	High	High	High	High	High	High	High	High	High	High	High	High	High	High	High	High	High	High	High	High	High	High	High	High
FALSE	High	P49411	Elongation factor Tu, mitochondrial OS=Homo sapiens GN=TUFM PE=1 SV=2	49	19	150	19	High	High	High	High	High	High	High	High	High	High	High	High	High	High	High	High	High	High	High	High	High	High	High	High	High	High	High	High	High	High	High	High	High	High	High	High	High	High	High	High	High	High
FALSE	High	Q96RT7	Gamma-tubulin complex component 6 OS=Homo sapiens GN=TUBGCP6 PE=1 SV=3	2	2	3	2	Not Found	Not Found	Not Found	Not Found	Not Found	Not Found	Not Found	Not Found	Not Found	Not Found	Not Found	Not Found	Not Found	Not Found	Not Found	Not Found	Not Found	Not Found	High	Not Found	Not Found	High	Not Found	Not Found	High	Not Found	Not Found	High	Not Found	Not Found	High	Not Found	Not Found	High	Not Found	Not Found	High	High	Not Found	High	High	Not Found
FALSE	High	Q9UGJ1	Gamma-tubulin complex component 4 OS=Homo sapiens GN=TUBGCP4 PE=1 SV=1	5	3	3	3	Not Found	Not Found	Not Found	Not Found	Not Found	Not Found	Not Found	Not Found	Not Found	Not Found	Not Found	Not Found	Not Found	Not Found	Not Found	Not Found	Not Found	Not Found	Not Found	Not Found	High	Not Found	Not Found	High	Not Found	Not Found	High	Not Found	Not Found	High	Not Found	Not Found	High	Not Found	Not Found	High	High	Not Found	Not Found	High	Not Found	Not Found
FALSE	High	Q96CW5	Gamma-tubulin complex component 3 OS=Homo sapiens GN=TUBGCP3 PE=1 SV=2	15	11	21	11	High	High	High	High	High	High	High	High	High	High	High	High	High	High	High	High	High	High	High	High	High	High	High	High	High	High	High	High	High	High	High	High	High	High	High	High	High	High	High	High	High	High
FALSE	High	Q9BSJ2	Gamma-tubulin complex component 2 OS=Homo sapiens GN=TUBGCP2 PE=1 SV=2	16	13	49	13	High	High	High	High	High	High	High	High	High	High	High	High	High	High	High	High	High	High	High	High	High	High	High	High	High	High	High	High	High	High	High	High	High	High	High	High	High	High	High	High	High	High
FALSE	High	P23258	Tubulin gamma-1 chain OS=Homo sapiens GN=TUBG1 PE=1 SV=2	33	11	68	11	High	High	High	High	High	High	High	High	High	High	High	High	High	High	High	High	High	High	High	High	High	High	High	High	High	High	High	High	High	High	High	High	High	High	High	High	High	High	High	High	High	High
FALSE	High	Q9BUF5	Tubulin beta-6 chain OS=Homo sapiens GN=TUBB6 PE=1 SV=1	60	22	737	12	High	High	High	High	High	High	High	High	High	High	High	High	High	High	High	High	High	High	High	High	High	High	High	High	High	High	High	High	High	High	High	High	High	High	High	High	High	High	High	High	High	High
FALSE	High	P68371	Tubulin beta-4B chain OS=Homo sapiens GN=TUBB4B PE=1 SV=1	64	22	1391	4	High	High	High	High	High	High	High	High	High	High	High	High	High	High	High	High	High	High	High	High	High	High	High	High	High	High	High	High	High	High	High	High	High	High	High	High	High	High	High	High	High	High
FALSE	High	Q13509	Tubulin beta-3 chain OS=Homo sapiens GN=TUBB3 PE=1 SV=2	51	19	889	5	High	High	High	High	High	High	High	High	High	High	High	High	High	High	High	High	High	High	High	High	High	High	High	High	High	High	High	High	High	High	High	High	High	High	High	High	High	High	High	High	High	High
FALSE	High	Q13885	Tubulin beta-2A chain OS=Homo sapiens GN=TUBB2A PE=1 SV=1	58	21	1179	4	High	High	High	High	High	High	High	High	High	High	High	High	High	High	High	High	High	High	High	High	High	High	High	High	High	High	High	High	High	High	High	High	High	High	High	High	High	High	High	High	High	High
FALSE	High	P07437	Tubulin beta chain OS=Homo sapiens GN=TUBB PE=1 SV=2	64	22	1531	5	High	High	High	High	High	High	High	High	High	High	High	High	High	High	High	High	High	High	High	High	High	High	High	High	High	High	High	High	High	High	High	High	High	High	High	High	High	High	High	High	High	High
FALSE	High	P68366	Tubulin alpha-4A chain OS=Homo sapiens GN=TUBA4A PE=1 SV=1	47	20	589	4	High	High	High	High	High	High	High	High	High	High	High	High	High	High	High	High	High	High	High	High	High	High	High	High	High	High	High	High	High	High	High	High	High	High	High	High	Not Found	High	High	Not Found	High	High
FALSE	High	Q9BQE3	Tubulin alpha-1C chain OS=Homo sapiens GN=TUBA1C PE=1 SV=1	57	25	890	3	High	High	High	High	High	High	High	High	High	High	High	High	High	High	High	High	High	High	High	High	High	High	High	High	High	High	High	High	High	High	High	High	High	High	High	High	High	High	High	High	High	High
FALSE	High	Q71U36	Tubulin alpha-1A chain OS=Homo sapiens GN=TUBA1A PE=1 SV=1	57	25	923	2	High	High	High	High	High	High	High	High	High	High	High	High	High	High	High	High	High	High	High	High	High	High	High	High	High	High	High	High	High	High	High	High	High	High	High	High	High	High	High	High	High	High
FALSE	High	Q9C0H2	Protein tweety homolog 3 OS=Homo sapiens GN=TTYH3 PE=1 SV=3	3	2	6	2	Not Found	High	High	Not Found	High	High	Not Found	High	High	Not Found	High	High	Not Found	High	High	Not Found	High	High	High	High	Not Found	High	High	Not Found	High	High	Not Found	High	High	Not Found	High	High	Not Found	High	High	Not Found	High	Not Found	Not Found	High	Not Found	Not Found
FALSE	High	Q8WZ42	Titin OS=Homo sapiens GN=TTN PE=1 SV=4	0	4	20	2	High	High	High	High	High	High	High	High	High	High	High	High	High	High	High	High	High	High	High	High	High	High	High	High	High	High	High	High	High	High	High	High	High	High	High	High	Not Found	High	High	Not Found	High	High
FALSE	High	Q9UNY4	Transcription termination factor 2 OS=Homo sapiens GN=TTF2 PE=1 SV=2	5	5	11	5	High	High	Not Found	High	High	Not Found	High	High	Not Found	High	High	Not Found	High	High	Not Found	High	High	Not Found	High	High	High	High	High	High	High	High	High	High	High	High	High	High	High	High	High	High	High	Not Found	Not Found	High	Not Found	Not Found
FALSE	High	Q15361	Transcription termination factor 1 OS=Homo sapiens GN=TTF1 PE=1 SV=3	4	3	9	3	High	High	High	High	High	High	High	High	High	High	High	High	High	High	High	High	High	High	Not Found	Not Found	High	Not Found	Not Found	High	Not Found	Not Found	High	Not Found	Not Found	High	Not Found	Not Found	High	Not Found	Not Found	High	High	Not Found	High	High	Not Found	High
FALSE	High	Q9ULT0	Tetratricopeptide repeat protein 7A OS=Homo sapiens GN=TTC7A PE=1 SV=3	3	2	3	2	Not Found	Not Found	High	Not Found	Not Found	High	Not Found	Not Found	High	Not Found	Not Found	High	Not Found	Not Found	High	Not Found	Not Found	High	Not Found	High	Not Found	Not Found	High	Not Found	Not Found	High	Not Found	Not Found	High	Not Found	Not Found	High	Not Found	Not Found	High	Not Found	Not Found	Not Found	High	Not Found	Not Found	High
FALSE	High	Q5VTQ0	Tetratricopeptide repeat protein 39B OS=Homo sapiens GN=TTC39B PE=1 SV=4	4	2	5	2	Not Found	High	Not Found	Not Found	High	Not Found	Not Found	High	Not Found	Not Found	High	Not Found	Not Found	High	Not Found	Not Found	High	Not Found	High	Not Found	Not Found	High	Not Found	Not Found	High	Not Found	Not Found	High	Not Found	Not Found	High	Not Found	Not Found	High	Not Found	Not Found	High	High	High	High	High	High
FALSE	High	Q6PGP7	Tetratricopeptide repeat protein 37 OS=Homo sapiens GN=TTC37 PE=1 SV=1	21	31	132	31	High	High	High	High	High	High	High	High	High	High	High	High	High	High	High	High	High	High	High	High	High	High	High	High	High	High	High	High	High	High	High	High	High	High	High	High	High	High	High	High	High	High
FALSE	High	Q7Z4L5	Tetratricopeptide repeat protein 21B OS=Homo sapiens GN=TTC21B PE=1 SV=2	2	2	2	2	Not Found	Not Found	Not Found	Not Found	Not Found	Not Found	Not Found	Not Found	Not Found	Not Found	Not Found	Not Found	Not Found	Not Found	Not Found	Not Found	Not Found	Not Found	Not Found	Not Found	Not Found	Not Found	Not Found	Not Found	Not Found	Not Found	Not Found	Not Found	Not Found	Not Found	Not Found	Not Found	Not Found	Not Found	Not Found	Not Found	High	High	Not Found	High	High	Not Found
FALSE	High	Q96AE7	Tetratricopeptide repeat protein 17 OS=Homo sapiens GN=TTC17 PE=1 SV=1	3	3	10	3	High	High	Not Found	High	High	Not Found	High	High	Not Found	High	High	Not Found	High	High	Not Found	High	High	Not Found	High	High	High	High	High	High	High	High	High	High	High	High	High	High	High	High	High	High	High	High	High	High	High	High
FALSE	High	Q8NBP0	Tetratricopeptide repeat protein 13 OS=Homo sapiens GN=TTC13 PE=2 SV=3	9	7	12	7	High	High	Not Found	High	High	Not Found	High	High	Not Found	High	High	Not Found	High	High	Not Found	High	High	Not Found	High	High	High	High	High	High	High	High	High	High	High	High	High	High	High	High	High	High	High	High	High	High	High	High
FALSE	High	Q16762	Thiosulfate sulfurtransferase OS=Homo sapiens GN=TST PE=1 SV=4	7	2	6	2	Not Found	Not Found	Not Found	Not Found	Not Found	Not Found	Not Found	Not Found	Not Found	Not Found	Not Found	Not Found	Not Found	Not Found	Not Found	Not Found	Not Found	Not Found	High	High	High	High	High	High	High	High	High	High	High	High	High	High	High	High	High	High	Not Found	Not Found	Not Found	Not Found	Not Found	Not Found
FALSE	High	Q9Y5U2	Protein TSSC4 OS=Homo sapiens GN=TSSC4 PE=1 SV=3	16	5	23	5	High	High	High	High	High	High	High	High	High	High	High	High	High	High	High	High	High	High	High	High	High	High	High	High	High	High	High	High	High	High	High	High	High	High	High	High	High	High	High	High	High	High
FALSE	High	Q53HC9	Protein TSSC1 OS=Homo sapiens GN=TSSC1 PE=1 SV=2	12	4	6	4	High	Not Found	High	High	Not Found	High	High	Not Found	High	High	Not Found	High	High	Not Found	High	High	Not Found	High	Not Found	Not Found	High	Not Found	Not Found	High	Not Found	Not Found	High	Not Found	Not Found	High	Not Found	Not Found	High	Not Found	Not Found	High	High	High	Not Found	High	High	Not Found
FALSE	High	Q2NL82	Pre-rRNA-processing protein TSR1 homolog OS=Homo sapiens GN=TSR1 PE=1 SV=1	25	18	73	18	High	High	High	High	High	High	High	High	High	High	High	High	High	High	High	High	High	High	High	High	High	High	High	High	High	High	High	High	High	High	High	High	High	High	High	High	High	High	High	High	High	High
FALSE	High	Q86VY4	Testis-specific Y-encoded-like protein 5 OS=Homo sapiens GN=TSPYL5 PE=1 SV=2	18	6	18	6	High	High	High	High	High	High	High	High	High	High	High	High	High	High	High	High	High	High	High	High	High	High	High	High	High	High	High	High	High	High	High	High	High	High	High	High	High	High	High	High	High	High
FALSE	High	Q9H0U9	Testis-specific Y-encoded-like protein 1 OS=Homo sapiens GN=TSPYL1 PE=1 SV=3	16	6	26	6	High	High	High	High	High	High	High	High	High	High	High	High	High	High	High	High	High	High	High	High	High	High	High	High	High	High	High	High	High	High	High	High	High	High	High	High	High	High	High	High	High	High
FALSE	High	P30536	Translocator protein OS=Homo sapiens GN=TSPO PE=1 SV=3	9	2	57	2	High	High	High	High	High	High	High	High	High	High	High	High	High	High	High	High	High	High	High	High	High	High	High	High	High	High	High	High	High	High	High	High	High	High	High	High	High	High	High	High	High	High
FALSE	High	O75954	Tetraspanin-9 OS=Homo sapiens GN=TSPAN9 PE=1 SV=1	11	2	10	2	High	High	Not Found	High	High	Not Found	High	High	Not Found	High	High	Not Found	High	High	Not Found	High	High	Not Found	Not Found	High	High	Not Found	High	High	Not Found	High	High	Not Found	High	High	Not Found	High	High	Not Found	High	High	High	High	High	High	High	High
FALSE	High	O14817	Tetraspanin-4 OS=Homo sapiens GN=TSPAN4 PE=1 SV=1	17	3	13	3	Not Found	High	High	Not Found	High	High	Not Found	High	High	Not Found	High	High	Not Found	High	High	Not Found	High	High	Not Found	Not Found	High	Not Found	Not Found	High	Not Found	Not Found	High	Not Found	Not Found	High	Not Found	Not Found	High	Not Found	Not Found	High	High	High	High	High	High	High
FALSE	High	Q99598	Translin-associated protein X OS=Homo sapiens GN=TSNAX PE=1 SV=1	6	2	5	2	Not Found	High	High	Not Found	High	High	Not Found	High	High	Not Found	High	High	Not Found	High	High	Not Found	High	High	High	Not Found	Not Found	High	Not Found	Not Found	High	Not Found	Not Found	High	Not Found	Not Found	High	Not Found	Not Found	High	Not Found	Not Found	Not Found	High	High	Not Found	High	High
FALSE	High	Q15631	Translin OS=Homo sapiens GN=TSN PE=1 SV=1	29	5	25	5	High	High	High	High	High	High	High	High	High	High	High	High	High	High	High	High	High	High	High	High	Not Found	High	High	Not Found	High	High	Not Found	High	High	Not Found	High	High	Not Found	High	High	Not Found	High	High	High	High	High	High
FALSE	High	Q99816	Tumor susceptibility gene 101 protein OS=Homo sapiens GN=TSG101 PE=1 SV=2	37	14	34	14	High	High	High	High	High	High	High	High	High	High	High	High	High	High	High	High	High	High	High	High	High	High	High	High	High	High	High	High	High	High	High	High	High	High	High	High	High	High	High	High	High	High
FALSE	High	P43897	Elongation factor Ts, mitochondrial OS=Homo sapiens GN=TSFM PE=1 SV=2	13	4	9	4	High	Not Found	Not Found	High	Not Found	Not Found	High	Not Found	Not Found	High	Not Found	Not Found	High	Not Found	Not Found	High	Not Found	Not Found	High	Not Found	High	High	Not Found	High	High	Not Found	High	High	Not Found	High	High	Not Found	High	High	Not Found	High	Not Found	High	Not Found	Not Found	High	Not Found
FALSE	High	Q9Y4A5	Transformation/transcription domain-associated protein OS=Homo sapiens GN=TRRAP PE=1 SV=3	11	42	105	42	High	High	High	High	High	High	High	High	High	High	High	High	High	High	High	High	High	High	High	High	High	High	High	High	High	High	High	High	High	High	High	High	High	High	High	High	High	High	High	High	High	High
FALSE	High	Q9Y5S1	Transient receptor potential cation channel subfamily V member 2 OS=Homo sapiens GN=TRPV2 PE=1 SV=1	26	15	88	15	High	High	High	High	High	High	High	High	High	High	High	High	High	High	High	High	High	High	High	High	High	High	High	High	High	High	High	High	High	High	High	High	High	High	High	High	High	High	High	High	High	High
FALSE	High	Q9UHF7	Zinc finger transcription factor Trps1 OS=Homo sapiens GN=TRPS1 PE=1 SV=2	5	5	7	5	High	High	Not Found	High	High	Not Found	High	High	Not Found	High	High	Not Found	High	High	Not Found	High	High	Not Found	Not Found	Not Found	High	Not Found	Not Found	High	Not Found	Not Found	High	Not Found	Not Found	High	Not Found	Not Found	High	Not Found	Not Found	High	High	Not Found	High	High	Not Found	High
FALSE	High	Q8TD43	Transient receptor potential cation channel subfamily M member 4 OS=Homo sapiens GN=TRPM4 PE=1 SV=1	19	19	82	19	High	High	High	High	High	High	High	High	High	High	High	High	High	High	High	High	High	High	High	High	High	High	High	High	High	High	High	High	High	High	High	High	High	High	High	High	High	High	High	High	High	High
FALSE	High	P10155	60 kDa SS-A/Ro ribonucleoprotein OS=Homo sapiens GN=TROVE2 PE=1 SV=2	33	18	78	18	High	High	High	High	High	High	High	High	High	High	High	High	High	High	High	High	High	High	High	High	High	High	High	High	High	High	High	High	High	High	High	High	High	High	High	High	High	High	High	High	High	High
FALSE	High	Q96FX7	tRNA (adenine(58)-N(1))-methyltransferase catalytic subunit TRMT61A OS=Homo sapiens GN=TRMT61A PE=1 SV=1	11	2	3	2	Not Found	Not Found	Not Found	Not Found	Not Found	Not Found	Not Found	Not Found	Not Found	Not Found	Not Found	Not Found	Not Found	Not Found	Not Found	Not Found	Not Found	Not Found	Not Found	High	High	Not Found	High	High	Not Found	High	High	Not Found	High	High	Not Found	High	High	Not Found	High	High	Not Found	High	Not Found	Not Found	High	Not Found
FALSE	High	Q9UJA5	tRNA (adenine(58)-N(1))-methyltransferase non-catalytic subunit TRM6 OS=Homo sapiens GN=TRMT6 PE=1 SV=1	22	10	41	10	High	High	High	High	High	High	High	High	High	High	High	High	High	High	High	High	High	High	High	High	High	High	High	High	High	High	High	High	High	High	High	High	High	High	High	High	High	High	High	High	High	High
FALSE	High	Q8IZ69	tRNA (uracil-5-)-methyltransferase homolog A OS=Homo sapiens GN=TRMT2A PE=1 SV=2	4	3	9	3	Not Found	High	High	Not Found	High	High	Not Found	High	High	Not Found	High	High	Not Found	High	High	Not Found	High	High	High	Not Found	High	High	Not Found	High	High	Not Found	High	High	Not Found	High	High	Not Found	High	High	Not Found	High	High	High	High	High	High	High
FALSE	High	Q7Z2T5	TRMT1-like protein OS=Homo sapiens GN=TRMT1L PE=1 SV=2	26	15	45	15	High	High	High	High	High	High	High	High	High	High	High	High	High	High	High	High	High	High	High	High	High	High	High	High	High	High	High	High	High	High	High	High	High	High	High	High	High	High	High	High	High	High
FALSE	High	Q7L0Y3	Mitochondrial ribonuclease P protein 1 OS=Homo sapiens GN=TRMT10C PE=1 SV=2	21	9	35	9	High	High	Not Found	High	High	Not Found	High	High	Not Found	High	High	Not Found	High	High	Not Found	High	High	Not Found	High	High	High	High	High	High	High	High	High	High	High	High	High	High	High	High	High	High	High	High	High	High	High	High
FALSE	High	Q629K1	Triple QxxK/R motif-containing protein OS=Homo sapiens GN=TRIQK PE=3 SV=1	24	2	14	2	High	High	High	High	High	High	High	High	High	High	High	High	High	High	High	High	High	High	High	High	High	High	High	High	High	High	High	High	High	High	High	High	High	High	High	High	High	High	Not Found	High	High	Not Found
FALSE	High	Q15654	Thyroid receptor-interacting protein 6 OS=Homo sapiens GN=TRIP6 PE=1 SV=3	27	6	28	6	High	High	High	High	High	High	High	High	High	High	High	High	High	High	High	High	High	High	High	High	Not Found	High	High	Not Found	High	High	Not Found	High	High	Not Found	High	High	Not Found	High	High	Not Found	High	High	High	High	High	High
FALSE	High	Q15650	Activating signal cointegrator 1 OS=Homo sapiens GN=TRIP4 PE=1 SV=4	25	13	50	12	High	High	High	High	High	High	High	High	High	High	High	High	High	High	High	High	High	High	High	High	High	High	High	High	High	High	High	High	High	High	High	High	High	High	High	High	High	High	High	High	High	High
FALSE	High	Q14669	E3 ubiquitin-protein ligase TRIP12 OS=Homo sapiens GN=TRIP12 PE=1 SV=1	24	41	213	41	High	High	High	High	High	High	High	High	High	High	High	High	High	High	High	High	High	High	High	High	High	High	High	High	High	High	High	High	High	High	High	High	High	High	High	High	High	High	High	High	High	High
FALSE	High	Q15642	Cdc42-interacting protein 4 OS=Homo sapiens GN=TRIP10 PE=1 SV=3	4	2	2	2	Not Found	Not Found	Not Found	Not Found	Not Found	Not Found	Not Found	Not Found	Not Found	Not Found	Not Found	Not Found	Not Found	Not Found	Not Found	Not Found	Not Found	Not Found	Not Found	Not Found	High	Not Found	Not Found	High	Not Found	Not Found	High	Not Found	Not Found	High	Not Found	Not Found	High	Not Found	Not Found	High	High	Not Found	Not Found	High	Not Found	Not Found
FALSE	High	Q9H2D6	TRIO and F-actin-binding protein OS=Homo sapiens GN=TRIOBP PE=1 SV=3	14	33	302	32	High	High	High	High	High	High	High	High	High	High	High	High	High	High	High	High	High	High	High	High	High	High	High	High	High	High	High	High	High	High	High	High	High	High	High	High	High	High	High	High	High	High
FALSE	High	O75962	Triple functional domain protein OS=Homo sapiens GN=TRIO PE=1 SV=2	21	60	233	60	High	High	High	High	High	High	High	High	High	High	High	High	High	High	High	High	High	High	High	High	High	High	High	High	High	High	High	High	High	High	High	High	High	High	High	High	High	High	High	High	High	High
FALSE	High	Q8IWR1	Tripartite motif-containing protein 59 OS=Homo sapiens GN=TRIM59 PE=1 SV=1	5	2	4	2	Not Found	Not Found	High	Not Found	Not Found	High	Not Found	Not Found	High	Not Found	Not Found	High	Not Found	Not Found	High	Not Found	Not Found	High	High	Not Found	Not Found	High	Not Found	Not Found	High	Not Found	Not Found	High	Not Found	Not Found	High	Not Found	Not Found	High	Not Found	Not Found	Not Found	High	Not Found	Not Found	High	Not Found
FALSE	High	Q9BRZ2	E3 ubiquitin-protein ligase TRIM56 OS=Homo sapiens GN=TRIM56 PE=1 SV=3	10	6	16	6	High	High	High	High	High	High	High	High	High	High	High	High	High	High	High	High	High	High	High	Not Found	High	High	Not Found	High	High	Not Found	High	High	Not Found	High	High	Not Found	High	High	Not Found	High	High	Not Found	High	High	Not Found	High
FALSE	High	Q9C037	E3 ubiquitin-protein ligase TRIM4 OS=Homo sapiens GN=TRIM4 PE=1 SV=2	15	7	22	7	High	High	High	High	High	High	High	High	High	High	High	High	High	High	High	High	High	High	High	High	High	High	High	High	High	High	High	High	High	High	High	High	High	High	High	High	High	High	High	High	High	High
FALSE	High	O00635	E3 ubiquitin-protein ligase TRIM38 OS=Homo sapiens GN=TRIM38 PE=1 SV=1	7	3	7	3	High	Not Found	High	High	Not Found	High	High	Not Found	High	High	Not Found	High	High	Not Found	High	High	Not Found	High	Not Found	High	Not Found	Not Found	High	Not Found	Not Found	High	Not Found	Not Found	High	Not Found	Not Found	High	Not Found	Not Found	High	Not Found	High	Not Found	Not Found	High	Not Found	Not Found
FALSE	High	Q9UPN9	E3 ubiquitin-protein ligase TRIM33 OS=Homo sapiens GN=TRIM33 PE=1 SV=3	7	7	17	6	High	High	High	High	High	High	High	High	High	High	High	High	High	High	High	High	High	High	High	Not Found	High	High	Not Found	High	High	Not Found	High	High	Not Found	High	High	Not Found	High	High	Not Found	High	High	High	High	High	High	High
FALSE	High	O75382	Tripartite motif-containing protein 3 OS=Homo sapiens GN=TRIM3 PE=1 SV=2	4	3	4	3	Not Found	Not Found	Not Found	Not Found	Not Found	Not Found	Not Found	Not Found	Not Found	Not Found	Not Found	Not Found	Not Found	Not Found	Not Found	Not Found	Not Found	Not Found	High	High	Not Found	High	High	Not Found	High	High	Not Found	High	High	Not Found	High	High	Not Found	High	High	Not Found	Not Found	High	High	Not Found	High	High
FALSE	High	Q13263	Transcription intermediary factor 1-beta OS=Homo sapiens GN=TRIM28 PE=1 SV=5	43	28	407	28	High	High	High	High	High	High	High	High	High	High	High	High	High	High	High	High	High	High	High	High	High	High	High	High	High	High	High	High	High	High	High	High	High	High	High	High	High	High	High	High	High	High
FALSE	High	P14373	Zinc finger protein RFP OS=Homo sapiens GN=TRIM27 PE=1 SV=1	15	6	16	6	High	High	High	High	High	High	High	High	High	High	High	High	High	High	High	High	High	High	High	Not Found	High	High	Not Found	High	High	Not Found	High	High	Not Found	High	High	Not Found	High	High	Not Found	High	High	High	High	High	High	High
FALSE	High	Q12899	Tripartite motif-containing protein 26 OS=Homo sapiens GN=TRIM26 PE=1 SV=1	16	7	21	7	High	High	High	High	High	High	High	High	High	High	High	High	High	High	High	High	High	High	High	High	High	High	High	High	High	High	High	High	High	High	High	High	High	High	High	High	High	High	High	High	High	High
FALSE	High	Q14258	E3 ubiquitin/ISG15 ligase TRIM25 OS=Homo sapiens GN=TRIM25 PE=1 SV=2	33	21	177	21	High	High	High	High	High	High	High	High	High	High	High	High	High	High	High	High	High	High	High	High	High	High	High	High	High	High	High	High	High	High	High	High	High	High	High	High	High	High	High	High	High	High
FALSE	High	O15164	Transcription intermediary factor 1-alpha OS=Homo sapiens GN=TRIM24 PE=1 SV=3	3	3	3	2	High	Not Found	High	High	Not Found	High	High	Not Found	High	High	Not Found	High	High	Not Found	High	High	Not Found	High	Not Found	Not Found	Not Found	Not Found	Not Found	Not Found	Not Found	Not Found	Not Found	Not Found	Not Found	Not Found	Not Found	Not Found	Not Found	Not Found	Not Found	Not Found	Not Found	Not Found	Not Found	Not Found	Not Found	Not Found
FALSE	High	Q8IYM9	E3 ubiquitin-protein ligase TRIM22 OS=Homo sapiens GN=TRIM22 PE=1 SV=1	20	9	45	9	High	High	High	High	High	High	High	High	High	High	High	High	High	High	High	High	High	High	High	High	High	High	High	High	High	High	High	High	High	High	High	High	High	High	High	High	High	High	High	High	High	High
FALSE	High	Q9UKU6	Thyrotropin-releasing hormone-degrading ectoenzyme OS=Homo sapiens GN=TRHDE PE=2 SV=1	8	8	15	8	Not Found	Not Found	Not Found	Not Found	Not Found	Not Found	Not Found	Not Found	Not Found	Not Found	Not Found	Not Found	Not Found	Not Found	Not Found	Not Found	Not Found	Not Found	High	High	High	High	High	High	High	High	High	High	High	High	High	High	High	High	High	High	Not Found	High	High	Not Found	High	High
FALSE	High	Q96PN7	Transcriptional-regulating factor 1 OS=Homo sapiens GN=TRERF1 PE=1 SV=1	3	2	4	2	Not Found	High	Not Found	Not Found	High	Not Found	Not Found	High	Not Found	Not Found	High	Not Found	Not Found	High	Not Found	Not Found	High	Not Found	Not Found	High	Not Found	Not Found	High	Not Found	Not Found	High	Not Found	Not Found	High	Not Found	Not Found	High	Not Found	Not Found	High	Not Found	High	Not Found	High	High	Not Found	High
FALSE	High	Q9Y296	Trafficking protein particle complex subunit 4 OS=Homo sapiens GN=TRAPPC4 PE=1 SV=1	9	2	9	2	High	High	High	High	High	High	High	High	High	High	High	High	High	High	High	High	High	High	Not Found	Not Found	Not Found	Not Found	Not Found	Not Found	Not Found	Not Found	Not Found	Not Found	Not Found	Not Found	Not Found	Not Found	Not Found	Not Found	Not Found	Not Found	High	High	High	High	High	High
FALSE	High	O43617	Trafficking protein particle complex subunit 3 OS=Homo sapiens GN=TRAPPC3 PE=1 SV=1	25	5	16	5	High	High	High	High	High	High	High	High	High	High	High	High	High	High	High	High	High	High	High	Not Found	Not Found	High	Not Found	Not Found	High	Not Found	Not Found	High	Not Found	Not Found	High	Not Found	Not Found	High	Not Found	Not Found	High	High	High	High	High	High
FALSE	High	Q9UL33	Trafficking protein particle complex subunit 2-like protein OS=Homo sapiens GN=TRAPPC2L PE=1 SV=1	22	3	8	3	Not Found	High	High	Not Found	High	High	Not Found	High	High	Not Found	High	High	Not Found	High	High	Not Found	High	High	High	High	Not Found	High	High	Not Found	High	High	Not Found	High	High	Not Found	High	High	Not Found	High	High	Not Found	Not Found	High	High	Not Found	High	High
FALSE	High	Q12931	Heat shock protein 75 kDa, mitochondrial OS=Homo sapiens GN=TRAP1 PE=1 SV=3	26	18	86	17	High	High	High	High	High	High	High	High	High	High	High	High	High	High	High	High	High	High	High	High	High	High	High	High	High	High	High	High	High	High	High	High	High	High	High	High	High	High	High	High	High	High
FALSE	High	Q15035	Translocating chain-associated membrane protein 2 OS=Homo sapiens GN=TRAM2 PE=1 SV=1	14	5	70	5	High	High	High	High	High	High	High	High	High	High	High	High	High	High	High	High	High	High	High	High	High	High	High	High	High	High	High	High	High	High	High	High	High	High	High	High	High	High	High	High	High	High
FALSE	High	Q15629	Translocating chain-associated membrane protein 1 OS=Homo sapiens GN=TRAM1 PE=1 SV=3	22	10	275	10	High	High	High	High	High	High	High	High	High	High	High	High	High	High	High	High	High	High	High	High	High	High	High	High	High	High	High	High	High	High	High	High	High	High	High	High	High	High	High	High	High	High
FALSE	High	Q9H4I3	TraB domain-containing protein OS=Homo sapiens GN=TRABD PE=1 SV=1	6	2	3	2	Not Found	Not Found	High	Not Found	Not Found	High	Not Found	Not Found	High	Not Found	Not Found	High	Not Found	Not Found	High	Not Found	Not Found	High	Not Found	Not Found	Not Found	Not Found	Not Found	Not Found	Not Found	Not Found	Not Found	Not Found	Not Found	Not Found	Not Found	Not Found	Not Found	Not Found	Not Found	Not Found	High	High	Not Found	High	High	Not Found
FALSE	High	P62995	Transformer-2 protein homolog beta OS=Homo sapiens GN=TRA2B PE=1 SV=1	32	10	278	8	High	High	High	High	High	High	High	High	High	High	High	High	High	High	High	High	High	High	High	High	High	High	High	High	High	High	High	High	High	High	High	High	High	High	High	High	High	High	High	High	High	High
FALSE	High	Q13595	Transformer-2 protein homolog alpha OS=Homo sapiens GN=TRA2A PE=1 SV=1	17	7	104	5	High	High	High	High	High	High	High	High	High	High	High	High	High	High	High	High	High	High	High	High	High	High	High	High	High	High	High	High	High	High	High	High	High	High	High	High	High	High	High	High	High	High
FALSE	High	Q9ULW0	Targeting protein for Xklp2 OS=Homo sapiens GN=TPX2 PE=1 SV=2	36	26	115	26	High	High	High	High	High	High	High	High	High	High	High	High	High	High	High	High	High	High	High	High	High	High	High	High	High	High	High	High	High	High	High	High	High	High	High	High	High	High	High	High	High	High
FALSE	High	P13693	Translationally-controlled tumor protein OS=Homo sapiens GN=TPT1 PE=1 SV=1	49	8	239	8	High	High	High	High	High	High	High	High	High	High	High	High	High	High	High	High	High	High	High	High	High	High	High	High	High	High	High	High	High	High	High	High	High	High	High	High	High	High	High	High	High	High
FALSE	High	O60507	Protein-tyrosine sulfotransferase 1 OS=Homo sapiens GN=TPST1 PE=2 SV=1	8	2	5	2	Not Found	Not Found	Not Found	Not Found	Not Found	Not Found	Not Found	Not Found	Not Found	Not Found	Not Found	Not Found	Not Found	Not Found	Not Found	Not Found	Not Found	Not Found	Not Found	High	High	Not Found	High	High	Not Found	High	High	Not Found	High	High	Not Found	High	High	Not Found	High	High	High	High	Not Found	High	High	Not Found
FALSE	High	Q4KMQ1	Taperin OS=Homo sapiens GN=TPRN PE=1 SV=2	6	4	8	4	High	Not Found	Not Found	High	Not Found	Not Found	High	Not Found	Not Found	High	Not Found	Not Found	High	Not Found	Not Found	High	Not Found	Not Found	High	High	High	High	High	High	High	High	High	High	High	High	High	High	High	High	High	High	High	High	Not Found	High	High	Not Found
FALSE	High	P12270	Nucleoprotein TPR OS=Homo sapiens GN=TPR PE=1 SV=3	50	123	1182	122	High	High	High	High	High	High	High	High	High	High	High	High	High	High	High	High	High	High	High	High	High	High	High	High	High	High	High	High	High	High	High	High	High	High	High	High	High	High	High	High	High	High
FALSE	High	P29144	Tripeptidyl-peptidase 2 OS=Homo sapiens GN=TPP2 PE=1 SV=4	10	10	22	10	High	High	High	High	High	High	High	High	High	High	High	High	High	High	High	High	High	High	High	High	High	High	High	High	High	High	High	High	High	High	High	High	High	High	High	High	High	High	High	High	High	High
FALSE	High	O14773	Tripeptidyl-peptidase 1 OS=Homo sapiens GN=TPP1 PE=1 SV=2	14	5	47	5	High	High	High	High	High	High	High	High	High	High	High	High	High	High	High	High	High	High	High	High	High	High	High	High	High	High	High	High	High	High	High	High	High	High	High	High	High	High	High	High	High	High
FALSE	High	P67936	Tropomyosin alpha-4 chain OS=Homo sapiens GN=TPM4 PE=1 SV=3	81	44	1907	18	High	High	High	High	High	High	High	High	High	High	High	High	High	High	High	High	High	High	High	High	High	High	High	High	High	High	High	High	High	High	High	High	High	High	High	High	High	High	High	High	High	High
FALSE	High	P06753	Tropomyosin alpha-3 chain OS=Homo sapiens GN=TPM3 PE=1 SV=2	67	44	1679	10	High	High	High	High	High	High	High	High	High	High	High	High	High	High	High	High	High	High	High	High	High	High	High	High	High	High	High	High	High	High	High	High	High	High	High	High	High	High	High	High	High	High
FALSE	High	P07951	Tropomyosin beta chain OS=Homo sapiens GN=TPM2 PE=1 SV=1	92	55	2073	23	High	High	High	High	High	High	High	High	High	High	High	High	High	High	High	High	High	High	High	High	High	High	High	High	High	High	High	High	High	High	High	High	High	High	High	High	High	High	High	High	High	High
FALSE	High	P09493	Tropomyosin alpha-1 chain OS=Homo sapiens GN=TPM1 PE=1 SV=2	85	56	2188	23	High	High	High	High	High	High	High	High	High	High	High	High	High	High	High	High	High	High	High	High	High	High	High	High	High	High	High	High	High	High	High	High	High	High	High	High	High	High	High	High	High	High
FALSE	High	P60174	Triosephosphate isomerase OS=Homo sapiens GN=TPI1 PE=1 SV=3	54	13	128	13	High	High	High	High	High	High	High	High	High	High	High	High	High	High	High	High	High	High	High	High	High	High	High	High	High	High	High	High	High	High	High	High	High	High	High	High	High	High	High	High	High	High
FALSE	High	O43399	Tumor protein D54 OS=Homo sapiens GN=TPD52L2 PE=1 SV=2	28	5	16	5	High	High	High	High	High	High	High	High	High	High	High	High	High	High	High	High	High	High	High	High	High	High	High	High	High	High	High	High	High	High	High	High	High	High	High	High	High	High	High	High	High	High
FALSE	High	Q9ULQ1	Two pore calcium channel protein 1 OS=Homo sapiens GN=TPCN1 PE=1 SV=3	4	2	7	2	Not Found	High	Not Found	Not Found	High	Not Found	Not Found	High	Not Found	Not Found	High	Not Found	Not Found	High	Not Found	Not Found	High	Not Found	High	Not Found	High	High	Not Found	High	High	Not Found	High	High	Not Found	High	High	Not Found	High	High	Not Found	High	High	Not Found	High	High	Not Found	High
FALSE	High	Q13641	Trophoblast glycoprotein OS=Homo sapiens GN=TPBG PE=1 SV=1	19	7	60	7	High	High	High	High	High	High	High	High	High	High	High	High	High	High	High	High	High	High	High	High	High	High	High	High	High	High	High	High	High	High	High	High	High	High	High	High	High	High	High	High	High	High
FALSE	High	Q53FA7	Quinone oxidoreductase PIG3 OS=Homo sapiens GN=TP53I3 PE=1 SV=2	24	8	27	8	High	High	High	High	High	High	High	High	High	High	High	High	High	High	High	High	High	High	High	High	High	High	High	High	High	High	High	High	High	High	High	High	High	High	High	High	Not Found	High	High	Not Found	High	High
FALSE	High	O14683	Tumor protein p53-inducible protein 11 OS=Homo sapiens GN=TP53I11 PE=1 SV=2	17	3	24	3	High	High	High	High	High	High	High	High	High	High	High	High	High	High	High	High	High	High	High	High	High	High	High	High	High	High	High	High	High	High	High	High	High	High	High	High	High	High	High	High	High	High
FALSE	High	Q13625	Apoptosis-stimulating of p53 protein 2 OS=Homo sapiens GN=TP53BP2 PE=1 SV=2	3	3	4	3	Not Found	High	High	Not Found	High	High	Not Found	High	High	Not Found	High	High	Not Found	High	High	Not Found	High	High	High	Not Found	Not Found	High	Not Found	Not Found	High	Not Found	Not Found	High	Not Found	Not Found	High	Not Found	Not Found	High	Not Found	Not Found	High	Not Found	Not Found	High	Not Found	Not Found
FALSE	High	Q12888	Tumor suppressor p53-binding protein 1 OS=Homo sapiens GN=TP53BP1 PE=1 SV=2	47	66	627	66	High	High	High	High	High	High	High	High	High	High	High	High	High	High	High	High	High	High	High	High	High	High	High	High	High	High	High	High	High	High	High	High	High	High	High	High	High	High	High	High	High	High
FALSE	High	O94842	TOX high mobility group box family member 4 OS=Homo sapiens GN=TOX4 PE=1 SV=1	20	10	69	10	High	High	High	High	High	High	High	High	High	High	High	High	High	High	High	High	High	High	High	High	High	High	High	High	High	High	High	High	High	High	High	High	High	High	High	High	High	High	High	High	High	High
FALSE	High	Q9NXH8	Torsin-4A OS=Homo sapiens GN=TOR4A PE=1 SV=2	23	9	42	9	High	High	High	High	High	High	High	High	High	High	High	High	High	High	High	High	High	High	High	High	High	High	High	High	High	High	High	High	High	High	High	High	High	High	High	High	High	High	High	High	High	High
FALSE	High	O14657	Torsin-1B OS=Homo sapiens GN=TOR1B PE=1 SV=2	15	5	7	5	High	Not Found	Not Found	High	Not Found	Not Found	High	Not Found	Not Found	High	Not Found	Not Found	High	Not Found	Not Found	High	Not Found	Not Found	High	Not Found	High	High	Not Found	High	High	Not Found	High	High	Not Found	High	High	Not Found	High	High	Not Found	High	Not Found	Not Found	Not Found	Not Found	Not Found	Not Found
FALSE	High	Q8NFQ8	Torsin-1A-interacting protein 2 OS=Homo sapiens GN=TOR1AIP2 PE=1 SV=1	25	11	50	11	High	High	High	High	High	High	High	High	High	High	High	High	High	High	High	High	High	High	High	High	High	High	High	High	High	High	High	High	High	High	High	High	High	High	High	High	High	High	High	High	High	High
FALSE	High	Q5JTV8	Torsin-1A-interacting protein 1 OS=Homo sapiens GN=TOR1AIP1 PE=1 SV=2	65	34	532	34	High	High	High	High	High	High	High	High	High	High	High	High	High	High	High	High	High	High	High	High	High	High	High	High	High	High	High	High	High	High	High	High	High	High	High	High	High	High	High	High	High	High
FALSE	High	O14656	Torsin-1A OS=Homo sapiens GN=TOR1A PE=1 SV=1	18	5	11	5	Not Found	High	Not Found	Not Found	High	Not Found	Not Found	High	Not Found	Not Found	High	Not Found	Not Found	High	Not Found	Not Found	High	Not Found	High	High	High	High	High	High	High	High	High	High	High	High	High	High	High	High	High	High	Not Found	High	High	Not Found	High	High
FALSE	High	Q92547	DNA topoisomerase 2-binding protein 1 OS=Homo sapiens GN=TOPBP1 PE=1 SV=3	6	8	13	8	Not Found	Not Found	Not Found	Not Found	Not Found	Not Found	Not Found	Not Found	Not Found	Not Found	Not Found	Not Found	Not Found	Not Found	Not Found	Not Found	Not Found	Not Found	High	High	High	High	High	High	High	High	High	High	High	High	High	High	High	High	High	High	High	High	High	High	High	High
FALSE	High	O95985	DNA topoisomerase 3-beta-1 OS=Homo sapiens GN=TOP3B PE=1 SV=1	12	8	18	7	High	High	Not Found	High	High	Not Found	High	High	Not Found	High	High	Not Found	High	High	Not Found	High	High	Not Found	High	Not Found	Not Found	High	Not Found	Not Found	High	Not Found	Not Found	High	Not Found	Not Found	High	Not Found	Not Found	High	Not Found	Not Found	High	High	High	High	High	High
FALSE	High	Q13472	DNA topoisomerase 3-alpha OS=Homo sapiens GN=TOP3A PE=1 SV=1	4	4	5	3	Not Found	Not Found	Not Found	Not Found	Not Found	Not Found	Not Found	Not Found	Not Found	Not Found	Not Found	Not Found	Not Found	Not Found	Not Found	Not Found	Not Found	Not Found	High	High	Not Found	High	High	Not Found	High	High	Not Found	High	High	Not Found	High	High	Not Found	High	High	Not Found	Not Found	Not Found	Not Found	Not Found	Not Found	Not Found
FALSE	High	Q02880	DNA topoisomerase 2-beta OS=Homo sapiens GN=TOP2B PE=1 SV=3	52	85	803	71	High	High	High	High	High	High	High	High	High	High	High	High	High	High	High	High	High	High	High	High	High	High	High	High	High	High	High	High	High	High	High	High	High	High	High	High	High	High	High	High	High	High
FALSE	High	P11388	DNA topoisomerase 2-alpha OS=Homo sapiens GN=TOP2A PE=1 SV=3	37	57	386	43	High	High	High	High	High	High	High	High	High	High	High	High	High	High	High	High	High	High	High	High	High	High	High	High	High	High	High	High	High	High	High	High	High	High	High	High	High	High	High	High	High	High
FALSE	High	P11387	DNA topoisomerase 1 OS=Homo sapiens GN=TOP1 PE=1 SV=2	46	43	535	42	High	High	High	High	High	High	High	High	High	High	High	High	High	High	High	High	High	High	High	High	High	High	High	High	High	High	High	High	High	High	High	High	High	High	High	High	High	High	High	High	High	High
FALSE	High	O94826	Mitochondrial import receptor subunit TOM70 OS=Homo sapiens GN=TOMM70A PE=1 SV=1	42	22	255	22	High	High	High	High	High	High	High	High	High	High	High	High	High	High	High	High	High	High	High	High	High	High	High	High	High	High	High	High	High	High	High	High	High	High	High	High	High	High	High	High	High	High
FALSE	High	Q9P0U1	Mitochondrial import receptor subunit TOM7 homolog OS=Homo sapiens GN=TOMM7 PE=1 SV=1	55	3	21	3	High	High	High	High	High	High	High	High	High	High	High	High	High	High	High	High	High	High	High	High	High	High	High	High	High	High	High	High	High	High	High	High	High	High	High	High	High	High	High	High	High	High
FALSE	High	Q8N4H5	Mitochondrial import receptor subunit TOM5 homolog OS=Homo sapiens GN=TOMM5 PE=1 SV=1	45	3	28	3	High	High	High	High	High	High	High	High	High	High	High	High	High	High	High	High	High	High	High	High	High	High	High	High	High	High	High	High	High	High	High	High	High	High	High	High	High	High	High	High	High	High
FALSE	High	O96008	Mitochondrial import receptor subunit TOM40 homolog OS=Homo sapiens GN=TOMM40 PE=1 SV=1	26	6	124	6	High	High	High	High	High	High	High	High	High	High	High	High	High	High	High	High	High	High	High	High	High	High	High	High	High	High	High	High	High	High	High	High	High	High	High	High	High	High	High	High	High	High
FALSE	High	Q15785	Mitochondrial import receptor subunit TOM34 OS=Homo sapiens GN=TOMM34 PE=1 SV=2	11	2	13	2	High	High	High	High	High	High	High	High	High	High	High	High	High	High	High	High	High	High	High	High	High	High	High	High	High	High	High	High	High	High	High	High	High	High	High	High	Not Found	High	High	Not Found	High	High
FALSE	High	Q9NS69	Mitochondrial import receptor subunit TOM22 homolog OS=Homo sapiens GN=TOMM22 PE=1 SV=3	63	6	206	6	High	High	High	High	High	High	High	High	High	High	High	High	High	High	High	High	High	High	High	High	High	High	High	High	High	High	High	High	High	High	High	High	High	High	High	High	High	High	High	High	High	High
FALSE	High	Q15388	Mitochondrial import receptor subunit TOM20 homolog OS=Homo sapiens GN=TOMM20 PE=1 SV=1	32	4	38	4	High	High	High	High	High	High	High	High	High	High	High	High	High	High	High	High	High	High	High	High	High	High	High	High	High	High	High	High	High	High	High	High	High	High	High	High	High	High	High	High	High	High
FALSE	High	Q6ZVM7	TOM1-like protein 2 OS=Homo sapiens GN=TOM1L2 PE=1 SV=1	15	7	20	7	High	High	High	High	High	High	High	High	High	High	High	High	High	High	High	High	High	High	High	High	High	High	High	High	High	High	High	High	High	High	High	High	High	High	High	High	High	High	High	High	High	High
FALSE	High	O60784	Target of Myb protein 1 OS=Homo sapiens GN=TOM1 PE=1 SV=2	8	2	3	2	High	Not Found	Not Found	High	Not Found	Not Found	High	Not Found	Not Found	High	Not Found	Not Found	High	Not Found	Not Found	High	Not Found	Not Found	High	High	Not Found	High	High	Not Found	High	High	Not Found	High	High	Not Found	High	High	Not Found	High	High	Not Found	Not Found	Not Found	Not Found	Not Found	Not Found	Not Found
FALSE	High	Q9H0E2	Toll-interacting protein OS=Homo sapiens GN=TOLLIP PE=1 SV=1	24	6	31	6	High	High	High	High	High	High	High	High	High	High	High	High	High	High	High	High	High	High	High	High	High	High	High	High	High	High	High	High	High	High	High	High	High	High	High	High	High	High	High	High	High	High
FALSE	High	Q96GM8	Target of EGR1 protein 1 OS=Homo sapiens GN=TOE1 PE=1 SV=1	15	6	29	6	High	High	High	High	High	High	High	High	High	High	High	High	High	High	High	High	High	High	High	High	High	High	High	High	High	High	High	High	High	High	High	High	High	High	High	High	High	High	High	High	High	High
FALSE	High	Q68CZ2	Tensin-3 OS=Homo sapiens GN=TNS3 PE=1 SV=2	5	6	49	3	Not Found	High	High	Not Found	High	High	Not Found	High	High	Not Found	High	High	Not Found	High	High	Not Found	High	High	Not Found	High	High	Not Found	High	High	Not Found	High	High	Not Found	High	High	Not Found	High	High	Not Found	High	High	Not Found	Not Found	High	Not Found	Not Found	High
FALSE	High	Q9HBL0	Tensin-1 OS=Homo sapiens GN=TNS1 PE=1 SV=2	52	67	697	64	High	High	High	High	High	High	High	High	High	High	High	High	High	High	High	High	High	High	High	High	High	High	High	High	High	High	High	High	High	High	High	High	High	High	High	High	High	High	High	High	High	High
FALSE	High	Q9UPQ9	Trinucleotide repeat-containing gene 6B protein OS=Homo sapiens GN=TNRC6B PE=1 SV=4	13	17	45	17	High	High	High	High	High	High	High	High	High	High	High	High	High	High	High	High	High	High	High	High	High	High	High	High	High	High	High	High	High	High	High	High	High	High	High	High	High	High	High	High	High	High
FALSE	High	O15417	Trinucleotide repeat-containing gene 18 protein OS=Homo sapiens GN=TNRC18 PE=1 SV=3	1	2	2	2	High	Not Found	Not Found	High	Not Found	Not Found	High	Not Found	Not Found	High	Not Found	Not Found	High	Not Found	Not Found	High	Not Found	Not Found	Not Found	Not Found	Not Found	Not Found	Not Found	Not Found	Not Found	Not Found	Not Found	Not Found	Not Found	Not Found	Not Found	Not Found	Not Found	Not Found	Not Found	Not Found	Not Found	High	Not Found	Not Found	High	Not Found
FALSE	High	Q9Y5L0	Transportin-3 OS=Homo sapiens GN=TNPO3 PE=1 SV=3	5	3	4	3	High	High	Not Found	High	High	Not Found	High	High	Not Found	High	High	Not Found	High	High	Not Found	High	High	Not Found	High	Not Found	Not Found	High	Not Found	Not Found	High	Not Found	Not Found	High	Not Found	Not Found	High	Not Found	Not Found	High	Not Found	Not Found	Not Found	Not Found	Not Found	Not Found	Not Found	Not Found
FALSE	High	O14787	Transportin-2 OS=Homo sapiens GN=TNPO2 PE=1 SV=3	10	9	54	2	Not Found	Not Found	Not Found	High	Not Found	Not Found	High	Not Found	Not Found	High	Not Found	Not Found	High	Not Found	Not Found	High	Not Found	Not Found	Not Found	Not Found	Not Found	Not Found	Not Found	Not Found	Not Found	Not Found	Not Found	Not Found	Not Found	Not Found	Not Found	Not Found	Not Found	Not Found	Not Found	Not Found	High	High	Not Found	High	High	Not Found
FALSE	High	Q92973	Transportin-1 OS=Homo sapiens GN=TNPO1 PE=1 SV=2	25	19	140	12	High	High	High	High	High	High	High	High	High	High	High	High	High	High	High	High	High	High	High	High	High	High	High	High	High	High	High	High	High	High	High	High	High	High	High	High	High	High	High	High	High	High
FALSE	High	Q9C0C2	182 kDa tankyrase-1-binding protein OS=Homo sapiens GN=TNKS1BP1 PE=1 SV=4	36	48	206	48	High	High	High	High	High	High	High	High	High	High	High	High	High	High	High	High	High	High	High	High	High	High	High	High	High	High	High	High	High	High	High	High	High	High	High	High	High	High	High	High	High	High
FALSE	High	Q03169	Tumor necrosis factor alpha-induced protein 2 OS=Homo sapiens GN=TNFAIP2 PE=2 SV=2	7	4	7	4	High	High	Not Found	High	High	Not Found	High	High	Not Found	High	High	Not Found	High	High	Not Found	High	High	Not Found	Not Found	High	Not Found	Not Found	High	Not Found	Not Found	High	Not Found	Not Found	High	Not Found	Not Found	High	Not Found	Not Found	High	Not Found	High	High	High	High	High	High
FALSE	High	P24821	Tenascin OS=Homo sapiens GN=TNC PE=1 SV=3	36	63	696	63	High	High	High	High	High	High	High	High	High	High	High	High	High	High	High	High	High	High	High	High	High	High	High	High	High	High	High	High	High	High	High	High	High	High	High	High	High	High	High	High	High	High
FALSE	High	Q9H1E5	Thioredoxin-related transmembrane protein 4 OS=Homo sapiens GN=TMX4 PE=1 SV=1	32	8	44	8	High	High	High	High	High	High	High	High	High	High	High	High	High	High	High	High	High	High	High	High	High	High	High	High	High	High	High	High	High	High	High	High	High	High	High	High	High	High	High	High	High	High
FALSE	High	Q96JJ7	Protein disulfide-isomerase TMX3 OS=Homo sapiens GN=TMX3 PE=1 SV=2	41	16	101	15	High	High	High	High	High	High	High	High	High	High	High	High	High	High	High	High	High	High	High	High	High	High	High	High	High	High	High	High	High	High	High	High	High	High	High	High	High	High	High	High	High	High
FALSE	High	Q9Y320	Thioredoxin-related transmembrane protein 2 OS=Homo sapiens GN=TMX2 PE=1 SV=1	24	7	67	7	High	High	High	High	High	High	High	High	High	High	High	High	High	High	High	High	High	High	High	High	High	High	High	High	High	High	High	High	High	High	High	High	High	High	High	High	High	High	High	High	High	High
FALSE	High	Q9H3N1	Thioredoxin-related transmembrane protein 1 OS=Homo sapiens GN=TMX1 PE=1 SV=1	30	11	40	11	Not Found	High	High	Not Found	High	High	Not Found	High	High	Not Found	High	High	Not Found	High	High	Not Found	High	High	High	High	High	High	High	High	High	High	High	High	High	High	High	High	High	High	High	High	High	High	High	High	High	High
FALSE	High	Q9BVT8	Transmembrane and ubiquitin-like domain-containing protein 1 OS=Homo sapiens GN=TMUB1 PE=1 SV=1	21	3	12	3	Not Found	High	High	Not Found	High	High	Not Found	High	High	Not Found	High	High	Not Found	High	High	Not Found	High	High	Not Found	High	High	Not Found	High	High	Not Found	High	High	Not Found	High	High	Not Found	High	High	Not Found	High	High	Not Found	High	High	Not Found	High	High
FALSE	High	Q6ZXV5	Transmembrane and TPR repeat-containing protein 3 OS=Homo sapiens GN=TMTC3 PE=1 SV=2	22	19	97	18	High	High	High	High	High	High	High	High	High	High	High	High	High	High	High	High	High	High	High	High	High	High	High	High	High	High	High	High	High	High	High	High	High	High	High	High	High	High	High	High	High	High
FALSE	High	P42167	Lamina-associated polypeptide 2, isoforms beta/gamma OS=Homo sapiens GN=TMPO PE=1 SV=2	63	28	511	17	High	High	High	High	High	High	High	High	High	High	High	High	High	High	High	High	High	High	High	High	High	High	High	High	High	High	High	High	High	High	High	High	High	High	High	High	High	High	High	High	High	High
FALSE	High	P42166	Lamina-associated polypeptide 2, isoform alpha OS=Homo sapiens GN=TMPO PE=1 SV=2	60	29	434	18	High	High	High	High	High	High	High	High	High	High	High	High	High	High	High	High	High	High	High	High	High	High	High	High	High	High	High	High	High	High	High	High	High	High	High	High	High	High	High	High	High	High
FALSE	High	Q9NYL9	Tropomodulin-3 OS=Homo sapiens GN=TMOD3 PE=1 SV=1	60	21	302	20	High	High	High	High	High	High	High	High	High	High	High	High	High	High	High	High	High	High	High	High	High	High	High	High	High	High	High	High	High	High	High	High	High	High	High	High	High	High	High	High	High	High
FALSE	High	Q9NZR1	Tropomodulin-2 OS=Homo sapiens GN=TMOD2 PE=1 SV=1	35	10	83	9	High	High	High	High	High	High	High	High	High	High	High	High	High	High	High	High	High	High	High	High	High	High	High	High	High	High	High	High	High	High	High	High	High	High	High	High	High	High	High	High	High	High
FALSE	High	P82094	TATA element modulatory factor OS=Homo sapiens GN=TMF1 PE=1 SV=2	14	13	30	13	Not Found	High	High	Not Found	High	High	Not Found	High	High	Not Found	High	High	Not Found	High	High	Not Found	High	High	High	High	High	High	High	High	High	High	High	High	High	High	High	High	High	High	High	High	High	High	High	High	High	High
FALSE	High	Q5BJF2	Transmembrane protein 97 OS=Homo sapiens GN=TMEM97 PE=1 SV=1	19	3	14	3	High	High	High	High	High	High	High	High	High	High	High	High	High	High	High	High	High	High	High	High	High	High	High	High	High	High	High	High	High	High	High	High	High	High	High	High	High	High	High	High	High	High
FALSE	High	Q8NBN3	Transmembrane protein 87A OS=Homo sapiens GN=TMEM87A PE=1 SV=3	17	10	45	10	High	High	High	High	High	High	High	High	High	High	High	High	High	High	High	High	High	High	High	High	High	High	High	High	High	High	High	High	High	High	High	High	High	High	High	High	High	High	High	High	High	High
FALSE	High	Q9BUB7	Transmembrane protein 70, mitochondrial OS=Homo sapiens GN=TMEM70 PE=1 SV=2	16	4	17	4	High	High	High	High	High	High	High	High	High	High	High	High	High	High	High	High	High	High	High	High	High	High	High	High	High	High	High	High	High	High	High	High	High	High	High	High	High	High	High	High	High	High
FALSE	High	Q6PI78	Transmembrane protein 65 OS=Homo sapiens GN=TMEM65 PE=1 SV=2	20	4	8	4	Not Found	Not Found	Not Found	Not Found	Not Found	Not Found	Not Found	Not Found	Not Found	Not Found	Not Found	Not Found	Not Found	Not Found	Not Found	Not Found	Not Found	Not Found	Not Found	High	Not Found	Not Found	High	Not Found	Not Found	High	Not Found	Not Found	High	Not Found	Not Found	High	Not Found	Not Found	High	Not Found	High	High	High	High	High	High
FALSE	High	Q5T3F8	CSC1-like protein 2 OS=Homo sapiens GN=TMEM63B PE=1 SV=1	5	4	14	4	High	High	High	High	High	High	High	High	High	High	High	High	High	High	High	High	High	High	High	High	High	High	High	High	High	High	High	High	High	High	High	High	High	High	High	High	High	High	High	High	High	High
FALSE	High	Q8N5G2	Macoilin OS=Homo sapiens GN=TMEM57 PE=1 SV=1	6	4	6	4	High	High	High	High	High	High	High	High	High	High	High	High	High	High	High	High	High	High	Not Found	Not Found	High	Not Found	Not Found	High	Not Found	Not Found	High	Not Found	Not Found	High	Not Found	Not Found	High	Not Found	Not Found	High	High	High	Not Found	High	High	Not Found
FALSE	High	Q9BQJ4	Transmembrane protein 47 OS=Homo sapiens GN=TMEM47 PE=1 SV=1	9	2	5	2	Not Found	Not Found	Not Found	Not Found	Not Found	Not Found	Not Found	Not Found	Not Found	Not Found	Not Found	Not Found	Not Found	Not Found	Not Found	Not Found	Not Found	Not Found	High	High	High	High	High	High	High	High	High	High	High	High	High	High	High	High	High	High	Not Found	Not Found	Not Found	Not Found	Not Found	Not Found
FALSE	High	Q9BTV4	Transmembrane protein 43 OS=Homo sapiens GN=TMEM43 PE=1 SV=1	53	20	417	20	High	High	High	High	High	High	High	High	High	High	High	High	High	High	High	High	High	High	High	High	High	High	High	High	High	High	High	High	High	High	High	High	High	High	High	High	High	High	High	High	High	High
FALSE	High	Q5BJD5	Transmembrane protein 41B OS=Homo sapiens GN=TMEM41B PE=1 SV=1	9	3	12	3	High	High	High	High	High	High	High	High	High	High	High	High	High	High	High	High	High	High	High	Not Found	High	High	Not Found	High	High	Not Found	High	High	Not Found	High	High	Not Found	High	High	Not Found	High	Not Found	High	High	Not Found	High	High
FALSE	High	Q96HV5	Transmembrane protein 41A OS=Homo sapiens GN=TMEM41A PE=1 SV=1	10	3	6	3	Not Found	Not Found	Not Found	Not Found	Not Found	Not Found	Not Found	Not Found	Not Found	Not Found	Not Found	Not Found	Not Found	Not Found	Not Found	Not Found	Not Found	Not Found	Not Found	High	High	Not Found	High	High	Not Found	High	High	Not Found	High	High	Not Found	High	High	Not Found	High	High	High	High	High	High	High	High
FALSE	High	Q9NVV0	Trimeric intracellular cation channel type B OS=Homo sapiens GN=TMEM38B PE=1 SV=1	8	2	4	2	Not Found	Not Found	Not Found	Not Found	Not Found	Not Found	Not Found	Not Found	Not Found	Not Found	Not Found	Not Found	Not Found	Not Found	Not Found	Not Found	Not Found	Not Found	Not Found	High	High	Not Found	High	High	Not Found	High	High	Not Found	High	High	Not Found	High	High	Not Found	High	High	High	High	Not Found	High	High	Not Found
FALSE	High	P57088	Transmembrane protein 33 OS=Homo sapiens GN=TMEM33 PE=1 SV=2	22	6	88	6	High	High	High	High	High	High	High	High	High	High	High	High	High	High	High	High	High	High	High	High	High	High	High	High	High	High	High	High	High	High	High	High	High	High	High	High	High	High	High	High	High	High
FALSE	High	Q9NV96	Cell cycle control protein 50A OS=Homo sapiens GN=TMEM30A PE=1 SV=1	17	7	33	7	High	High	High	High	High	High	High	High	High	High	High	High	High	High	High	High	High	High	High	High	High	High	High	High	High	High	High	High	High	High	High	High	High	High	High	High	High	High	High	High	High	High
FALSE	High	Q9H330	Transmembrane protein 245 OS=Homo sapiens GN=TMEM245 PE=1 SV=2	14	9	57	9	High	High	High	High	High	High	High	High	High	High	High	High	High	High	High	High	High	High	High	High	High	High	High	High	High	High	High	High	High	High	High	High	High	High	High	High	High	High	High	High	High	High
FALSE	High	Q96Q45	Transmembrane protein 237 OS=Homo sapiens GN=TMEM237 PE=1 SV=2	17	6	23	6	High	High	High	High	High	High	High	High	High	High	High	High	High	High	High	High	High	High	High	High	High	High	High	High	High	High	High	High	High	High	High	High	High	High	High	High	High	High	High	High	High	High
FALSE	High	Q96A57	Transmembrane protein 230 OS=Homo sapiens GN=TMEM230 PE=1 SV=1	25	3	26	3	High	High	High	High	High	High	High	High	High	High	High	High	High	High	High	High	High	High	High	High	High	High	High	High	High	High	High	High	High	High	High	High	High	High	High	High	High	High	High	High	High	High
FALSE	High	Q6NUQ4	Transmembrane protein 214 OS=Homo sapiens GN=TMEM214 PE=1 SV=2	28	19	234	19	High	High	High	High	High	High	High	High	High	High	High	High	High	High	High	High	High	High	High	High	High	High	High	High	High	High	High	High	High	High	High	High	High	High	High	High	High	High	High	High	High	High
FALSE	High	Q96SK2	Transmembrane protein 209 OS=Homo sapiens GN=TMEM209 PE=1 SV=2	21	8	54	8	High	High	High	High	High	High	High	High	High	High	High	High	High	High	High	High	High	High	High	High	High	High	High	High	High	High	High	High	High	High	High	High	High	High	High	High	High	High	High	High	High	High
FALSE	High	Q9BTX3	Transmembrane protein 208 OS=Homo sapiens GN=TMEM208 PE=1 SV=1	20	2	6	2	High	Not Found	High	High	Not Found	High	High	Not Found	High	High	Not Found	High	High	Not Found	High	High	Not Found	High	Not Found	High	High	Not Found	High	High	Not Found	High	High	Not Found	High	High	Not Found	High	High	Not Found	High	High	Not Found	Not Found	High	Not Found	Not Found	High
FALSE	High	Q6UW68	Transmembrane protein 205 OS=Homo sapiens GN=TMEM205 PE=1 SV=1	16	2	28	2	High	High	High	High	High	High	High	High	High	High	High	High	High	High	High	High	High	High	High	High	High	High	High	High	High	High	High	High	High	High	High	High	High	High	High	High	High	High	High	High	High	High
FALSE	High	Q5SNT2	Transmembrane protein 201 OS=Homo sapiens GN=TMEM201 PE=1 SV=1	14	9	51	9	High	High	High	High	High	High	High	High	High	High	High	High	High	High	High	High	High	High	High	High	High	High	High	High	High	High	High	High	High	High	High	High	High	High	High	High	High	High	High	High	High	High
FALSE	High	Q9UHN6	Transmembrane protein 2 OS=Homo sapiens GN=TMEM2 PE=1 SV=1	17	22	70	22	High	High	High	High	High	High	High	High	High	High	High	High	High	High	High	High	High	High	High	High	High	High	High	High	High	High	High	High	High	High	High	High	High	High	High	High	High	High	High	High	High	High
FALSE	High	O14524	Nuclear envelope integral membrane protein 1 OS=Homo sapiens GN=NEMP1 PE=1 SV=2	9	5	20	5	High	High	High	High	High	High	High	High	High	High	High	High	High	High	High	High	High	High	High	High	High	High	High	High	High	High	High	High	High	High	High	High	High	High	High	High	High	High	High	High	High	High
FALSE	High	Q8IY95	Transmembrane protein 192 OS=Homo sapiens GN=TMEM192 PE=1 SV=1	12	3	8	3	High	Not Found	Not Found	High	Not Found	Not Found	High	Not Found	Not Found	High	Not Found	Not Found	High	Not Found	Not Found	High	Not Found	Not Found	Not Found	High	High	Not Found	High	High	Not Found	High	High	Not Found	High	High	Not Found	High	High	Not Found	High	High	High	High	Not Found	High	High	Not Found
FALSE	High	Q9P2C4	Transmembrane protein 181 OS=Homo sapiens GN=TMEM181 PE=1 SV=2	4	2	4	2	Not Found	Not Found	Not Found	Not Found	Not Found	Not Found	Not Found	Not Found	Not Found	Not Found	Not Found	Not Found	Not Found	Not Found	Not Found	Not Found	Not Found	Not Found	Not Found	Not Found	High	Not Found	Not Found	High	Not Found	Not Found	High	Not Found	Not Found	High	Not Found	Not Found	High	Not Found	Not Found	High	High	High	High	High	High	High
FALSE	High	Q86WV6	Stimulator of interferon genes protein OS=Homo sapiens GN=TMEM173 PE=1 SV=1	28	8	87	8	High	High	High	High	High	High	High	High	High	High	High	High	High	High	High	High	High	High	High	High	High	High	High	High	High	High	High	High	High	High	High	High	High	High	High	High	High	High	High	High	High	High
FALSE	High	Q8TBQ9	Protein kish-A OS=Homo sapiens GN=TMEM167A PE=1 SV=1	25	2	13	2	High	High	High	High	High	High	High	High	High	High	High	High	High	High	High	High	High	High	High	High	High	High	High	High	High	High	High	High	High	High	High	High	High	High	High	High	High	High	High	High	High	High
FALSE	High	Q9HC07	Transmembrane protein 165 OS=Homo sapiens GN=TMEM165 PE=1 SV=1	25	6	62	6	High	High	High	High	High	High	High	High	High	High	High	High	High	High	High	High	High	High	High	High	High	High	High	High	High	High	High	High	High	High	High	High	High	High	High	High	High	High	High	High	High	High
FALSE	High	Q9NX61	Transmembrane protein 161A OS=Homo sapiens GN=TMEM161A PE=2 SV=1	6	2	3	2	Not Found	Not Found	Not Found	Not Found	Not Found	Not Found	Not Found	Not Found	Not Found	Not Found	Not Found	Not Found	Not Found	Not Found	Not Found	Not Found	Not Found	Not Found	High	High	Not Found	High	High	Not Found	High	High	Not Found	High	High	Not Found	High	High	Not Found	High	High	Not Found	Not Found	High	Not Found	Not Found	High	Not Found
FALSE	High	Q9P0S9	Transmembrane protein 14C OS=Homo sapiens GN=TMEM14C PE=1 SV=1	55	4	28	4	High	High	High	High	High	High	High	High	High	High	High	High	High	High	High	High	High	High	High	High	Not Found	High	High	Not Found	High	High	Not Found	High	High	Not Found	High	High	Not Found	High	High	Not Found	High	High	High	High	High	High
FALSE	High	Q92545	Transmembrane protein 131 OS=Homo sapiens GN=TMEM131 PE=1 SV=3	3	6	12	6	High	High	Not Found	High	High	Not Found	High	High	Not Found	High	High	Not Found	High	High	Not Found	High	High	Not Found	High	High	High	High	High	High	High	High	High	High	High	High	High	High	High	High	High	High	High	High	High	High	High	High
FALSE	High	Q9H061	Transmembrane protein 126A OS=Homo sapiens GN=TMEM126A PE=1 SV=1	33	6	53	6	High	High	High	High	High	High	High	High	High	High	High	High	High	High	High	High	High	High	High	High	High	High	High	High	High	High	High	High	High	High	High	High	High	High	High	High	High	High	High	High	High	High
FALSE	High	Q9BXJ8	Transmembrane protein 120A OS=Homo sapiens GN=TMEM120A PE=1 SV=1	5	2	17	2	High	High	High	High	High	High	High	High	High	High	High	High	High	High	High	High	High	High	High	High	High	High	High	High	High	High	High	High	High	High	High	High	High	High	High	High	High	High	High	High	High	High
FALSE	High	Q4V9L6	Transmembrane protein 119 OS=Homo sapiens GN=TMEM119 PE=1 SV=1	27	9	89	9	High	High	High	High	High	High	High	High	High	High	High	High	High	High	High	High	High	High	High	High	High	High	High	High	High	High	High	High	High	High	High	High	High	High	High	High	High	High	High	High	High	High
FALSE	High	Q12893	Transmembrane protein 115 OS=Homo sapiens GN=TMEM115 PE=1 SV=1	20	4	15	4	High	High	High	High	High	High	High	High	High	High	High	High	High	High	High	High	High	High	High	Not Found	High	High	Not Found	High	High	Not Found	High	High	Not Found	High	High	Not Found	High	High	Not Found	High	High	High	High	High	High	High
FALSE	High	P17152	Transmembrane protein 11, mitochondrial OS=Homo sapiens GN=TMEM11 PE=1 SV=1	18	4	30	4	High	High	High	High	High	High	High	High	High	High	High	High	High	High	High	High	High	High	High	High	High	High	High	High	High	High	High	High	High	High	High	High	High	High	High	High	High	High	High	High	High	High
FALSE	High	Q9BVC6	Transmembrane protein 109 OS=Homo sapiens GN=TMEM109 PE=1 SV=1	17	7	89	7	High	High	High	High	High	High	High	High	High	High	High	High	High	High	High	High	High	High	High	High	High	High	High	High	High	High	High	High	High	High	High	High	High	High	High	High	High	High	High	High	High	High
FALSE	High	Q9NUM4	Transmembrane protein 106B OS=Homo sapiens GN=TMEM106B PE=1 SV=2	8	2	8	2	Not Found	High	High	Not Found	High	High	Not Found	High	High	Not Found	High	High	Not Found	High	High	Not Found	High	High	High	Not Found	High	High	Not Found	High	High	Not Found	High	High	Not Found	High	High	Not Found	High	High	Not Found	High	High	High	High	High	High	High
FALSE	High	Q96IK0	Transmembrane protein 101 OS=Homo sapiens GN=TMEM101 PE=1 SV=1	11	2	10	2	High	High	High	High	High	High	High	High	High	High	High	High	High	High	High	High	High	High	High	Not Found	Not Found	High	Not Found	Not Found	High	Not Found	Not Found	High	Not Found	Not Found	High	Not Found	Not Found	High	Not Found	Not Found	High	Not Found	High	High	Not Found	High
FALSE	High	Q9BVK6	Transmembrane emp24 domain-containing protein 9 OS=Homo sapiens GN=TMED9 PE=1 SV=2	36	11	140	9	High	High	High	High	High	High	High	High	High	High	High	High	High	High	High	High	High	High	High	High	High	High	High	High	High	High	High	High	High	High	High	High	High	High	High	High	High	High	High	High	High	High
FALSE	High	Q9Y3B3	Transmembrane emp24 domain-containing protein 7 OS=Homo sapiens GN=TMED7 PE=1 SV=2	28	7	113	7	High	High	High	High	High	High	High	High	High	High	High	High	High	High	High	High	High	High	High	High	High	High	High	High	High	High	High	High	High	High	High	High	High	High	High	High	High	High	High	High	High	High
FALSE	High	Q9Y3A6	Transmembrane emp24 domain-containing protein 5 OS=Homo sapiens GN=TMED5 PE=1 SV=1	17	4	33	4	High	High	High	High	High	High	High	High	High	High	High	High	High	High	High	High	High	High	High	High	High	High	High	High	High	High	High	High	High	High	High	High	High	High	High	High	High	High	High	High	High	High
FALSE	High	Q7Z7H5	Transmembrane emp24 domain-containing protein 4 OS=Homo sapiens GN=TMED4 PE=1 SV=1	27	6	54	4	High	High	High	High	High	High	High	High	High	High	High	High	High	High	High	High	High	High	High	High	High	High	High	High	High	High	High	High	High	High	High	High	High	High	High	High	High	High	High	High	High	High
FALSE	High	Q9Y3Q3	Transmembrane emp24 domain-containing protein 3 OS=Homo sapiens GN=TMED3 PE=1 SV=1	22	5	18	5	Not Found	High	High	Not Found	High	High	Not Found	High	High	Not Found	High	High	Not Found	High	High	Not Found	High	High	High	High	High	High	High	High	High	High	High	High	High	High	High	High	High	High	High	High	High	High	High	High	High	High
FALSE	High	Q15363	Transmembrane emp24 domain-containing protein 2 OS=Homo sapiens GN=TMED2 PE=1 SV=1	39	8	170	8	High	High	High	High	High	High	High	High	High	High	High	High	High	High	High	High	High	High	High	High	High	High	High	High	High	High	High	High	High	High	High	High	High	High	High	High	High	High	High	High	High	High
FALSE	High	P49755	Transmembrane emp24 domain-containing protein 10 OS=Homo sapiens GN=TMED10 PE=1 SV=2	44	10	230	10	High	High	High	High	High	High	High	High	High	High	High	High	High	High	High	High	High	High	High	High	High	High	High	High	High	High	High	High	High	High	High	High	High	High	High	High	High	High	High	High	High	High
FALSE	High	Q13445	Transmembrane emp24 domain-containing protein 1 OS=Homo sapiens GN=TMED1 PE=1 SV=1	21	6	27	6	Not Found	High	High	Not Found	High	High	Not Found	High	High	Not Found	High	High	Not Found	High	High	Not Found	High	High	High	High	High	High	High	High	High	High	High	High	High	High	High	High	High	High	High	High	High	High	High	High	High	High
FALSE	High	Q6UWJ1	Transmembrane and coiled-coil domain-containing protein 3 OS=Homo sapiens GN=TMCO3 PE=2 SV=1	7	5	25	5	High	High	High	High	High	High	High	High	High	High	High	High	High	High	High	High	High	High	High	High	High	High	High	High	High	High	High	High	High	High	High	High	High	High	High	High	High	High	High	High	High	High
FALSE	High	Q9UM00	Transmembrane and coiled-coil domain-containing protein 1 OS=Homo sapiens GN=TMCO1 PE=1 SV=1	29	6	78	6	High	High	High	High	High	High	High	High	High	High	High	High	High	High	High	High	High	High	High	High	High	High	High	High	High	High	High	High	High	High	High	High	High	High	High	High	High	High	High	High	High	High
FALSE	High	P55061	Bax inhibitor 1 OS=Homo sapiens GN=TMBIM6 PE=1 SV=2	4	2	17	2	High	High	High	High	High	High	High	High	High	High	High	High	High	High	High	High	High	High	High	High	High	High	High	High	High	High	High	High	High	High	High	High	High	High	High	High	High	High	High	High	High	High
FALSE	High	Q969X1	Protein lifeguard 3 OS=Homo sapiens GN=TMBIM1 PE=1 SV=2	5	2	29	2	High	High	High	High	High	High	High	High	High	High	High	High	High	High	High	High	High	High	High	High	High	High	High	High	High	High	High	High	High	High	High	High	High	High	High	High	High	High	High	High	High	High
FALSE	High	Q9Y2S6	Translation machinery-associated protein 7 OS=Homo sapiens GN=TMA7 PE=1 SV=1	39	4	71	3	High	High	High	High	High	High	High	High	High	High	High	High	High	High	High	High	High	High	High	High	High	High	High	High	High	High	High	High	High	High	High	High	High	High	High	High	High	High	High	High	High	High
FALSE	High	Q96EY4	Translation machinery-associated protein 16 OS=Homo sapiens GN=TMA16 PE=1 SV=2	26	5	28	5	High	High	High	High	High	High	High	High	High	High	High	High	High	High	High	High	High	High	High	High	High	High	High	High	High	High	High	High	High	High	High	High	High	High	High	High	High	High	High	High	High	High
FALSE	High	Q92544	Transmembrane 9 superfamily member 4 OS=Homo sapiens GN=TM9SF4 PE=1 SV=2	16	11	69	11	High	High	High	High	High	High	High	High	High	High	High	High	High	High	High	High	High	High	High	High	High	High	High	High	High	High	High	High	High	High	High	High	High	High	High	High	High	High	High	High	High	High
FALSE	High	Q9HD45	Transmembrane 9 superfamily member 3 OS=Homo sapiens GN=TM9SF3 PE=1 SV=2	15	12	61	12	High	High	High	High	High	High	High	High	High	High	High	High	High	High	High	High	High	High	High	High	High	High	High	High	High	High	High	High	High	High	High	High	High	High	High	High	High	High	High	High	High	High
FALSE	High	Q99805	Transmembrane 9 superfamily member 2 OS=Homo sapiens GN=TM9SF2 PE=1 SV=1	9	6	40	6	High	High	High	High	High	High	High	High	High	High	High	High	High	High	High	High	High	High	High	High	High	High	High	High	High	High	High	High	High	High	High	High	High	High	High	High	High	High	High	High	High	High
FALSE	High	O15321	Transmembrane 9 superfamily member 1 OS=Homo sapiens GN=TM9SF1 PE=2 SV=2	13	7	38	7	High	High	High	High	High	High	High	High	High	High	High	High	High	High	High	High	High	High	High	High	High	High	High	High	High	High	High	High	High	High	High	High	High	High	High	High	High	High	High	High	High	High
FALSE	High	Q9Y4G6	Talin-2 OS=Homo sapiens GN=TLN2 PE=1 SV=4	36	77	607	62	High	High	High	High	High	High	High	High	High	High	High	High	High	High	High	High	High	High	High	High	High	High	High	High	High	High	High	High	High	High	High	High	High	High	High	High	High	High	High	High	High	High
FALSE	High	Q9Y490	Talin-1 OS=Homo sapiens GN=TLN1 PE=1 SV=3	60	127	2047	113	High	High	High	High	High	High	High	High	High	High	High	High	High	High	High	High	High	High	High	High	High	High	High	High	High	High	High	High	High	High	High	High	High	High	High	High	High	High	High	High	High	High
FALSE	High	Q86UE8	Serine/threonine-protein kinase tousled-like 2 OS=Homo sapiens GN=TLK2 PE=1 SV=2	8	7	25	4	High	High	High	High	High	High	High	High	High	High	High	High	High	High	High	High	High	High	High	High	High	High	High	High	High	High	High	High	High	High	High	High	High	High	High	High	High	High	High	High	High	High
FALSE	High	Q9UKI8	Serine/threonine-protein kinase tousled-like 1 OS=Homo sapiens GN=TLK1 PE=1 SV=2	7	5	22	2	Not Found	High	High	Not Found	High	High	Not Found	High	High	Not Found	High	High	Not Found	High	High	Not Found	High	High	High	High	High	High	High	High	High	High	High	High	High	High	High	High	High	High	High	High	Not Found	High	High	Not Found	High	High
FALSE	High	P29401	Transketolase OS=Homo sapiens GN=TKT PE=1 SV=3	36	17	114	17	High	High	High	High	High	High	High	High	High	High	High	High	High	High	High	High	High	High	High	High	High	High	High	High	High	High	High	High	High	High	High	High	High	High	High	High	High	High	High	High	High	High
FALSE	High	P04183	Thymidine kinase, cytosolic OS=Homo sapiens GN=TK1 PE=1 SV=2	9	2	2	2	Not Found	Not Found	Not Found	Not Found	Not Found	Not Found	Not Found	Not Found	Not Found	Not Found	Not Found	Not Found	Not Found	Not Found	Not Found	Not Found	Not Found	Not Found	Not Found	High	High	Not Found	High	High	Not Found	High	High	Not Found	High	High	Not Found	High	High	Not Found	High	High	Not Found	Not Found	Not Found	Not Found	Not Found	Not Found
FALSE	High	Q9UDY2	Tight junction protein ZO-2 OS=Homo sapiens GN=TJP2 PE=1 SV=2	44	42	256	41	High	High	High	High	High	High	High	High	High	High	High	High	High	High	High	High	High	High	High	High	High	High	High	High	High	High	High	High	High	High	High	High	High	High	High	High	High	High	High	High	High	High
FALSE	High	Q07157	Tight junction protein ZO-1 OS=Homo sapiens GN=TJP1 PE=1 SV=3	40	56	479	55	High	High	High	High	High	High	High	High	High	High	High	High	High	High	High	High	High	High	High	High	High	High	High	High	High	High	High	High	High	High	High	High	High	High	High	High	High	High	High	High	High	High
FALSE	High	Q5JTD0	Tight junction-associated protein 1 OS=Homo sapiens GN=TJAP1 PE=1 SV=1	7	4	14	4	High	High	High	High	High	High	High	High	High	High	High	High	High	High	High	High	High	High	High	Not Found	High	High	Not Found	High	High	Not Found	High	High	Not Found	High	High	Not Found	High	High	Not Found	High	High	High	High	High	High	High
FALSE	High	O75663	TIP41-like protein OS=Homo sapiens GN=TIPRL PE=1 SV=2	12	2	3	2	Not Found	High	High	Not Found	High	High	Not Found	High	High	Not Found	High	High	Not Found	High	High	Not Found	High	High	Not Found	Not Found	Not Found	Not Found	Not Found	Not Found	Not Found	Not Found	Not Found	Not Found	Not Found	Not Found	Not Found	Not Found	Not Found	Not Found	Not Found	Not Found	Not Found	Not Found	Not Found	Not Found	Not Found	Not Found
FALSE	High	Q9GZM7	Tubulointerstitial nephritis antigen-like OS=Homo sapiens GN=TINAGL1 PE=1 SV=1	10	4	21	4	High	High	High	High	High	High	High	High	High	High	High	High	High	High	High	High	High	High	High	High	High	High	High	High	High	High	High	High	High	High	High	High	High	High	High	High	High	High	High	High	High	High
FALSE	High	P35625	Metalloproteinase inhibitor 3 OS=Homo sapiens GN=TIMP3 PE=1 SV=2	14	3	8	3	High	High	High	High	High	High	High	High	High	High	High	High	High	High	High	High	High	High	High	Not Found	High	High	Not Found	High	High	Not Found	High	High	Not Found	High	High	Not Found	High	High	Not Found	High	Not Found	High	Not Found	Not Found	High	Not Found
FALSE	High	P16035	Metalloproteinase inhibitor 2 OS=Homo sapiens GN=TIMP2 PE=1 SV=2	14	3	13	3	High	High	Not Found	High	High	Not Found	High	High	Not Found	High	High	Not Found	High	High	Not Found	High	High	Not Found	High	High	High	High	High	High	High	High	High	High	High	High	High	High	High	High	High	High	High	High	High	High	High	High
FALSE	High	Q9NPL8	Complex I assembly factor TIMMDC1, mitochondrial OS=Homo sapiens GN=TIMMDC1 PE=1 SV=2	29	8	36	8	High	High	High	High	High	High	High	High	High	High	High	High	High	High	High	High	High	High	High	High	High	High	High	High	High	High	High	High	High	High	High	High	High	High	High	High	High	High	High	High	High	High
FALSE	High	Q9Y5J7	Mitochondrial import inner membrane translocase subunit Tim9 OS=Homo sapiens GN=TIMM9 PE=1 SV=1	35	3	27	3	High	High	High	High	High	High	High	High	High	High	High	High	High	High	High	High	High	High	High	High	High	High	High	High	High	High	High	High	High	High	High	High	High	High	High	High	High	High	High	High	High	High
FALSE	High	Q9Y5J9	Mitochondrial import inner membrane translocase subunit Tim8 B OS=Homo sapiens GN=TIMM8B PE=1 SV=1	18	2	6	2	Not Found	Not Found	High	Not Found	Not Found	High	Not Found	Not Found	High	Not Found	Not Found	High	Not Found	Not Found	High	Not Found	Not Found	High	High	Not Found	High	High	Not Found	High	High	Not Found	High	High	Not Found	High	High	Not Found	High	High	Not Found	High	Not Found	Not Found	Not Found	Not Found	Not Found	Not Found
FALSE	High	O60220	Mitochondrial import inner membrane translocase subunit Tim8 A OS=Homo sapiens GN=TIMM8A PE=1 SV=1	23	2	14	2	High	High	High	High	High	High	High	High	High	High	High	High	High	High	High	High	High	High	High	High	High	High	High	High	High	High	High	High	High	High	High	High	High	High	High	High	High	High	Not Found	High	High	Not Found
FALSE	High	Q3ZCQ8	Mitochondrial import inner membrane translocase subunit TIM50 OS=Homo sapiens GN=TIMM50 PE=1 SV=2	37	11	91	11	High	High	High	High	High	High	High	High	High	High	High	High	High	High	High	High	High	High	High	High	High	High	High	High	High	High	High	High	High	High	High	High	High	High	High	High	High	High	High	High	High	High
FALSE	High	O43615	Mitochondrial import inner membrane translocase subunit TIM44 OS=Homo sapiens GN=TIMM44 PE=1 SV=2	38	17	37	17	High	High	High	High	High	High	High	High	High	High	High	High	High	High	High	High	High	High	High	High	High	High	High	High	High	High	High	High	High	High	High	High	High	High	High	High	High	High	High	High	High	High
FALSE	High	Q5SRD1	Putative mitochondrial import inner membrane translocase subunit Tim23B OS=Homo sapiens GN=TIMM23B PE=5 SV=2	39	5	25	5	High	High	High	High	High	High	High	High	High	High	High	High	High	High	High	High	High	High	High	High	High	High	High	High	High	High	High	High	High	High	High	High	High	High	High	High	High	High	High	High	High	High
FALSE	High	Q9BVV7	Mitochondrial import inner membrane translocase subunit Tim21 OS=Homo sapiens GN=TIMM21 PE=1 SV=1	21	5	24	5	High	High	High	High	High	High	High	High	High	High	High	High	High	High	High	High	High	High	High	High	High	High	High	High	High	High	High	High	High	High	High	High	High	High	High	High	High	High	High	High	High	High
FALSE	High	Q99595	Mitochondrial import inner membrane translocase subunit Tim17-A OS=Homo sapiens GN=TIMM17A PE=1 SV=1	36	3	20	3	High	High	High	High	High	High	High	High	High	High	High	High	High	High	High	High	High	High	High	High	High	High	High	High	High	High	High	High	High	High	High	High	High	High	High	High	High	High	High	High	High	High
FALSE	High	Q9Y5L4	Mitochondrial import inner membrane translocase subunit Tim13 OS=Homo sapiens GN=TIMM13 PE=1 SV=1	37	3	31	3	High	High	High	High	High	High	High	High	High	High	High	High	High	High	High	High	High	High	High	High	High	High	High	High	High	High	High	High	High	High	High	High	High	High	High	High	High	High	High	High	High	High
FALSE	High	P62072	Mitochondrial import inner membrane translocase subunit Tim10 OS=Homo sapiens GN=TIMM10 PE=1 SV=1	29	2	13	2	High	High	High	High	High	High	High	High	High	High	High	High	High	High	High	High	High	High	High	High	Not Found	High	High	Not Found	High	High	Not Found	High	High	Not Found	High	High	Not Found	High	High	Not Found	High	High	High	High	High	High
FALSE	High	Q01085	Nucleolysin TIAR OS=Homo sapiens GN=TIAL1 PE=1 SV=1	29	11	183	6	High	High	High	High	High	High	High	High	High	High	High	High	High	High	High	High	High	High	High	High	High	High	High	High	High	High	High	High	High	High	High	High	High	High	High	High	High	High	High	High	High	High
FALSE	High	P31483	Nucleolysin TIA-1 isoform p40 OS=Homo sapiens GN=TIA1 PE=1 SV=3	28	11	128	6	High	High	High	High	High	High	High	High	High	High	High	High	High	High	High	High	High	High	High	High	High	High	High	High	High	High	High	High	High	High	High	High	High	High	High	High	High	High	High	High	High	High
FALSE	High	Q9P016	Thymocyte nuclear protein 1 OS=Homo sapiens GN=THYN1 PE=1 SV=1	40	11	61	11	High	High	High	High	High	High	High	High	High	High	High	High	High	High	High	High	High	High	High	High	High	High	High	High	High	High	High	High	High	High	High	High	High	High	High	High	High	High	High	High	High	High
FALSE	High	P04216	Thy-1 membrane glycoprotein OS=Homo sapiens GN=THY1 PE=1 SV=2	27	5	329	5	High	High	High	High	High	High	High	High	High	High	High	High	High	High	High	High	High	High	High	High	High	High	High	High	High	High	High	High	High	High	High	High	High	High	High	High	High	High	High	High	High	High
FALSE	High	Q6ZMP0	Thrombospondin type-1 domain-containing protein 4 OS=Homo sapiens GN=THSD4 PE=2 SV=2	14	12	51	12	High	High	High	High	High	High	High	High	High	High	High	High	High	High	High	High	High	High	High	High	High	High	High	High	High	High	High	High	High	High	High	High	High	High	High	High	High	High	High	High	High	High
FALSE	High	Q9Y2W1	Thyroid hormone receptor-associated protein 3 OS=Homo sapiens GN=THRAP3 PE=1 SV=2	44	59	701	58	High	High	High	High	High	High	High	High	High	High	High	High	High	High	High	High	High	High	High	High	High	High	High	High	High	High	High	High	High	High	High	High	High	High	High	High	High	High	High	High	High	High
FALSE	High	Q6I9Y2	THO complex subunit 7 homolog OS=Homo sapiens GN=THOC7 PE=1 SV=3	27	6	36	6	High	High	High	High	High	High	High	High	High	High	High	High	High	High	High	High	High	High	High	High	High	High	High	High	High	High	High	High	High	High	High	High	High	High	High	High	High	High	High	High	High	High
FALSE	High	Q86W42	THO complex subunit 6 homolog OS=Homo sapiens GN=THOC6 PE=1 SV=1	40	9	69	9	High	High	High	High	High	High	High	High	High	High	High	High	High	High	High	High	High	High	High	High	High	High	High	High	High	High	High	High	High	High	High	High	High	High	High	High	High	High	High	High	High	High
FALSE	High	Q13769	THO complex subunit 5 homolog OS=Homo sapiens GN=THOC5 PE=1 SV=2	23	16	78	16	High	High	High	High	High	High	High	High	High	High	High	High	High	High	High	High	High	High	High	High	High	High	High	High	High	High	High	High	High	High	High	High	High	High	High	High	High	High	High	High	High	High
FALSE	High	Q96J01	THO complex subunit 3 OS=Homo sapiens GN=THOC3 PE=1 SV=1	12	5	19	5	High	High	High	High	High	High	High	High	High	High	High	High	High	High	High	High	High	High	High	High	High	High	High	High	High	High	High	High	High	High	High	High	High	High	High	High	High	High	High	High	High	High
FALSE	High	Q8NI27	THO complex subunit 2 OS=Homo sapiens GN=THOC2 PE=1 SV=2	24	37	217	37	High	High	High	High	High	High	High	High	High	High	High	High	High	High	High	High	High	High	High	High	High	High	High	High	High	High	High	High	High	High	High	High	High	High	High	High	High	High	High	High	High	High
FALSE	High	Q96FV9	THO complex subunit 1 OS=Homo sapiens GN=THOC1 PE=1 SV=1	33	20	113	20	High	High	High	High	High	High	High	High	High	High	High	High	High	High	High	High	High	High	High	High	High	High	High	High	High	High	High	High	High	High	High	High	High	High	High	High	High	High	High	High	High	High
FALSE	High	P35442	Thrombospondin-2 OS=Homo sapiens GN=THBS2 PE=1 SV=2	15	14	76	10	High	High	High	High	High	High	High	High	High	High	High	High	High	High	High	High	High	High	Not Found	Not Found	High	Not Found	Not Found	High	Not Found	Not Found	High	Not Found	Not Found	High	Not Found	Not Found	High	Not Found	Not Found	High	High	High	High	High	High	High
FALSE	High	P07996	Thrombospondin-1 OS=Homo sapiens GN=THBS1 PE=1 SV=2	37	43	543	38	High	High	High	High	High	High	High	High	High	High	High	High	High	High	High	High	High	High	High	High	High	High	High	High	High	High	High	High	High	High	High	High	High	High	High	High	High	High	High	High	High	High
FALSE	High	O43493	Trans-Golgi network integral membrane protein 2 OS=Homo sapiens GN=TGOLN2 PE=1 SV=2	31	13	61	13	High	High	High	High	High	High	High	High	High	High	High	High	High	High	High	High	High	High	High	High	High	High	High	High	High	High	High	High	High	High	High	High	High	High	High	High	High	High	High	High	High	High
FALSE	High	P21980	Protein-glutamine gamma-glutamyltransferase 2 OS=Homo sapiens GN=TGM2 PE=1 SV=2	47	27	702	27	High	High	High	High	High	High	High	High	High	High	High	High	High	High	High	High	High	High	High	High	High	High	High	High	High	High	High	High	High	High	High	High	High	High	High	High	High	High	High	High	High	High
FALSE	High	Q8WUH2	Transforming growth factor-beta receptor-associated protein 1 OS=Homo sapiens GN=TGFBRAP1 PE=1 SV=1	2	2	4	2	High	Not Found	Not Found	High	Not Found	Not Found	High	Not Found	Not Found	High	Not Found	Not Found	High	Not Found	Not Found	High	Not Found	Not Found	Not Found	Not Found	Not Found	Not Found	Not Found	Not Found	Not Found	Not Found	Not Found	Not Found	Not Found	Not Found	Not Found	Not Found	Not Found	Not Found	Not Found	Not Found	High	High	High	High	High	High
FALSE	High	Q15582	Transforming growth factor-beta-induced protein ig-h3 OS=Homo sapiens GN=TGFBI PE=1 SV=1	35	18	127	18	High	High	High	High	High	High	High	High	High	High	High	High	High	High	High	High	High	High	High	High	High	High	High	High	High	High	High	High	High	High	High	High	High	High	High	High	High	High	High	High	High	High
FALSE	High	O43294	Transforming growth factor beta-1-induced transcript 1 protein OS=Homo sapiens GN=TGFB1I1 PE=1 SV=2	20	8	56	8	High	High	High	High	High	High	High	High	High	High	High	High	High	High	High	High	High	High	High	High	High	High	High	High	High	High	High	High	High	High	High	High	High	High	High	High	High	High	High	High	High	High
FALSE	High	P01137	Transforming growth factor beta-1 OS=Homo sapiens GN=TGFB1 PE=1 SV=2	7	2	8	2	High	High	High	High	High	High	High	High	High	High	High	High	High	High	High	High	High	High	High	High	High	High	High	High	High	High	High	High	High	High	High	High	High	High	High	High	High	Not Found	Not Found	High	Not Found	Not Found
FALSE	High	P02786	Transferrin receptor protein 1 OS=Homo sapiens GN=TFRC PE=1 SV=2	53	36	613	36	High	High	High	High	High	High	High	High	High	High	High	High	High	High	High	High	High	High	High	High	High	High	High	High	High	High	High	High	High	High	High	High	High	High	High	High	High	High	High	High	High	High
FALSE	High	Q9UBB9	Tuftelin-interacting protein 11 OS=Homo sapiens GN=TFIP11 PE=1 SV=1	29	21	61	21	High	High	High	High	High	High	High	High	High	High	High	High	High	High	High	High	High	High	High	High	High	High	High	High	High	High	High	High	High	High	High	High	High	High	High	High	High	High	High	High	High	High
FALSE	High	Q92734	Protein TFG OS=Homo sapiens GN=TFG PE=1 SV=2	18	5	10	5	High	Not Found	Not Found	High	Not Found	Not Found	High	Not Found	Not Found	High	Not Found	Not Found	High	Not Found	Not Found	High	Not Found	Not Found	High	High	High	High	High	High	High	High	High	High	High	High	High	High	High	High	High	High	High	Not Found	High	High	Not Found	High
FALSE	High	P19532	Transcription factor E3 OS=Homo sapiens GN=TFE3 PE=1 SV=4	7	4	14	3	Not Found	High	High	Not Found	High	High	Not Found	High	High	Not Found	High	High	Not Found	High	High	Not Found	High	High	High	High	High	High	High	High	High	High	High	High	High	High	High	High	High	High	High	High	High	High	High	High	High	High
FALSE	High	Q14186	Transcription factor Dp-1 OS=Homo sapiens GN=TFDP1 PE=1 SV=1	13	3	14	3	High	High	High	High	High	High	High	High	High	High	High	High	High	High	High	High	High	High	High	Not Found	High	High	Not Found	High	High	Not Found	High	High	Not Found	High	High	Not Found	High	High	Not Found	High	High	High	High	High	High	High
FALSE	High	Q12800	Alpha-globin transcription factor CP2 OS=Homo sapiens GN=TFCP2 PE=1 SV=2	16	6	35	4	High	High	High	High	High	High	High	High	High	High	High	High	High	High	High	High	High	High	Not Found	High	Not Found	Not Found	High	Not Found	Not Found	High	Not Found	Not Found	High	Not Found	Not Found	High	Not Found	Not Found	High	Not Found	Not Found	High	High	Not Found	High	High
FALSE	High	Q8WVM0	Dimethyladenosine transferase 1, mitochondrial OS=Homo sapiens GN=TFB1M PE=1 SV=1	6	2	4	2	High	High	Not Found	High	High	Not Found	High	High	Not Found	High	High	Not Found	High	High	Not Found	High	High	Not Found	Not Found	High	High	Not Found	High	High	Not Found	High	High	Not Found	High	High	Not Found	High	High	Not Found	High	High	Not Found	Not Found	Not Found	Not Found	Not Found	Not Found
FALSE	High	P05549	Transcription factor AP-2-alpha OS=Homo sapiens GN=TFAP2A PE=1 SV=1	17	7	12	7	High	High	Not Found	High	High	Not Found	High	High	Not Found	High	High	Not Found	High	High	Not Found	High	High	Not Found	High	High	High	High	High	High	High	High	High	High	High	High	High	High	High	High	High	High	Not Found	High	High	Not Found	High	High
FALSE	High	Q00059	Transcription factor A, mitochondrial OS=Homo sapiens GN=TFAM PE=1 SV=1	43	14	110	14	High	High	High	High	High	High	High	High	High	High	High	High	High	High	High	High	High	High	High	High	High	High	High	High	High	High	High	High	High	High	High	High	High	High	High	High	High	High	High	High	High	High
FALSE	High	Q8IWB9	Testis-expressed sequence 2 protein OS=Homo sapiens GN=TEX2 PE=1 SV=2	3	3	3	3	Not Found	Not Found	Not Found	Not Found	Not Found	Not Found	Not Found	Not Found	Not Found	Not Found	Not Found	Not Found	Not Found	Not Found	Not Found	Not Found	Not Found	Not Found	High	Not Found	High	High	Not Found	High	High	Not Found	High	High	Not Found	High	High	Not Found	High	High	Not Found	High	Not Found	Not Found	High	Not Found	Not Found	High
FALSE	High	Q9NXF1	Testis-expressed sequence 10 protein OS=Homo sapiens GN=TEX10 PE=1 SV=2	37	32	153	32	High	High	High	High	High	High	High	High	High	High	High	High	High	High	High	High	High	High	High	High	High	High	High	High	High	High	High	High	High	High	High	High	High	High	High	High	High	High	High	High	High	High
FALSE	High	Q9UGI8	Testin OS=Homo sapiens GN=TES PE=1 SV=1	12	5	10	5	Not Found	Not Found	Not Found	Not Found	Not Found	Not Found	Not Found	Not Found	Not Found	Not Found	Not Found	Not Found	Not Found	Not Found	Not Found	Not Found	Not Found	Not Found	High	High	High	High	High	High	High	High	High	High	High	High	High	High	High	High	High	High	High	Not Found	Not Found	High	Not Found	Not Found
FALSE	High	Q9NYB0	Telomeric repeat-binding factor 2-interacting protein 1 OS=Homo sapiens GN=TERF2IP PE=1 SV=1	27	7	22	7	High	High	High	High	High	High	High	High	High	High	High	High	High	High	High	High	High	High	High	Not Found	High	High	Not Found	High	High	Not Found	High	High	Not Found	High	High	Not Found	High	High	Not Found	High	High	High	High	High	High	High
FALSE	High	Q15554	Telomeric repeat-binding factor 2 OS=Homo sapiens GN=TERF2 PE=1 SV=3	19	8	37	8	High	High	High	High	High	High	High	High	High	High	High	High	High	High	High	High	High	High	High	High	High	High	High	High	High	High	High	High	High	High	High	High	High	High	High	High	High	High	High	High	High	High
FALSE	High	Q63HR2	Tensin-2 OS=Homo sapiens GN=TNS2 PE=1 SV=2	5	7	50	5	Not Found	High	High	Not Found	High	High	Not Found	High	High	Not Found	High	High	Not Found	High	High	Not Found	High	High	Not Found	Not Found	Not Found	Not Found	Not Found	Not Found	Not Found	Not Found	Not Found	Not Found	Not Found	Not Found	Not Found	Not Found	Not Found	Not Found	Not Found	Not Found	High	High	High	High	High	High
FALSE	High	Q9NZ01	Very-long-chain enoyl-CoA reductase OS=Homo sapiens GN=TECR PE=1 SV=1	33	13	169	13	High	High	High	High	High	High	High	High	High	High	High	High	High	High	High	High	High	High	High	High	High	High	High	High	High	High	High	High	High	High	High	High	High	High	High	High	High	High	High	High	High	High
FALSE	High	Q99594	Transcriptional enhancer factor TEF-5 OS=Homo sapiens GN=TEAD3 PE=1 SV=2	23	10	57	6	High	High	High	High	High	High	High	High	High	High	High	High	High	High	High	High	High	High	High	High	High	High	High	High	High	High	High	High	High	High	High	High	High	High	High	High	High	High	High	High	High	High
FALSE	High	P28347	Transcriptional enhancer factor TEF-1 OS=Homo sapiens GN=TEAD1 PE=1 SV=2	10	6	50	2	High	High	High	High	High	High	High	High	High	High	High	High	High	High	High	High	High	High	High	High	High	High	High	High	High	High	High	High	High	High	High	High	High	High	High	High	High	High	High	High	High	High
FALSE	High	Q9H7E2	Tudor domain-containing protein 3 OS=Homo sapiens GN=TDRD3 PE=1 SV=1	5	3	3	3	Not Found	High	Not Found	Not Found	High	Not Found	Not Found	High	Not Found	Not Found	High	Not Found	Not Found	High	Not Found	Not Found	High	Not Found	Not Found	Not Found	Not Found	Not Found	Not Found	Not Found	Not Found	Not Found	Not Found	Not Found	Not Found	Not Found	Not Found	Not Found	Not Found	Not Found	Not Found	Not Found	Not Found	High	High	Not Found	High	High
FALSE	High	P17987	T-complex protein 1 subunit alpha OS=Homo sapiens GN=TCP1 PE=1 SV=1	62	27	432	27	High	High	High	High	High	High	High	High	High	High	High	High	High	High	High	High	High	High	High	High	High	High	High	High	High	High	High	High	High	High	High	High	High	High	High	High	High	High	High	High	High	High
FALSE	High	Q13428	Treacle protein OS=Homo sapiens GN=TCOF1 PE=1 SV=3	45	67	683	67	High	High	High	High	High	High	High	High	High	High	High	High	High	High	High	High	High	High	High	High	High	High	High	High	High	High	High	High	High	High	High	High	High	High	High	High	High	High	High	High	High	High
FALSE	High	Q13488	V-type proton ATPase 116 kDa subunit a isoform 3 OS=Homo sapiens GN=TCIRG1 PE=1 SV=3	33	23	167	22	High	High	High	High	High	High	High	High	High	High	High	High	High	High	High	High	High	High	High	High	High	High	High	High	High	High	High	High	High	High	High	High	High	High	High	High	High	High	High	High	High	High
FALSE	High	P15923	Transcription factor E2-alpha OS=Homo sapiens GN=TCF3 PE=1 SV=1	5	3	3	2	Not Found	Not Found	Not Found	Not Found	Not Found	Not Found	Not Found	Not Found	Not Found	Not Found	Not Found	Not Found	Not Found	Not Found	Not Found	Not Found	Not Found	Not Found	High	High	Not Found	High	High	Not Found	High	High	Not Found	High	High	Not Found	High	High	Not Found	High	High	Not Found	Not Found	Not Found	Not Found	Not Found	Not Found	Not Found
FALSE	High	Q9BQ70	Transcription factor 25 OS=Homo sapiens GN=TCF25 PE=1 SV=1	21	11	47	11	High	High	High	High	High	High	High	High	High	High	High	High	High	High	High	High	High	High	High	High	High	High	High	High	High	High	High	High	High	High	High	High	High	High	High	High	High	High	High	High	High	High
FALSE	High	Q9UGU0	Transcription factor 20 OS=Homo sapiens GN=TCF20 PE=1 SV=3	9	13	34	13	High	High	High	High	High	High	High	High	High	High	High	High	High	High	High	High	High	High	High	High	High	High	High	High	High	High	High	High	High	High	High	High	High	High	High	High	High	High	High	High	High	High
FALSE	High	Q99081	Transcription factor 12 OS=Homo sapiens GN=TCF12 PE=1 SV=1	11	6	24	4	High	High	High	High	High	High	High	High	High	High	High	High	High	High	High	High	High	High	High	Not Found	Not Found	High	Not Found	Not Found	High	Not Found	Not Found	High	Not Found	Not Found	High	Not Found	Not Found	High	Not Found	Not Found	High	High	High	High	High	High
FALSE	High	O14776	Transcription elongation regulator 1 OS=Homo sapiens GN=TCERG1 PE=1 SV=2	27	34	267	34	High	High	High	High	High	High	High	High	High	High	High	High	High	High	High	High	High	High	High	High	High	High	High	High	High	High	High	High	High	High	High	High	High	High	High	High	High	High	High	High	High	High
FALSE	High	Q14241	Transcription elongation factor B polypeptide 3 OS=Homo sapiens GN=TCEB3 PE=1 SV=2	9	7	23	7	High	High	High	High	High	High	High	High	High	High	High	High	High	High	High	High	High	High	High	Not Found	High	High	Not Found	High	High	Not Found	High	High	Not Found	High	High	Not Found	High	High	Not Found	High	High	High	High	High	High	High
FALSE	High	Q15370	Transcription elongation factor B polypeptide 2 OS=Homo sapiens GN=TCEB2 PE=1 SV=1	31	5	59	5	High	High	High	High	High	High	High	High	High	High	High	High	High	High	High	High	High	High	High	High	High	High	High	High	High	High	High	High	High	High	High	High	High	High	High	High	High	High	High	High	High	High
FALSE	High	Q15369	Transcription elongation factor B polypeptide 1 OS=Homo sapiens GN=TCEB1 PE=1 SV=1	37	3	19	3	High	High	High	High	High	High	High	High	High	High	High	High	High	High	High	High	High	High	High	High	High	High	High	High	High	High	High	High	High	High	High	High	High	High	High	High	High	High	High	High	High	High
FALSE	High	P23193	Transcription elongation factor A protein 1 OS=Homo sapiens GN=TCEA1 PE=1 SV=2	42	10	50	10	High	High	High	High	High	High	High	High	High	High	High	High	High	High	High	High	High	High	High	High	High	High	High	High	High	High	High	High	High	High	High	High	High	High	High	High	High	High	High	High	High	High
FALSE	High	O15119	T-box transcription factor TBX3 OS=Homo sapiens GN=TBX3 PE=1 SV=4	9	7	20	7	High	High	High	High	High	High	High	High	High	High	High	High	High	High	High	High	High	High	High	High	Not Found	High	High	Not Found	High	High	Not Found	High	High	Not Found	High	High	Not Found	High	High	Not Found	High	High	High	High	High	High
FALSE	High	Q969Z0	Protein TBRG4 OS=Homo sapiens GN=TBRG4 PE=1 SV=1	15	8	31	8	High	High	High	High	High	High	High	High	High	High	High	High	High	High	High	High	High	High	High	High	High	High	High	High	High	High	High	High	High	High	High	High	High	High	High	High	High	High	High	High	High	High
FALSE	High	Q6SJ96	TATA box-binding protein-like protein 2 OS=Homo sapiens GN=TBPL2 PE=2 SV=1	8	4	28	4	High	High	High	High	High	High	High	High	High	High	High	High	High	High	High	High	High	High	High	High	High	High	High	High	High	High	High	High	High	High	High	High	High	High	High	High	High	High	High	High	High	High
FALSE	High	Q12788	Transducin beta-like protein 3 OS=Homo sapiens GN=TBL3 PE=1 SV=2	38	24	211	24	High	High	High	High	High	High	High	High	High	High	High	High	High	High	High	High	High	High	High	High	High	High	High	High	High	High	High	High	High	High	High	High	High	High	High	High	High	High	High	High	High	High
FALSE	High	Q9Y4P3	Transducin beta-like protein 2 OS=Homo sapiens GN=TBL2 PE=1 SV=1	30	16	104	16	High	High	High	High	High	High	High	High	High	High	High	High	High	High	High	High	High	High	High	High	High	High	High	High	High	High	High	High	High	High	High	High	High	High	High	High	High	High	High	High	High	High
FALSE	High	Q9BZK7	F-box-like/WD repeat-containing protein TBL1XR1 OS=Homo sapiens GN=TBL1XR1 PE=1 SV=1	31	13	74	9	High	High	High	High	High	High	High	High	High	High	High	High	High	High	High	High	High	High	High	High	High	High	High	High	High	High	High	High	High	High	High	High	High	High	High	High	High	High	High	High	High	High
FALSE	High	O60907	F-box-like/WD repeat-containing protein TBL1X OS=Homo sapiens GN=TBL1X PE=1 SV=3	12	6	22	2	Not Found	High	Not Found	Not Found	High	Not Found	Not Found	High	Not Found	Not Found	High	Not Found	Not Found	High	Not Found	Not Found	High	Not Found	Not Found	Not Found	Not Found	Not Found	Not Found	Not Found	Not Found	Not Found	Not Found	Not Found	Not Found	Not Found	Not Found	Not Found	Not Found	Not Found	Not Found	Not Found	Not Found	Not Found	High	Not Found	Not Found	High
FALSE	High	Q9UHD2	Serine/threonine-protein kinase TBK1 OS=Homo sapiens GN=TBK1 PE=1 SV=1	3	2	2	2	Not Found	Not Found	Not Found	Not Found	Not Found	Not Found	Not Found	Not Found	Not Found	Not Found	Not Found	Not Found	Not Found	Not Found	Not Found	Not Found	Not Found	Not Found	Not Found	Not Found	Not Found	Not Found	Not Found	Not Found	Not Found	Not Found	Not Found	Not Found	Not Found	Not Found	Not Found	Not Found	Not Found	Not Found	Not Found	Not Found	Not Found	High	Not Found	Not Found	High	Not Found
FALSE	High	Q99426	Tubulin-folding cofactor B OS=Homo sapiens GN=TBCB PE=1 SV=2	15	4	9	4	High	High	High	High	High	High	High	High	High	High	High	High	High	High	High	High	High	High	High	High	High	High	High	High	High	High	High	High	High	High	High	High	High	High	High	High	Not Found	High	High	Not Found	High	High
FALSE	High	O75347	Tubulin-specific chaperone A OS=Homo sapiens GN=TBCA PE=1 SV=3	26	3	14	3	High	High	High	High	High	High	High	High	High	High	High	High	High	High	High	High	High	High	High	High	High	High	High	High	High	High	High	High	High	High	High	High	High	High	High	High	High	High	High	High	High	High
FALSE	High	Q92609	TBC1 domain family member 5 OS=Homo sapiens GN=TBC1D5 PE=1 SV=1	2	2	7	2	High	Not Found	Not Found	High	Not Found	Not Found	High	Not Found	Not Found	High	Not Found	Not Found	High	Not Found	Not Found	High	Not Found	Not Found	High	Not Found	High	High	Not Found	High	High	Not Found	High	High	Not Found	High	High	Not Found	High	High	Not Found	High	High	High	High	High	High	High
FALSE	High	Q9NUY8	TBC1 domain family member 23 OS=Homo sapiens GN=TBC1D23 PE=1 SV=3	2	2	3	2	Not Found	Not Found	Not Found	Not Found	Not Found	Not Found	Not Found	Not Found	Not Found	Not Found	Not Found	Not Found	Not Found	Not Found	Not Found	Not Found	Not Found	Not Found	Not Found	Not Found	High	Not Found	Not Found	High	Not Found	Not Found	High	Not Found	Not Found	High	Not Found	Not Found	High	Not Found	Not Found	High	Not Found	Not Found	High	Not Found	Not Found	High
FALSE	High	Q9BYX2	TBC1 domain family member 2A OS=Homo sapiens GN=TBC1D2 PE=1 SV=3	6	5	15	5	High	High	High	High	High	High	High	High	High	High	High	High	High	High	High	High	High	High	Not Found	Not Found	High	Not Found	Not Found	High	Not Found	Not Found	High	Not Found	Not Found	High	Not Found	Not Found	High	Not Found	Not Found	High	High	High	High	High	High	High
FALSE	High	Q4KMP7	TBC1 domain family member 10B OS=Homo sapiens GN=TBC1D10B PE=1 SV=3	15	9	37	9	High	High	High	High	High	High	High	High	High	High	High	High	High	High	High	High	High	High	High	High	High	High	High	High	High	High	High	High	High	High	High	High	High	High	High	High	High	High	High	High	High	High
FALSE	High	Q9BXI6	TBC1 domain family member 10A OS=Homo sapiens GN=TBC1D10A PE=1 SV=1	3	2	10	2	High	High	High	High	High	High	High	High	High	High	High	High	High	High	High	High	High	High	Not Found	High	Not Found	Not Found	High	Not Found	Not Found	High	Not Found	Not Found	High	Not Found	Not Found	High	Not Found	Not Found	High	Not Found	High	High	High	High	High	High
FALSE	High	O14907	Tax1-binding protein 3 OS=Homo sapiens GN=TAX1BP3 PE=1 SV=2	28	2	33	2	High	High	High	High	High	High	High	High	High	High	High	High	High	High	High	High	High	High	High	High	High	High	High	High	High	High	High	High	High	High	High	High	High	High	High	High	High	High	High	High	High	High
FALSE	High	Q9H6P5	Threonine aspartase 1 OS=Homo sapiens GN=TASP1 PE=1 SV=1	7	3	10	3	High	High	High	High	High	High	High	High	High	High	High	High	High	High	High	High	High	High	Not Found	High	Not Found	Not Found	High	Not Found	Not Found	High	Not Found	Not Found	High	Not Found	Not Found	High	Not Found	Not Found	High	Not Found	High	High	High	High	High	High
FALSE	High	Q9BW92	Threonine--tRNA ligase, mitochondrial OS=Homo sapiens GN=TARS2 PE=1 SV=1	3	2	2	2	Not Found	Not Found	Not Found	Not Found	Not Found	Not Found	Not Found	Not Found	Not Found	Not Found	Not Found	Not Found	Not Found	Not Found	Not Found	Not Found	Not Found	Not Found	Not Found	Not Found	High	Not Found	Not Found	High	Not Found	Not Found	High	Not Found	Not Found	High	Not Found	Not Found	High	Not Found	Not Found	High	Not Found	Not Found	Not Found	Not Found	Not Found	Not Found
FALSE	High	P26639	Threonine--tRNA ligase, cytoplasmic OS=Homo sapiens GN=TARS PE=1 SV=3	24	16	63	16	High	High	High	High	High	High	High	High	High	High	High	High	High	High	High	High	High	High	High	High	High	High	High	High	High	High	High	High	High	High	High	High	High	High	High	High	High	High	High	High	High	High
FALSE	High	Q13148	TAR DNA-binding protein 43 OS=Homo sapiens GN=TARDBP PE=1 SV=1	52	12	209	12	High	High	High	High	High	High	High	High	High	High	High	High	High	High	High	High	High	High	High	High	High	High	High	High	High	High	High	High	High	High	High	High	High	High	High	High	High	High	High	High	High	High
FALSE	High	O15533	Tapasin OS=Homo sapiens GN=TAPBP PE=1 SV=1	4	2	20	2	High	High	High	High	High	High	High	High	High	High	High	High	High	High	High	High	High	High	High	High	High	High	High	High	High	High	High	High	High	High	High	High	High	High	High	High	High	High	High	High	High	High
FALSE	High	Q03519	Antigen peptide transporter 2 OS=Homo sapiens GN=TAP2 PE=1 SV=1	19	11	60	10	High	High	High	High	High	High	High	High	High	High	High	High	High	High	High	High	High	High	High	High	High	High	High	High	High	High	High	High	High	High	High	High	High	High	High	High	High	High	High	High	High	High
FALSE	High	Q03518	Antigen peptide transporter 1 OS=Homo sapiens GN=TAP1 PE=1 SV=2	21	11	46	11	High	High	High	High	High	High	High	High	High	High	High	High	High	High	High	High	High	High	High	High	High	High	High	High	High	High	High	High	High	High	High	High	High	High	High	High	High	High	High	High	High	High
FALSE	High	Q9H2K8	Serine/threonine-protein kinase TAO3 OS=Homo sapiens GN=TAOK3 PE=1 SV=2	11	10	21	9	High	High	High	High	High	High	High	High	High	High	High	High	High	High	High	High	High	High	High	High	High	High	High	High	High	High	High	High	High	High	High	High	High	High	High	High	High	High	High	High	High	High
FALSE	High	Q7L7X3	Serine/threonine-protein kinase TAO1 OS=Homo sapiens GN=TAOK1 PE=1 SV=1	17	17	46	16	High	High	High	High	High	High	High	High	High	High	High	High	High	High	High	High	High	High	High	High	High	High	High	High	High	High	High	High	High	High	High	High	High	High	High	High	High	High	High	High	High	High
FALSE	High	Q9HCD6	Protein TANC2 OS=Homo sapiens GN=TANC2 PE=1 SV=3	3	6	15	5	High	High	High	High	High	High	High	High	High	High	High	High	High	High	High	High	High	High	High	High	High	High	High	High	High	High	High	High	High	High	High	High	High	High	High	High	High	High	High	High	High	High
FALSE	High	Q9C0D5	Protein TANC1 OS=Homo sapiens GN=TANC1 PE=1 SV=3	4	6	11	5	Not Found	High	High	Not Found	High	High	Not Found	High	High	Not Found	High	High	Not Found	High	High	Not Found	High	High	High	Not Found	High	High	Not Found	High	High	Not Found	High	High	Not Found	High	High	Not Found	High	High	Not Found	High	High	High	High	High	High	High
FALSE	High	P37837	Transaldolase OS=Homo sapiens GN=TALDO1 PE=1 SV=2	28	11	55	11	High	High	High	High	High	High	High	High	High	High	High	High	High	High	High	High	High	High	High	High	High	High	High	High	High	High	High	High	High	High	High	High	High	High	High	High	High	High	High	High	High	High
FALSE	High	P37802	Transgelin-2 OS=Homo sapiens GN=TAGLN2 PE=1 SV=3	70	17	1011	16	High	High	High	High	High	High	High	High	High	High	High	High	High	High	High	High	High	High	High	High	High	High	High	High	High	High	High	High	High	High	High	High	High	High	High	High	High	High	High	High	High	High
FALSE	High	Q01995	Transgelin OS=Homo sapiens GN=TAGLN PE=1 SV=4	79	19	597	18	High	High	High	High	High	High	High	High	High	High	High	High	High	High	High	High	High	High	High	High	High	High	High	High	High	High	High	High	High	High	High	High	High	High	High	High	High	High	High	High	High	High
FALSE	High	Q16594	Transcription initiation factor TFIID subunit 9 OS=Homo sapiens GN=TAF9 PE=1 SV=1	17	3	19	3	High	High	High	High	High	High	High	High	High	High	High	High	High	High	High	High	High	High	High	High	Not Found	High	High	Not Found	High	High	Not Found	High	High	Not Found	High	High	Not Found	High	High	Not Found	High	High	High	High	High	High
FALSE	High	P49848	Transcription initiation factor TFIID subunit 6 OS=Homo sapiens GN=TAF6 PE=1 SV=1	18	10	18	10	High	High	High	High	High	High	High	High	High	High	High	High	High	High	High	High	High	High	Not Found	High	High	Not Found	High	High	Not Found	High	High	Not Found	High	High	Not Found	High	High	Not Found	High	High	High	High	High	High	High	High
FALSE	High	O75529	TAF5-like RNA polymerase II p300/CBP-associated factor-associated factor 65 kDa subunit 5L OS=Homo sapiens GN=TAF5L PE=1 SV=1	4	2	7	2	High	High	High	High	High	High	High	High	High	High	High	High	High	High	High	High	High	High	Not Found	Not Found	Not Found	Not Found	Not Found	Not Found	Not Found	Not Found	Not Found	Not Found	Not Found	Not Found	Not Found	Not Found	Not Found	Not Found	Not Found	Not Found	Not Found	High	High	Not Found	High	High
FALSE	High	Q15542	Transcription initiation factor TFIID subunit 5 OS=Homo sapiens GN=TAF5 PE=1 SV=3	14	8	15	8	High	High	High	High	High	High	High	High	High	High	High	High	High	High	High	High	High	High	Not Found	High	High	Not Found	High	High	Not Found	High	High	Not Found	High	High	Not Found	High	High	Not Found	High	High	High	High	Not Found	High	High	Not Found
FALSE	High	O00268	Transcription initiation factor TFIID subunit 4 OS=Homo sapiens GN=TAF4 PE=1 SV=2	8	5	17	5	High	High	High	High	High	High	High	High	High	High	High	High	High	High	High	High	High	High	High	High	Not Found	High	High	Not Found	High	High	Not Found	High	High	Not Found	High	High	Not Found	High	High	Not Found	High	High	High	High	High	High
FALSE	High	Q6P1X5	Transcription initiation factor TFIID subunit 2 OS=Homo sapiens GN=TAF2 PE=1 SV=3	2	2	7	2	High	High	High	High	High	High	High	High	High	High	High	High	High	High	High	High	High	High	Not Found	High	Not Found	Not Found	High	Not Found	Not Found	High	Not Found	Not Found	High	Not Found	Not Found	High	Not Found	Not Found	High	Not Found	High	Not Found	Not Found	High	Not Found	Not Found
FALSE	High	Q92804	TATA-binding protein-associated factor 2N OS=Homo sapiens GN=TAF15 PE=1 SV=1	38	16	406	13	High	High	High	High	High	High	High	High	High	High	High	High	High	High	High	High	High	High	High	High	High	High	High	High	High	High	High	High	High	High	High	High	High	High	High	High	High	High	High	High	High	High
FALSE	High	Q12962	Transcription initiation factor TFIID subunit 10 OS=Homo sapiens GN=TAF10 PE=1 SV=1	24	3	12	3	High	High	High	High	High	High	High	High	High	High	High	High	High	High	High	High	High	High	High	High	Not Found	High	High	Not Found	High	High	Not Found	High	High	Not Found	High	High	Not Found	High	High	Not Found	High	High	High	High	High	High
FALSE	High	P21675	Transcription initiation factor TFIID subunit 1 OS=Homo sapiens GN=TAF1 PE=1 SV=2	1	2	4	2	High	High	Not Found	High	High	Not Found	High	High	Not Found	High	High	Not Found	High	High	Not Found	High	High	Not Found	Not Found	Not Found	Not Found	Not Found	Not Found	Not Found	Not Found	Not Found	Not Found	Not Found	Not Found	Not Found	Not Found	Not Found	Not Found	Not Found	Not Found	Not Found	High	Not Found	High	High	Not Found	High
FALSE	High	Q96BN2	Transcriptional adapter 1 OS=Homo sapiens GN=TADA1 PE=1 SV=1	8	2	2	2	Not Found	Not Found	Not Found	Not Found	Not Found	Not Found	Not Found	Not Found	Not Found	Not Found	Not Found	Not Found	Not Found	Not Found	Not Found	Not Found	Not Found	Not Found	Not Found	Not Found	High	Not Found	Not Found	High	Not Found	Not Found	High	Not Found	Not Found	High	Not Found	Not Found	High	Not Found	Not Found	High	Not Found	Not Found	Not Found	Not Found	Not Found	Not Found
FALSE	High	O95359	Transforming acidic coiled-coil-containing protein 2 OS=Homo sapiens GN=TACC2 PE=1 SV=3	1	2	12	2	High	High	Not Found	High	High	Not Found	High	High	Not Found	High	High	Not Found	High	High	Not Found	High	High	Not Found	High	Not Found	High	High	Not Found	High	High	Not Found	High	High	Not Found	High	High	Not Found	High	High	Not Found	High	High	High	High	High	High	High
FALSE	High	O75410	Transforming acidic coiled-coil-containing protein 1 OS=Homo sapiens GN=TACC1 PE=1 SV=2	8	6	16	6	High	High	Not Found	High	High	Not Found	High	High	Not Found	High	High	Not Found	High	High	Not Found	High	High	Not Found	High	High	High	High	High	High	High	High	High	High	High	High	High	High	High	High	High	High	High	High	High	High	High	High
FALSE	High	Q7Z422	SUZ domain-containing protein 1 OS=Homo sapiens GN=SZRD1 PE=1 SV=1	19	2	5	2	High	High	Not Found	High	High	Not Found	High	High	Not Found	High	High	Not Found	High	High	Not Found	High	High	Not Found	High	High	Not Found	High	High	Not Found	High	High	Not Found	High	High	Not Found	High	High	Not Found	High	High	Not Found	Not Found	Not Found	Not Found	Not Found	Not Found	Not Found
FALSE	High	Q86TM6	E3 ubiquitin-protein ligase synoviolin OS=Homo sapiens GN=SYVN1 PE=1 SV=2	5	3	11	3	High	High	High	High	High	High	High	High	High	High	High	High	High	High	High	High	High	High	High	High	Not Found	High	High	Not Found	High	High	Not Found	High	High	Not Found	High	High	Not Found	High	High	Not Found	High	High	High	High	High	High
FALSE	High	Q96C24	Synaptotagmin-like protein 4 OS=Homo sapiens GN=SYTL4 PE=1 SV=2	3	2	2	2	Not Found	Not Found	Not Found	Not Found	Not Found	Not Found	Not Found	Not Found	Not Found	Not Found	Not Found	Not Found	Not Found	Not Found	Not Found	Not Found	Not Found	Not Found	Not Found	Not Found	High	Not Found	Not Found	High	Not Found	Not Found	High	Not Found	Not Found	High	Not Found	Not Found	High	Not Found	Not Found	High	Not Found	High	Not Found	Not Found	High	Not Found
FALSE	High	Q5VXT5	Synaptophysin-like protein 2 OS=Homo sapiens GN=SYPL2 PE=2 SV=1	25	4	34	4	High	High	High	High	High	High	High	High	High	High	High	High	High	High	High	High	High	High	High	High	Not Found	High	High	Not Found	High	High	Not Found	High	High	Not Found	High	High	Not Found	High	High	Not Found	High	High	High	High	High	High
FALSE	High	Q16563	Synaptophysin-like protein 1 OS=Homo sapiens GN=SYPL1 PE=1 SV=1	22	4	50	4	High	High	High	High	High	High	High	High	High	High	High	High	High	High	High	High	High	High	High	High	High	High	High	High	High	High	High	High	High	High	High	High	High	High	High	High	High	High	High	High	High	High
FALSE	High	Q9UMS6	Synaptopodin-2 OS=Homo sapiens GN=SYNPO2 PE=1 SV=2	46	37	267	37	High	High	High	High	High	High	High	High	High	High	High	High	High	High	High	High	High	High	High	High	High	High	High	High	High	High	High	High	High	High	High	High	High	High	High	High	High	High	High	High	High	High
FALSE	High	Q8N3V7	Synaptopodin OS=Homo sapiens GN=SYNPO PE=1 SV=2	23	15	110	15	High	High	High	High	High	High	High	High	High	High	High	High	High	High	High	High	High	High	High	High	High	High	High	High	High	High	High	High	High	High	High	High	High	High	High	High	High	High	High	High	High	High
FALSE	High	O15061	Synemin OS=Homo sapiens GN=SYNM PE=1 SV=2	17	23	63	23	High	High	High	High	High	High	High	High	High	High	High	High	High	High	High	High	High	High	High	High	High	High	High	High	High	High	High	High	High	High	High	High	High	High	High	High	High	High	High	High	High	High
FALSE	High	P57105	Synaptojanin-2-binding protein OS=Homo sapiens GN=SYNJ2BP PE=1 SV=2	65	7	49	7	High	High	High	High	High	High	High	High	High	High	High	High	High	High	High	High	High	High	High	High	High	High	High	High	High	High	High	High	High	High	High	High	High	High	High	High	High	High	High	High	High	High
FALSE	High	O15056	Synaptojanin-2 OS=Homo sapiens GN=SYNJ2 PE=1 SV=3	5	5	10	5	High	High	High	High	High	High	High	High	High	High	High	High	High	High	High	High	High	High	Not Found	Not Found	Not Found	Not Found	Not Found	Not Found	Not Found	Not Found	Not Found	Not Found	Not Found	Not Found	Not Found	Not Found	Not Found	Not Found	Not Found	Not Found	High	High	High	High	High	High
FALSE	High	O43426	Synaptojanin-1 OS=Homo sapiens GN=SYNJ1 PE=1 SV=2	3	4	5	4	Not Found	High	High	Not Found	High	High	Not Found	High	High	Not Found	High	High	Not Found	High	High	Not Found	High	High	Not Found	Not Found	High	Not Found	Not Found	High	Not Found	Not Found	High	Not Found	Not Found	High	Not Found	Not Found	High	Not Found	Not Found	High	High	High	Not Found	High	High	Not Found
FALSE	High	O43760	Synaptogyrin-2 OS=Homo sapiens GN=SYNGR2 PE=1 SV=1	9	2	6	2	Not Found	Not Found	High	Not Found	Not Found	High	Not Found	Not Found	High	Not Found	Not Found	High	Not Found	Not Found	High	Not Found	Not Found	High	High	High	Not Found	High	High	Not Found	High	High	Not Found	High	High	Not Found	High	High	Not Found	High	High	Not Found	Not Found	Not Found	High	Not Found	Not Found	High
FALSE	High	O43759	Synaptogyrin-1 OS=Homo sapiens GN=SYNGR1 PE=1 SV=2	10	2	15	2	High	High	High	High	High	High	High	High	High	High	High	High	High	High	High	High	High	High	High	High	High	High	High	High	High	High	High	High	High	High	High	High	High	High	High	High	High	High	High	High	High	High
FALSE	High	Q6ZMZ3	Nesprin-3 OS=Homo sapiens GN=SYNE3 PE=1 SV=2	44	42	300	42	High	High	High	High	High	High	High	High	High	High	High	High	High	High	High	High	High	High	High	High	High	High	High	High	High	High	High	High	High	High	High	High	High	High	High	High	High	High	High	High	High	High
FALSE	High	Q8WXH0	Nesprin-2 OS=Homo sapiens GN=SYNE2 PE=1 SV=3	4	28	71	25	High	High	High	High	High	High	High	High	High	High	High	High	High	High	High	High	High	High	High	High	High	High	High	High	High	High	High	High	High	High	High	High	High	High	High	High	High	High	High	High	High	High
FALSE	High	Q8NF91	Nesprin-1 OS=Homo sapiens GN=SYNE1 PE=1 SV=4	13	95	312	93	High	High	High	High	High	High	High	High	High	High	High	High	High	High	High	High	High	High	High	High	High	High	High	High	High	High	High	High	High	High	High	High	High	High	High	High	High	High	High	High	High	High
FALSE	High	O60506	Heterogeneous nuclear ribonucleoprotein Q OS=Homo sapiens GN=SYNCRIP PE=1 SV=2	64	37	986	27	High	High	High	High	High	High	High	High	High	High	High	High	High	High	High	High	High	High	High	High	High	High	High	High	High	High	High	High	High	High	High	High	High	High	High	High	High	High	High	High	High	High
FALSE	High	Q92797	Symplekin OS=Homo sapiens GN=SYMPK PE=1 SV=2	28	29	164	29	High	High	High	High	High	High	High	High	High	High	High	High	High	High	High	High	High	High	High	High	High	High	High	High	High	High	High	High	High	High	High	High	High	High	High	High	High	High	High	High	High	High
FALSE	High	O95926	Pre-mRNA-splicing factor SYF2 OS=Homo sapiens GN=SYF2 PE=1 SV=1	23	5	15	5	Not Found	High	High	Not Found	High	High	Not Found	High	High	Not Found	High	High	Not Found	High	High	Not Found	High	High	High	High	High	High	High	High	High	High	High	High	High	High	High	High	High	High	High	High	High	High	High	High	High	High
FALSE	High	Q6ZW31	Rho GTPase-activating protein SYDE1 OS=Homo sapiens GN=SYDE1 PE=1 SV=1	6	4	8	4	High	Not Found	Not Found	High	Not Found	Not Found	High	Not Found	Not Found	High	Not Found	Not Found	High	Not Found	Not Found	High	Not Found	Not Found	Not Found	High	Not Found	Not Found	High	Not Found	Not Found	High	Not Found	Not Found	High	Not Found	Not Found	High	Not Found	Not Found	High	Not Found	High	High	Not Found	High	High	Not Found
FALSE	High	Q9UH65	Switch-associated protein 70 OS=Homo sapiens GN=SWAP70 PE=1 SV=1	13	8	25	8	High	High	High	High	High	High	High	High	High	High	High	High	High	High	High	High	High	High	High	Not Found	High	High	Not Found	High	High	Not Found	High	High	Not Found	High	High	Not Found	High	High	Not Found	High	High	High	High	High	High	High
FALSE	High	Q8NHG7	Small VCP/p97-interacting protein OS=Homo sapiens GN=SVIP PE=1 SV=1	32	2	5	2	Not Found	Not Found	High	Not Found	Not Found	High	Not Found	Not Found	High	Not Found	Not Found	High	Not Found	Not Found	High	Not Found	Not Found	High	High	High	High	High	High	High	High	High	High	High	High	High	High	High	High	High	High	High	Not Found	Not Found	Not Found	Not Found	Not Found	Not Found
FALSE	High	O95425	Supervillin OS=Homo sapiens GN=SVIL PE=1 SV=2	21	39	112	39	High	High	High	High	High	High	High	High	High	High	High	High	High	High	High	High	High	High	High	High	High	High	High	High	High	High	High	High	High	High	High	High	High	High	High	High	High	High	High	High	High	High
FALSE	High	Q7L0J3	Synaptic vesicle glycoprotein 2A OS=Homo sapiens GN=SV2A PE=1 SV=1	4	2	2	2	Not Found	Not Found	Not Found	Not Found	Not Found	Not Found	Not Found	Not Found	Not Found	Not Found	Not Found	Not Found	Not Found	Not Found	Not Found	Not Found	Not Found	Not Found	High	Not Found	Not Found	High	Not Found	Not Found	High	Not Found	Not Found	High	Not Found	Not Found	High	Not Found	Not Found	High	Not Found	Not Found	Not Found	Not Found	High	Not Found	Not Found	High
FALSE	High	Q15022	Polycomb protein SUZ12 OS=Homo sapiens GN=SUZ12 PE=1 SV=3	12	8	17	8	High	High	High	High	High	High	High	High	High	High	High	High	High	High	High	High	High	High	Not Found	Not Found	High	Not Found	Not Found	High	Not Found	Not Found	High	Not Found	Not Found	High	Not Found	Not Found	High	Not Found	Not Found	High	High	High	High	High	High	High
FALSE	High	O75683	Surfeit locus protein 6 OS=Homo sapiens GN=SURF6 PE=1 SV=3	38	13	105	13	High	High	High	High	High	High	High	High	High	High	High	High	High	High	High	High	High	High	High	High	High	High	High	High	High	High	High	High	High	High	High	High	High	High	High	High	High	High	High	High	High	High
FALSE	High	O15260	Surfeit locus protein 4 OS=Homo sapiens GN=SURF4 PE=1 SV=3	24	6	114	6	High	High	High	High	High	High	High	High	High	High	High	High	High	High	High	High	High	High	High	High	High	High	High	High	High	High	High	High	High	High	High	High	High	High	High	High	High	High	High	High	High	High
FALSE	High	Q15526	Surfeit locus protein 1 OS=Homo sapiens GN=SURF1 PE=1 SV=1	9	2	5	2	Not Found	High	High	Not Found	High	High	Not Found	High	High	Not Found	High	High	Not Found	High	High	Not Found	High	High	Not Found	Not Found	High	Not Found	Not Found	High	Not Found	Not Found	High	Not Found	Not Found	High	Not Found	Not Found	High	Not Found	Not Found	High	High	Not Found	Not Found	High	Not Found	Not Found
FALSE	High	Q8IYB8	ATP-dependent RNA helicase SUPV3L1, mitochondrial OS=Homo sapiens GN=SUPV3L1 PE=1 SV=1	15	9	25	9	High	High	High	High	High	High	High	High	High	High	High	High	High	High	High	High	High	High	High	High	High	High	High	High	High	High	High	High	High	High	High	High	High	High	High	High	High	High	High	High	High	High
FALSE	High	Q7KZ85	Transcription elongation factor SPT6 OS=Homo sapiens GN=SUPT6H PE=1 SV=2	27	34	137	34	High	High	High	High	High	High	High	High	High	High	High	High	High	High	High	High	High	High	High	High	High	High	High	High	High	High	High	High	High	High	High	High	High	High	High	High	High	High	High	High	High	High
FALSE	High	O00267	Transcription elongation factor SPT5 OS=Homo sapiens GN=SUPT5H PE=1 SV=1	37	35	138	35	High	High	High	High	High	High	High	High	High	High	High	High	High	High	High	High	High	High	High	High	High	High	High	High	High	High	High	High	High	High	High	High	High	High	High	High	High	High	High	High	High	High
FALSE	High	Q9Y5B9	FACT complex subunit SPT16 OS=Homo sapiens GN=SUPT16H PE=1 SV=1	46	51	583	50	High	High	High	High	High	High	High	High	High	High	High	High	High	High	High	High	High	High	High	High	High	High	High	High	High	High	High	High	High	High	High	High	High	High	High	High	High	High	High	High	High	High
FALSE	High	P51687	Sulfite oxidase, mitochondrial OS=Homo sapiens GN=SUOX PE=1 SV=2	5	2	4	2	Not Found	Not Found	Not Found	Not Found	Not Found	Not Found	Not Found	Not Found	Not Found	Not Found	Not Found	Not Found	Not Found	Not Found	Not Found	Not Found	Not Found	Not Found	High	High	Not Found	High	High	Not Found	High	High	Not Found	High	High	Not Found	High	High	Not Found	High	High	Not Found	Not Found	Not Found	Not Found	Not Found	Not Found	Not Found
FALSE	High	Q9UH99	SUN domain-containing protein 2 OS=Homo sapiens GN=SUN2 PE=1 SV=3	59	31	419	31	High	High	High	High	High	High	High	High	High	High	High	High	High	High	High	High	High	High	High	High	High	High	High	High	High	High	High	High	High	High	High	High	High	High	High	High	High	High	High	High	High	High
FALSE	High	O94901	SUN domain-containing protein 1 OS=Homo sapiens GN=SUN1 PE=1 SV=3	35	24	155	24	High	High	High	High	High	High	High	High	High	High	High	High	High	High	High	High	High	High	High	High	High	High	High	High	High	High	High	High	High	High	High	High	High	High	High	High	High	High	High	High	High	High
FALSE	High	P63165	Small ubiquitin-related modifier 1 OS=Homo sapiens GN=SUMO1 PE=1 SV=1	36	4	32	4	High	High	High	High	High	High	High	High	High	High	High	High	High	High	High	High	High	High	High	High	High	High	High	High	High	High	High	High	High	High	High	High	High	High	High	High	High	High	High	High	High	High
FALSE	High	Q8NBJ7	Sulfatase-modifying factor 2 OS=Homo sapiens GN=SUMF2 PE=1 SV=2	23	6	43	6	High	High	High	High	High	High	High	High	High	High	High	High	High	High	High	High	High	High	High	High	High	High	High	High	High	High	High	High	High	High	High	High	High	High	High	High	High	High	High	High	High	High
FALSE	High	Q8NBK3	Sulfatase-modifying factor 1 OS=Homo sapiens GN=SUMF1 PE=1 SV=3	10	3	11	3	High	Not Found	High	High	Not Found	High	High	Not Found	High	High	Not Found	High	High	Not Found	High	High	Not Found	High	High	Not Found	High	High	Not Found	High	High	Not Found	High	High	Not Found	High	High	Not Found	High	High	Not Found	High	High	High	High	High	High	High
FALSE	High	Q8IWU6	Extracellular sulfatase Sulf-1 OS=Homo sapiens GN=SULF1 PE=1 SV=1	11	12	58	12	High	High	High	High	High	High	High	High	High	High	High	High	High	High	High	High	High	High	High	High	High	High	High	High	High	High	High	High	High	High	High	High	High	High	High	High	High	High	High	High	High	High
FALSE	High	Q8IX01	SURP and G-patch domain-containing protein 2 OS=Homo sapiens GN=SUGP2 PE=1 SV=2	24	20	59	20	High	High	High	High	High	High	High	High	High	High	High	High	High	High	High	High	High	High	High	High	High	High	High	High	High	High	High	High	High	High	High	High	High	High	High	High	High	High	High	High	High	High
FALSE	High	Q8IWZ8	SURP and G-patch domain-containing protein 1 OS=Homo sapiens GN=SUGP1 PE=1 SV=2	30	15	55	15	High	High	High	High	High	High	High	High	High	High	High	High	High	High	High	High	High	High	High	High	High	High	High	High	High	High	High	High	High	High	High	High	High	High	High	High	High	High	High	High	High	High
FALSE	High	Q9UMX1	Suppressor of fused homolog OS=Homo sapiens GN=SUFU PE=1 SV=2	7	2	2	2	High	Not Found	Not Found	High	Not Found	Not Found	High	Not Found	Not Found	High	Not Found	Not Found	High	Not Found	Not Found	High	Not Found	Not Found	Not Found	High	Not Found	Not Found	High	Not Found	Not Found	High	Not Found	Not Found	High	Not Found	Not Found	High	Not Found	Not Found	High	Not Found	Not Found	Not Found	Not Found	Not Found	Not Found	Not Found
FALSE	High	Q9H7L9	Sin3 histone deacetylase corepressor complex component SDS3 OS=Homo sapiens GN=SUDS3 PE=1 SV=2	15	6	19	6	High	High	High	High	High	High	High	High	High	High	High	High	High	High	High	High	High	High	Not Found	High	High	Not Found	High	High	Not Found	High	High	Not Found	High	High	Not Found	High	High	Not Found	High	High	High	High	High	High	High	High
FALSE	High	Q96I99	Succinyl-CoA ligase [GDP-forming] subunit beta, mitochondrial OS=Homo sapiens GN=SUCLG2 PE=1 SV=2	32	13	41	13	Not Found	Not Found	High	Not Found	Not Found	High	Not Found	Not Found	High	Not Found	Not Found	High	Not Found	Not Found	High	Not Found	Not Found	High	High	High	High	High	High	High	High	High	High	High	High	High	High	High	High	High	High	High	High	Not Found	Not Found	High	Not Found	Not Found
FALSE	High	P53597	Succinyl-CoA ligase [ADP/GDP-forming] subunit alpha, mitochondrial OS=Homo sapiens GN=SUCLG1 PE=1 SV=4	23	6	41	6	High	High	High	High	High	High	High	High	High	High	High	High	High	High	High	High	High	High	High	High	High	High	High	High	High	High	High	High	High	High	High	High	High	High	High	High	High	High	High	High	High	High
FALSE	High	Q9P2R7	Succinyl-CoA ligase [ADP-forming] subunit beta, mitochondrial OS=Homo sapiens GN=SUCLA2 PE=1 SV=3	25	10	23	10	Not Found	Not Found	Not Found	Not Found	Not Found	Not Found	Not Found	Not Found	Not Found	Not Found	Not Found	Not Found	Not Found	Not Found	Not Found	Not Found	Not Found	Not Found	High	High	High	High	High	High	High	High	High	High	High	High	High	High	High	High	High	High	Not Found	High	High	Not Found	High	High
FALSE	High	P53999	Activated RNA polymerase II transcriptional coactivator p15 OS=Homo sapiens GN=SUB1 PE=1 SV=3	68	13	256	13	High	High	High	High	High	High	High	High	High	High	High	High	High	High	High	High	High	High	High	High	High	High	High	High	High	High	High	High	High	High	High	High	High	High	High	High	High	High	High	High	High	High
FALSE	High	Q5T5C0	Syntaxin-binding protein 5 OS=Homo sapiens GN=STXBP5 PE=1 SV=1	4	4	7	4	Not Found	Not Found	High	Not Found	Not Found	High	Not Found	Not Found	High	Not Found	Not Found	High	Not Found	Not Found	High	Not Found	Not Found	High	Not Found	Not Found	High	Not Found	Not Found	High	Not Found	Not Found	High	Not Found	Not Found	High	Not Found	Not Found	High	Not Found	Not Found	High	High	High	High	High	High	High
FALSE	High	O00186	Syntaxin-binding protein 3 OS=Homo sapiens GN=STXBP3 PE=1 SV=2	26	15	122	15	High	High	High	High	High	High	High	High	High	High	High	High	High	High	High	High	High	High	High	High	High	High	High	High	High	High	High	High	High	High	High	High	High	High	High	High	High	High	High	High	High	High
FALSE	High	Q15833	Syntaxin-binding protein 2 OS=Homo sapiens GN=STXBP2 PE=1 SV=2	4	3	5	2	Not Found	High	Not Found	Not Found	High	Not Found	Not Found	High	Not Found	Not Found	High	Not Found	Not Found	High	Not Found	Not Found	High	Not Found	Not Found	Not Found	Not Found	Not Found	Not Found	Not Found	Not Found	Not Found	Not Found	Not Found	Not Found	Not Found	Not Found	Not Found	Not Found	Not Found	Not Found	Not Found	Not Found	High	Not Found	Not Found	High	Not Found
FALSE	High	P61764	Syntaxin-binding protein 1 OS=Homo sapiens GN=STXBP1 PE=1 SV=1	34	16	64	15	High	High	High	High	High	High	High	High	High	High	High	High	High	High	High	High	High	High	High	High	High	High	High	High	High	High	High	High	High	High	High	High	High	High	High	High	High	High	High	High	High	High
FALSE	High	Q9UNK0	Syntaxin-8 OS=Homo sapiens GN=STX8 PE=1 SV=2	32	7	23	7	High	High	High	High	High	High	High	High	High	High	High	High	High	High	High	High	High	High	High	High	High	High	High	High	High	High	High	High	High	High	High	High	High	High	High	High	High	High	High	High	High	High
FALSE	High	O15400	Syntaxin-7 OS=Homo sapiens GN=STX7 PE=1 SV=4	42	8	78	8	High	High	High	High	High	High	High	High	High	High	High	High	High	High	High	High	High	High	High	High	High	High	High	High	High	High	High	High	High	High	High	High	High	High	High	High	High	High	High	High	High	High
FALSE	High	O43752	Syntaxin-6 OS=Homo sapiens GN=STX6 PE=1 SV=1	20	4	4	4	Not Found	Not Found	Not Found	Not Found	Not Found	Not Found	Not Found	Not Found	Not Found	Not Found	Not Found	Not Found	Not Found	Not Found	Not Found	Not Found	Not Found	Not Found	High	Not Found	High	High	Not Found	High	High	Not Found	High	High	Not Found	High	High	Not Found	High	High	Not Found	High	Not Found	Not Found	Not Found	Not Found	Not Found	Not Found
FALSE	High	Q13190	Syntaxin-5 OS=Homo sapiens GN=STX5 PE=1 SV=2	41	13	58	13	High	High	High	High	High	High	High	High	High	High	High	High	High	High	High	High	High	High	High	High	High	High	High	High	High	High	High	High	High	High	High	High	High	High	High	High	High	High	High	High	High	High
FALSE	High	Q12846	Syntaxin-4 OS=Homo sapiens GN=STX4 PE=1 SV=2	41	12	92	12	High	High	High	High	High	High	High	High	High	High	High	High	High	High	High	High	High	High	High	High	High	High	High	High	High	High	High	High	High	High	High	High	High	High	High	High	High	High	High	High	High	High
FALSE	High	Q13277	Syntaxin-3 OS=Homo sapiens GN=STX3 PE=1 SV=3	10	3	5	3	Not Found	High	Not Found	Not Found	High	Not Found	Not Found	High	Not Found	Not Found	High	Not Found	Not Found	High	Not Found	Not Found	High	Not Found	Not Found	Not Found	High	Not Found	Not Found	High	Not Found	Not Found	High	Not Found	Not Found	High	Not Found	Not Found	High	Not Found	Not Found	High	High	High	Not Found	High	High	Not Found
FALSE	High	P32856	Syntaxin-2 OS=Homo sapiens GN=STX2 PE=2 SV=3	24	5	18	5	High	High	High	High	High	High	High	High	High	High	High	High	High	High	High	High	High	High	High	High	High	High	High	High	High	High	High	High	High	High	High	High	High	High	High	High	High	High	High	High	High	High
FALSE	High	Q9P2W9	Syntaxin-18 OS=Homo sapiens GN=STX18 PE=1 SV=1	16	6	15	6	High	High	High	High	High	High	High	High	High	High	High	High	High	High	High	High	High	High	High	High	High	High	High	High	High	High	High	High	High	High	High	High	High	High	High	High	High	High	High	High	High	High
FALSE	High	O14662	Syntaxin-16 OS=Homo sapiens GN=STX16 PE=1 SV=3	11	3	6	3	Not Found	Not Found	High	Not Found	Not Found	High	Not Found	Not Found	High	Not Found	Not Found	High	Not Found	Not Found	High	Not Found	Not Found	High	Not Found	High	High	Not Found	High	High	Not Found	High	High	Not Found	High	High	Not Found	High	High	Not Found	High	High	High	Not Found	Not Found	High	Not Found	Not Found
FALSE	High	Q86Y82	Syntaxin-12 OS=Homo sapiens GN=STX12 PE=1 SV=1	32	8	122	8	High	High	High	High	High	High	High	High	High	High	High	High	High	High	High	High	High	High	High	High	High	High	High	High	High	High	High	High	High	High	High	High	High	High	High	High	High	High	High	High	High	High
FALSE	High	Q9UNE7	E3 ubiquitin-protein ligase CHIP OS=Homo sapiens GN=STUB1 PE=1 SV=2	29	8	32	8	High	High	High	High	High	High	High	High	High	High	High	High	High	High	High	High	High	High	High	High	High	High	High	High	High	High	High	High	High	High	High	High	High	High	High	High	High	High	High	High	High	High
FALSE	High	Q8TCJ2	Dolichyl-diphosphooligosaccharide--protein glycosyltransferase subunit STT3B OS=Homo sapiens GN=STT3B PE=1 SV=1	19	16	239	14	High	High	High	High	High	High	High	High	High	High	High	High	High	High	High	High	High	High	High	High	High	High	High	High	High	High	High	High	High	High	High	High	High	High	High	High	High	High	High	High	High	High
FALSE	High	P46977	Dolichyl-diphosphooligosaccharide--protein glycosyltransferase subunit STT3A OS=Homo sapiens GN=STT3A PE=1 SV=2	30	24	553	22	High	High	High	High	High	High	High	High	High	High	High	High	High	High	High	High	High	High	High	High	High	High	High	High	High	High	High	High	High	High	High	High	High	High	High	High	High	High	High	High	High	High
FALSE	High	Q9NRL3	Striatin-4 OS=Homo sapiens GN=STRN4 PE=1 SV=2	6	3	5	2	Not Found	Not Found	High	Not Found	Not Found	High	Not Found	Not Found	High	Not Found	Not Found	High	Not Found	Not Found	High	Not Found	Not Found	High	Not Found	High	Not Found	Not Found	High	Not Found	Not Found	High	Not Found	Not Found	High	Not Found	Not Found	High	Not Found	Not Found	High	Not Found	Not Found	Not Found	Not Found	Not Found	Not Found	Not Found
FALSE	High	O43815	Striatin OS=Homo sapiens GN=STRN PE=1 SV=4	6	4	4	4	Not Found	Not Found	Not Found	Not Found	Not Found	Not Found	Not Found	Not Found	Not Found	Not Found	Not Found	Not Found	Not Found	Not Found	Not Found	Not Found	Not Found	Not Found	High	Not Found	High	High	Not Found	High	High	Not Found	High	High	Not Found	High	High	Not Found	High	High	Not Found	High	Not Found	High	Not Found	Not Found	High	Not Found
FALSE	High	Q5VSL9	Striatin-interacting protein 1 OS=Homo sapiens GN=STRIP1 PE=1 SV=1	2	2	3	2	High	Not Found	Not Found	High	Not Found	Not Found	High	Not Found	Not Found	High	Not Found	Not Found	High	Not Found	Not Found	High	Not Found	Not Found	High	Not Found	Not Found	High	Not Found	Not Found	High	Not Found	Not Found	High	Not Found	Not Found	High	Not Found	Not Found	High	Not Found	Not Found	Not Found	Not Found	Not Found	Not Found	Not Found	Not Found
FALSE	High	Q9Y3F4	Serine-threonine kinase receptor-associated protein OS=Homo sapiens GN=STRAP PE=1 SV=1	61	15	145	15	High	High	High	High	High	High	High	High	High	High	High	High	High	High	High	High	High	High	High	High	High	High	High	High	High	High	High	High	High	High	High	High	High	High	High	High	High	High	High	High	High	High
FALSE	High	Q9UJZ1	Stomatin-like protein 2, mitochondrial OS=Homo sapiens GN=STOML2 PE=1 SV=1	60	17	200	17	High	High	High	High	High	High	High	High	High	High	High	High	High	High	High	High	High	High	High	High	High	High	High	High	High	High	High	High	High	High	High	High	High	High	High	High	High	High	High	High	High	High
FALSE	High	P27105	Erythrocyte band 7 integral membrane protein OS=Homo sapiens GN=STOM PE=1 SV=3	56	15	359	15	High	High	High	High	High	High	High	High	High	High	High	High	High	High	High	High	High	High	High	High	High	High	High	High	High	High	High	High	High	High	High	High	High	High	High	High	High	High	High	High	High	High
FALSE	High	P16949	Stathmin OS=Homo sapiens GN=STMN1 PE=1 SV=3	48	7	37	7	High	High	High	High	High	High	High	High	High	High	High	High	High	High	High	High	High	High	High	High	High	High	High	High	High	High	High	High	High	High	High	High	High	High	High	High	High	High	High	High	High	High
FALSE	High	Q13188	Serine/threonine-protein kinase 3 OS=Homo sapiens GN=STK3 PE=1 SV=2	13	7	23	6	Not Found	High	High	Not Found	High	High	Not Found	High	High	Not Found	High	High	Not Found	High	High	Not Found	High	High	High	High	High	High	High	High	High	High	High	High	High	High	High	High	High	High	High	High	Not Found	High	Not Found	Not Found	High	Not Found
FALSE	High	Q9Y6E0	Serine/threonine-protein kinase 24 OS=Homo sapiens GN=STK24 PE=1 SV=1	24	10	49	10	High	High	High	High	High	High	High	High	High	High	High	High	High	High	High	High	High	High	High	High	High	High	High	High	High	High	High	High	High	High	High	High	High	High	High	High	High	High	High	High	High	High
FALSE	High	Q8N1F8	Serine/threonine-protein kinase 11-interacting protein OS=Homo sapiens GN=STK11IP PE=1 SV=3	2	2	3	2	Not Found	Not Found	Not Found	Not Found	Not Found	Not Found	Not Found	Not Found	Not Found	Not Found	Not Found	Not Found	Not Found	Not Found	Not Found	Not Found	Not Found	Not Found	Not Found	High	Not Found	Not Found	High	Not Found	Not Found	High	Not Found	Not Found	High	Not Found	Not Found	High	Not Found	Not Found	High	Not Found	Not Found	High	Not Found	Not Found	High	Not Found
FALSE	High	O94804	Serine/threonine-protein kinase 10 OS=Homo sapiens GN=STK10 PE=1 SV=1	18	15	46	14	High	High	High	High	High	High	High	High	High	High	High	High	High	High	High	High	High	High	High	High	High	High	High	High	High	High	High	High	High	High	High	High	High	High	High	High	High	High	High	High	High	High
FALSE	High	P31948	Stress-induced-phosphoprotein 1 OS=Homo sapiens GN=STIP1 PE=1 SV=1	43	27	110	27	High	High	High	High	High	High	High	High	High	High	High	High	High	High	High	High	High	High	High	High	High	High	High	High	High	High	High	High	High	High	High	High	High	High	High	High	High	High	High	High	High	High
FALSE	High	Q13586	Stromal interaction molecule 1 OS=Homo sapiens GN=STIM1 PE=1 SV=3	15	9	65	9	High	High	High	High	High	High	High	High	High	High	High	High	High	High	High	High	High	High	High	High	High	High	High	High	High	High	High	High	High	High	High	High	High	High	High	High	High	High	High	High	High	High
FALSE	High	Q658P3	Metalloreductase STEAP3 OS=Homo sapiens GN=STEAP3 PE=1 SV=2	13	6	22	6	Not Found	High	High	Not Found	High	High	Not Found	High	High	Not Found	High	High	Not Found	High	High	Not Found	High	High	High	High	High	High	High	High	High	High	High	High	High	High	High	High	High	High	High	High	High	High	High	High	High	High
FALSE	High	Q9UHE8	Metalloreductase STEAP1 OS=Homo sapiens GN=STEAP1 PE=2 SV=1	8	3	5	3	Not Found	Not Found	Not Found	Not Found	Not Found	Not Found	Not Found	Not Found	Not Found	Not Found	Not Found	Not Found	Not Found	Not Found	Not Found	Not Found	Not Found	Not Found	High	High	High	High	High	High	High	High	High	High	High	High	High	High	High	High	High	High	High	Not Found	Not Found	High	Not Found	Not Found
FALSE	High	O95210	Starch-binding domain-containing protein 1 OS=Homo sapiens GN=STBD1 PE=1 SV=1	27	8	25	8	High	High	High	High	High	High	High	High	High	High	High	High	High	High	High	High	High	High	High	High	High	High	High	High	High	High	High	High	High	High	High	High	High	High	High	High	High	High	High	High	High	High
FALSE	High	Q9NUL3	Double-stranded RNA-binding protein Staufen homolog 2 OS=Homo sapiens GN=STAU2 PE=1 SV=1	15	9	40	6	High	High	Not Found	High	High	Not Found	High	High	Not Found	High	High	Not Found	High	High	Not Found	High	High	Not Found	High	High	High	High	High	High	High	High	High	High	High	High	High	High	High	High	High	High	High	High	High	High	High	High
FALSE	High	O95793	Double-stranded RNA-binding protein Staufen homolog 1 OS=Homo sapiens GN=STAU1 PE=1 SV=2	43	22	188	19	High	High	High	High	High	High	High	High	High	High	High	High	High	High	High	High	High	High	High	High	High	High	High	High	High	High	High	High	High	High	High	High	High	High	High	High	High	High	High	High	High	High
FALSE	High	P40763	Signal transducer and activator of transcription 3 OS=Homo sapiens GN=STAT3 PE=1 SV=2	6	5	8	5	Not Found	High	Not Found	Not Found	High	Not Found	Not Found	High	Not Found	Not Found	High	Not Found	Not Found	High	Not Found	Not Found	High	Not Found	Not Found	High	High	Not Found	High	High	Not Found	High	High	Not Found	High	High	Not Found	High	High	Not Found	High	High	High	High	Not Found	High	High	Not Found
FALSE	High	P52630	Signal transducer and activator of transcription 2 OS=Homo sapiens GN=STAT2 PE=1 SV=1	8	7	21	7	High	High	High	High	High	High	High	High	High	High	High	High	High	High	High	High	High	High	Not Found	High	Not Found	Not Found	High	Not Found	Not Found	High	Not Found	Not Found	High	Not Found	Not Found	High	Not Found	Not Found	High	Not Found	High	High	High	High	High	High
FALSE	High	P42224	Signal transducer and activator of transcription 1-alpha/beta OS=Homo sapiens GN=STAT1 PE=1 SV=2	28	17	64	17	High	High	High	High	High	High	High	High	High	High	High	High	High	High	High	High	High	High	High	High	High	High	High	High	High	High	High	High	High	High	High	High	High	High	High	High	High	High	High	High	High	High
FALSE	High	O95772	MLN64 N-terminal domain homolog OS=Homo sapiens GN=STARD3NL PE=1 SV=1	10	2	3	2	Not Found	Not Found	Not Found	Not Found	Not Found	Not Found	Not Found	Not Found	Not Found	Not Found	Not Found	Not Found	Not Found	Not Found	Not Found	Not Found	Not Found	Not Found	Not Found	High	High	Not Found	High	High	Not Found	High	High	Not Found	High	High	Not Found	High	High	Not Found	High	High	Not Found	Not Found	Not Found	Not Found	Not Found	Not Found
FALSE	High	Q96FJ0	AMSH-like protease OS=Homo sapiens GN=STAMBPL1 PE=1 SV=2	8	2	2	2	High	Not Found	Not Found	High	Not Found	Not Found	High	Not Found	Not Found	High	Not Found	Not Found	High	Not Found	Not Found	High	Not Found	Not Found	Not Found	High	Not Found	Not Found	High	Not Found	Not Found	High	Not Found	Not Found	High	Not Found	Not Found	High	Not Found	Not Found	High	Not Found	Not Found	Not Found	Not Found	Not Found	Not Found	Not Found
FALSE	High	Q8N3U4	Cohesin subunit SA-2 OS=Homo sapiens GN=STAG2 PE=1 SV=3	31	30	166	22	High	High	High	High	High	High	High	High	High	High	High	High	High	High	High	High	High	High	High	High	High	High	High	High	High	High	High	High	High	High	High	High	High	High	High	High	High	High	High	High	High	High
FALSE	High	Q8WVM7	Cohesin subunit SA-1 OS=Homo sapiens GN=STAG1 PE=1 SV=3	29	32	190	24	High	High	High	High	High	High	High	High	High	High	High	High	High	High	High	High	High	High	High	High	High	High	High	High	High	High	High	High	High	High	High	High	High	High	High	High	High	High	High	High	High	High
FALSE	High	P78524	Suppression of tumorigenicity 5 protein OS=Homo sapiens GN=ST5 PE=1 SV=3	14	13	38	13	High	High	High	High	High	High	High	High	High	High	High	High	High	High	High	High	High	High	Not Found	High	High	Not Found	High	High	Not Found	High	High	Not Found	High	High	Not Found	High	High	Not Found	High	High	High	High	High	High	High	High
FALSE	High	P50502	Hsc70-interacting protein OS=Homo sapiens GN=ST13 PE=1 SV=2	33	12	102	12	High	High	High	High	High	High	High	High	High	High	High	High	High	High	High	High	High	High	High	High	High	High	High	High	High	High	High	High	High	High	High	High	High	High	High	High	High	High	High	High	High	High
FALSE	High	Q08945	FACT complex subunit SSRP1 OS=Homo sapiens GN=SSRP1 PE=1 SV=1	40	26	382	26	High	High	High	High	High	High	High	High	High	High	High	High	High	High	High	High	High	High	High	High	High	High	High	High	High	High	High	High	High	High	High	High	High	High	High	High	High	High	High	High	High	High
FALSE	High	P51571	Translocon-associated protein subunit delta OS=Homo sapiens GN=SSR4 PE=1 SV=1	36	5	178	5	High	High	High	High	High	High	High	High	High	High	High	High	High	High	High	High	High	High	High	High	High	High	High	High	High	High	High	High	High	High	High	High	High	High	High	High	High	High	High	High	High	High
FALSE	High	Q9UNL2	Translocon-associated protein subunit gamma OS=Homo sapiens GN=SSR3 PE=1 SV=1	18	5	103	5	High	High	High	High	High	High	High	High	High	High	High	High	High	High	High	High	High	High	High	High	High	High	High	High	High	High	High	High	High	High	High	High	High	High	High	High	High	High	High	High	High	High
FALSE	High	P43307	Translocon-associated protein subunit alpha OS=Homo sapiens GN=SSR1 PE=1 SV=3	29	5	266	5	High	High	High	High	High	High	High	High	High	High	High	High	High	High	High	High	High	High	High	High	High	High	High	High	High	High	High	High	High	High	High	High	High	High	High	High	High	High	High	High	High	High
FALSE	High	Q14714	Sarcospan OS=Homo sapiens GN=SSPN PE=2 SV=3	14	3	5	3	Not Found	High	Not Found	Not Found	High	Not Found	Not Found	High	Not Found	Not Found	High	Not Found	Not Found	High	Not Found	Not Found	High	Not Found	High	Not Found	High	High	Not Found	High	High	Not Found	High	High	Not Found	High	High	Not Found	High	High	Not Found	High	Not Found	High	High	Not Found	High	High
FALSE	High	Q8WYL5	Protein phosphatase Slingshot homolog 1 OS=Homo sapiens GN=SSH1 PE=1 SV=2	4	3	16	2	Not Found	Not Found	Not Found	Not Found	Not Found	High	Not Found	Not Found	Not Found	Not Found	Not Found	Not Found	Not Found	Not Found	High	Not Found	Not Found	Not Found	Not Found	Not Found	Not Found	Not Found	Not Found	Not Found	Not Found	Not Found	Not Found	Not Found	Not Found	Not Found	Not Found	Not Found	Not Found	Not Found	Not Found	Not Found	Not Found	High	Not Found	Not Found	High	Not Found
FALSE	High	P28290	Sperm-specific antigen 2 OS=Homo sapiens GN=SSFA2 PE=1 SV=3	14	14	59	14	High	High	High	High	High	High	High	High	High	High	High	High	High	High	High	High	High	High	High	High	High	High	High	High	High	High	High	High	High	High	High	High	High	High	High	High	High	High	High	High	High	High
FALSE	High	Q9BWG4	Single-stranded DNA-binding protein 4 OS=Homo sapiens GN=SSBP4 PE=1 SV=1	7	2	4	2	Not Found	Not Found	Not Found	Not Found	Not Found	Not Found	Not Found	Not Found	Not Found	Not Found	Not Found	Not Found	Not Found	Not Found	Not Found	Not Found	Not Found	Not Found	Not Found	Not Found	Not Found	Not Found	Not Found	Not Found	Not Found	Not Found	Not Found	Not Found	Not Found	Not Found	Not Found	Not Found	Not Found	Not Found	Not Found	Not Found	High	High	High	High	High	High
FALSE	High	Q04837	Single-stranded DNA-binding protein, mitochondrial OS=Homo sapiens GN=SSBP1 PE=1 SV=1	55	8	146	8	High	High	High	High	High	High	High	High	High	High	High	High	High	High	High	High	High	High	High	High	High	High	High	High	High	High	High	High	High	High	High	High	High	High	High	High	High	High	High	High	High	High
FALSE	High	P05455	Lupus La protein OS=Homo sapiens GN=SSB PE=1 SV=2	62	31	245	31	High	High	High	High	High	High	High	High	High	High	High	High	High	High	High	High	High	High	High	High	High	High	High	High	High	High	High	High	High	High	High	High	High	High	High	High	High	High	High	High	High	High
FALSE	High	Q15532	Protein SSXT OS=Homo sapiens GN=SS18 PE=1 SV=3	3	2	7	2	High	High	High	High	High	High	High	High	High	High	High	High	High	High	High	High	High	High	High	High	Not Found	High	High	Not Found	High	High	Not Found	High	High	Not Found	High	High	Not Found	High	High	Not Found	Not Found	High	Not Found	Not Found	High	Not Found
FALSE	High	Q13242	Serine/arginine-rich splicing factor 9 OS=Homo sapiens GN=SRSF9 PE=1 SV=1	65	18	277	17	High	High	High	High	High	High	High	High	High	High	High	High	High	High	High	High	High	High	High	High	High	High	High	High	High	High	High	High	High	High	High	High	High	High	High	High	High	High	High	High	High	High
FALSE	High	Q16629	Serine/arginine-rich splicing factor 7 OS=Homo sapiens GN=SRSF7 PE=1 SV=1	42	13	303	12	High	High	High	High	High	High	High	High	High	High	High	High	High	High	High	High	High	High	High	High	High	High	High	High	High	High	High	High	High	High	High	High	High	High	High	High	High	High	High	High	High	High
FALSE	High	Q13247	Serine/arginine-rich splicing factor 6 OS=Homo sapiens GN=SRSF6 PE=1 SV=2	36	16	391	11	High	High	High	High	High	High	High	High	High	High	High	High	High	High	High	High	High	High	High	High	High	High	High	High	High	High	High	High	High	High	High	High	High	High	High	High	High	High	High	High	High	High
FALSE	High	Q13243	Serine/arginine-rich splicing factor 5 OS=Homo sapiens GN=SRSF5 PE=1 SV=1	32	10	162	9	High	High	High	High	High	High	High	High	High	High	High	High	High	High	High	High	High	High	High	High	High	High	High	High	High	High	High	High	High	High	High	High	High	High	High	High	High	High	High	High	High	High
FALSE	High	Q08170	Serine/arginine-rich splicing factor 4 OS=Homo sapiens GN=SRSF4 PE=1 SV=2	31	17	375	12	High	High	High	High	High	High	High	High	High	High	High	High	High	High	High	High	High	High	High	High	High	High	High	High	High	High	High	High	High	High	High	High	High	High	High	High	High	High	High	High	High	High
FALSE	High	P84103	Serine/arginine-rich splicing factor 3 OS=Homo sapiens GN=SRSF3 PE=1 SV=1	39	9	430	8	High	High	High	High	High	High	High	High	High	High	High	High	High	High	High	High	High	High	High	High	High	High	High	High	High	High	High	High	High	High	High	High	High	High	High	High	High	High	High	High	High	High
FALSE	High	Q01130	Serine/arginine-rich splicing factor 2 OS=Homo sapiens GN=SRSF2 PE=1 SV=4	30	8	292	5	High	High	High	High	High	High	High	High	High	High	High	High	High	High	High	High	High	High	High	High	High	High	High	High	High	High	High	High	High	High	High	High	High	High	High	High	High	High	High	High	High	High
FALSE	High	Q05519	Serine/arginine-rich splicing factor 11 OS=Homo sapiens GN=SRSF11 PE=1 SV=1	24	12	133	12	High	High	High	High	High	High	High	High	High	High	High	High	High	High	High	High	High	High	High	High	High	High	High	High	High	High	High	High	High	High	High	High	High	High	High	High	High	High	High	High	High	High
FALSE	High	O75494	Serine/arginine-rich splicing factor 10 OS=Homo sapiens GN=SRSF10 PE=1 SV=1	32	11	124	11	High	High	High	High	High	High	High	High	High	High	High	High	High	High	High	High	High	High	High	High	High	High	High	High	High	High	High	High	High	High	High	High	High	High	High	High	High	High	High	High	High	High
FALSE	High	Q07955	Serine/arginine-rich splicing factor 1 OS=Homo sapiens GN=SRSF1 PE=1 SV=2	57	18	669	17	High	High	High	High	High	High	High	High	High	High	High	High	High	High	High	High	High	High	High	High	High	High	High	High	High	High	High	High	High	High	High	High	High	High	High	High	High	High	High	High	High	High
FALSE	High	Q9BXP5	Serrate RNA effector molecule homolog OS=Homo sapiens GN=SRRT PE=1 SV=1	38	36	380	36	High	High	High	High	High	High	High	High	High	High	High	High	High	High	High	High	High	High	High	High	High	High	High	High	High	High	High	High	High	High	High	High	High	High	High	High	High	High	High	High	High	High
FALSE	High	Q9UQ35	Serine/arginine repetitive matrix protein 2 OS=Homo sapiens GN=SRRM2 PE=1 SV=2	27	59	747	59	High	High	High	High	High	High	High	High	High	High	High	High	High	High	High	High	High	High	High	High	High	High	High	High	High	High	High	High	High	High	High	High	High	High	High	High	High	High	High	High	High	High
FALSE	High	Q8IYB3	Serine/arginine repetitive matrix protein 1 OS=Homo sapiens GN=SRRM1 PE=1 SV=2	22	18	277	18	High	High	High	High	High	High	High	High	High	High	High	High	High	High	High	High	High	High	High	High	High	High	High	High	High	High	High	High	High	High	High	High	High	High	High	High	High	High	High	High	High	High
FALSE	High	Q9Y5M8	Signal recognition particle receptor subunit beta OS=Homo sapiens GN=SRPRB PE=1 SV=3	42	11	150	11	High	High	High	High	High	High	High	High	High	High	High	High	High	High	High	High	High	High	High	High	High	High	High	High	High	High	High	High	High	High	High	High	High	High	High	High	High	High	High	High	High	High
FALSE	High	P08240	Signal recognition particle receptor subunit alpha OS=Homo sapiens GN=SRPRA PE=1 SV=2	55	31	396	31	High	High	High	High	High	High	High	High	High	High	High	High	High	High	High	High	High	High	High	High	High	High	High	High	High	High	High	High	High	High	High	High	High	High	High	High	High	High	High	High	High	High
FALSE	High	P78362	SRSF protein kinase 2 OS=Homo sapiens GN=SRPK2 PE=1 SV=3	22	12	42	10	High	High	High	High	High	High	High	High	High	High	High	High	High	High	High	High	High	High	High	High	High	High	High	High	High	High	High	High	High	High	High	High	High	High	High	High	High	High	High	High	High	High
FALSE	High	Q96SB4	SRSF protein kinase 1 OS=Homo sapiens GN=SRPK1 PE=1 SV=2	13	10	33	8	High	High	High	High	High	High	High	High	High	High	High	High	High	High	High	High	High	High	High	High	High	High	High	High	High	High	High	High	High	High	High	High	High	High	High	High	High	High	High	High	High	High
FALSE	High	P49458	Signal recognition particle 9 kDa protein OS=Homo sapiens GN=SRP9 PE=1 SV=2	28	4	75	4	High	High	High	High	High	High	High	High	High	High	High	High	High	High	High	High	High	High	High	High	High	High	High	High	High	High	High	High	High	High	High	High	High	High	High	High	High	High	High	High	High	High
FALSE	High	O76094	Signal recognition particle subunit SRP72 OS=Homo sapiens GN=SRP72 PE=1 SV=3	41	27	317	27	High	High	High	High	High	High	High	High	High	High	High	High	High	High	High	High	High	High	High	High	High	High	High	High	High	High	High	High	High	High	High	High	High	High	High	High	High	High	High	High	High	High
FALSE	High	Q9UHB9	Signal recognition particle subunit SRP68 OS=Homo sapiens GN=SRP68 PE=1 SV=2	51	34	322	34	High	High	High	High	High	High	High	High	High	High	High	High	High	High	High	High	High	High	High	High	High	High	High	High	High	High	High	High	High	High	High	High	High	High	High	High	High	High	High	High	High	High
FALSE	High	P61011	Signal recognition particle 54 kDa protein OS=Homo sapiens GN=SRP54 PE=1 SV=1	55	26	298	26	High	High	High	High	High	High	High	High	High	High	High	High	High	High	High	High	High	High	High	High	High	High	High	High	High	High	High	High	High	High	High	High	High	High	High	High	High	High	High	High	High	High
FALSE	High	P09132	Signal recognition particle 19 kDa protein OS=Homo sapiens GN=SRP19 PE=1 SV=3	24	4	52	4	High	High	High	High	High	High	High	High	High	High	High	High	High	High	High	High	High	High	High	High	High	High	High	High	High	High	High	High	High	High	High	High	High	High	High	High	High	High	High	High	High	High
FALSE	High	P37108	Signal recognition particle 14 kDa protein OS=Homo sapiens GN=SRP14 PE=1 SV=2	45	11	164	11	High	High	High	High	High	High	High	High	High	High	High	High	High	High	High	High	High	High	High	High	High	High	High	High	High	High	High	High	High	High	High	High	High	High	High	High	High	High	High	High	High	High
FALSE	High	P19623	Spermidine synthase OS=Homo sapiens GN=SRM PE=1 SV=1	19	4	13	4	High	High	High	High	High	High	High	High	High	High	High	High	High	High	High	High	High	High	Not Found	High	High	Not Found	High	High	Not Found	High	High	Not Found	High	High	Not Found	High	High	Not Found	High	High	High	High	High	High	High	High
FALSE	High	P30626	Sorcin OS=Homo sapiens GN=SRI PE=1 SV=1	39	8	139	8	High	High	High	High	High	High	High	High	High	High	High	High	High	High	High	High	High	High	High	High	High	High	High	High	High	High	High	High	High	High	High	High	High	High	High	High	High	High	High	High	High	High
FALSE	High	O75044	SLIT-ROBO Rho GTPase-activating protein 2 OS=Homo sapiens GN=SRGAP2 PE=1 SV=2	5	6	15	5	High	High	High	High	High	High	High	High	High	High	High	High	High	High	High	High	High	High	High	High	High	High	High	High	High	High	High	High	High	High	High	High	High	High	High	High	High	High	Not Found	High	High	Not Found
FALSE	High	Q7Z6B7	SLIT-ROBO Rho GTPase-activating protein 1 OS=Homo sapiens GN=SRGAP1 PE=1 SV=1	5	5	6	4	Not Found	Not Found	High	Not Found	Not Found	High	Not Found	Not Found	High	Not Found	Not Found	High	Not Found	Not Found	High	Not Found	Not Found	High	Not Found	High	High	Not Found	High	High	Not Found	High	High	Not Found	High	High	Not Found	High	High	Not Found	High	High	High	Not Found	Not Found	High	Not Found	Not Found
FALSE	High	Q8NEF9	Serum response factor-binding protein 1 OS=Homo sapiens GN=SRFBP1 PE=1 SV=1	28	13	58	13	High	High	High	High	High	High	High	High	High	High	High	High	High	High	High	High	High	High	High	High	High	High	High	High	High	High	High	High	High	High	High	High	High	High	High	High	High	High	High	High	High	High
FALSE	High	Q8WXA9	Splicing regulatory glutamine/lysine-rich protein 1 OS=Homo sapiens GN=SREK1 PE=1 SV=1	30	11	68	11	High	High	High	High	High	High	High	High	High	High	High	High	High	High	High	High	High	High	High	High	High	High	High	High	High	High	High	High	High	High	High	High	High	High	High	High	High	High	High	High	High	High
FALSE	High	Q6ZRS2	Helicase SRCAP OS=Homo sapiens GN=SRCAP PE=1 SV=3	5	15	28	15	High	High	High	High	High	High	High	High	High	High	High	High	High	High	High	High	High	High	High	Not Found	High	High	Not Found	High	High	Not Found	High	High	Not Found	High	High	Not Found	High	High	Not Found	High	High	High	High	High	High	High
FALSE	High	P12931	Proto-oncogene tyrosine-protein kinase Src OS=Homo sapiens GN=SRC PE=1 SV=3	26	12	79	8	High	High	High	High	High	High	High	High	High	High	High	High	High	High	High	High	High	High	High	High	High	High	High	High	High	High	High	High	High	High	High	High	High	High	High	High	High	High	High	High	High	High
FALSE	High	Q8N5C6	S1 RNA-binding domain-containing protein 1 OS=Homo sapiens GN=SRBD1 PE=1 SV=2	6	6	10	6	High	High	Not Found	High	High	Not Found	High	High	Not Found	High	High	Not Found	High	High	Not Found	High	High	Not Found	Not Found	High	High	Not Found	High	High	Not Found	High	High	Not Found	High	High	Not Found	High	High	Not Found	High	High	High	Not Found	High	High	Not Found	High
FALSE	High	Q13501	Sequestosome-1 OS=Homo sapiens GN=SQSTM1 PE=1 SV=1	19	5	25	5	High	High	High	High	High	High	High	High	High	High	High	High	High	High	High	High	High	High	High	High	High	High	High	High	High	High	High	High	High	High	High	High	High	High	High	High	High	High	High	High	High	High
FALSE	High	Q9Y6N5	Sulfide:quinone oxidoreductase, mitochondrial OS=Homo sapiens GN=SQRDL PE=1 SV=1	60	22	297	22	High	High	High	High	High	High	High	High	High	High	High	High	High	High	High	High	High	High	High	High	High	High	High	High	High	High	High	High	High	High	High	High	High	High	High	High	High	High	High	High	High	High
FALSE	High	Q68D10	Protein SPT2 homolog OS=Homo sapiens GN=SPTY2D1 PE=1 SV=3	15	10	39	10	High	High	High	High	High	High	High	High	High	High	High	High	High	High	High	High	High	High	High	High	High	High	High	High	High	High	High	High	High	High	High	High	High	High	High	High	High	High	High	High	High	High
FALSE	High	O15270	Serine palmitoyltransferase 2 OS=Homo sapiens GN=SPTLC2 PE=1 SV=1	18	8	23	8	High	High	Not Found	High	High	Not Found	High	High	Not Found	High	High	Not Found	High	High	Not Found	High	High	Not Found	High	High	High	High	High	High	High	High	High	High	High	High	High	High	High	High	High	High	High	High	High	High	High	High
FALSE	High	O15269	Serine palmitoyltransferase 1 OS=Homo sapiens GN=SPTLC1 PE=1 SV=1	21	9	69	9	High	High	High	High	High	High	High	High	High	High	High	High	High	High	High	High	High	High	High	High	High	High	High	High	High	High	High	High	High	High	High	High	High	High	High	High	High	High	High	High	High	High
FALSE	High	Q01082	Spectrin beta chain, non-erythrocytic 1 OS=Homo sapiens GN=SPTBN1 PE=1 SV=2	67	155	2777	154	High	High	High	High	High	High	High	High	High	High	High	High	High	High	High	High	High	High	High	High	High	High	High	High	High	High	High	High	High	High	High	High	High	High	High	High	High	High	High	High	High	High
FALSE	High	Q13813	Spectrin alpha chain, non-erythrocytic 1 OS=Homo sapiens GN=SPTAN1 PE=1 SV=3	75	192	3637	192	High	High	High	High	High	High	High	High	High	High	High	High	High	High	High	High	High	High	High	High	High	High	High	High	High	High	High	High	High	High	High	High	High	High	High	High	High	High	High	High	High	High
FALSE	High	Q5W111	SPRY domain-containing protein 7 OS=Homo sapiens GN=SPRYD7 PE=1 SV=2	24	4	21	4	High	High	High	High	High	High	High	High	High	High	High	High	High	High	High	High	High	High	High	High	High	High	High	High	High	High	High	High	High	High	High	High	High	High	High	High	High	High	High	High	High	High
FALSE	High	Q8TCT8	Signal peptide peptidase-like 2A OS=Homo sapiens GN=SPPL2A PE=1 SV=2	6	3	8	3	Not Found	Not Found	High	Not Found	Not Found	High	Not Found	Not Found	High	Not Found	Not Found	High	Not Found	Not Found	High	Not Found	Not Found	High	High	High	High	High	High	High	High	High	High	High	High	High	High	High	High	High	High	High	High	Not Found	High	High	Not Found	High
FALSE	High	Q9Y657	Spindlin-1 OS=Homo sapiens GN=SPIN1 PE=1 SV=3	26	5	25	5	High	High	High	High	High	High	High	High	High	High	High	High	High	High	High	High	High	High	High	High	High	High	High	High	High	High	High	High	High	High	High	High	High	High	High	High	High	High	High	High	High	High
FALSE	High	Q8N0X7	Spartin OS=Homo sapiens GN=SPG20 PE=1 SV=1	7	4	4	4	Not Found	Not Found	Not Found	Not Found	Not Found	Not Found	Not Found	Not Found	Not Found	Not Found	Not Found	Not Found	Not Found	Not Found	Not Found	Not Found	Not Found	Not Found	High	High	Not Found	High	High	Not Found	High	High	Not Found	High	High	Not Found	High	High	Not Found	High	High	Not Found	High	Not Found	Not Found	High	Not Found	Not Found
FALSE	High	Q96T58	Msx2-interacting protein OS=Homo sapiens GN=SPEN PE=1 SV=1	11	34	90	33	High	High	High	High	High	High	High	High	High	High	High	High	High	High	High	High	High	High	High	High	High	High	High	High	High	High	High	High	High	High	High	High	High	High	High	High	High	High	High	High	High	High
FALSE	High	Q69YQ0	Cytospin-A OS=Homo sapiens GN=SPECC1L PE=1 SV=2	39	48	323	46	High	High	High	High	High	High	High	High	High	High	High	High	High	High	High	High	High	High	High	High	High	High	High	High	High	High	High	High	High	High	High	High	High	High	High	High	High	High	High	High	High	High
FALSE	High	Q5M775	Cytospin-B OS=Homo sapiens GN=SPECC1 PE=1 SV=1	25	24	93	21	High	High	High	High	High	High	High	High	High	High	High	High	High	High	High	High	High	High	High	High	High	High	High	High	High	High	High	High	High	High	High	High	High	High	High	High	High	High	High	High	High	High
FALSE	High	P61009	Signal peptidase complex subunit 3 OS=Homo sapiens GN=SPCS3 PE=1 SV=1	22	4	122	4	High	High	High	High	High	High	High	High	High	High	High	High	High	High	High	High	High	High	High	High	High	High	High	High	High	High	High	High	High	High	High	High	High	High	High	High	High	High	High	High	High	High
FALSE	High	Q15005	Signal peptidase complex subunit 2 OS=Homo sapiens GN=SPCS2 PE=1 SV=3	53	15	259	14	High	High	High	High	High	High	High	High	High	High	High	High	High	High	High	High	High	High	High	High	High	High	High	High	High	High	High	High	High	High	High	High	High	High	High	High	High	High	High	High	High	High
FALSE	High	Q9Y6A9	Signal peptidase complex subunit 1 OS=Homo sapiens GN=SPCS1 PE=1 SV=4	31	3	35	3	High	High	High	High	High	High	High	High	High	High	High	High	High	High	High	High	High	High	High	High	High	High	High	High	High	High	High	High	High	High	High	High	High	High	High	High	High	High	High	High	High	High
FALSE	High	Q9NUQ6	SPATS2-like protein OS=Homo sapiens GN=SPATS2L PE=1 SV=2	34	19	110	19	High	High	High	High	High	High	High	High	High	High	High	High	High	High	High	High	High	High	High	High	High	High	High	High	High	High	High	High	High	High	High	High	High	High	High	High	High	High	High	High	High	High
FALSE	High	Q86XZ4	Spermatogenesis-associated serine-rich protein 2 OS=Homo sapiens GN=SPATS2 PE=1 SV=1	19	8	24	8	High	High	High	High	High	High	High	High	High	High	High	High	High	High	High	High	High	High	High	High	High	High	High	High	High	High	High	High	High	High	High	High	High	High	High	High	High	High	High	High	High	High
FALSE	High	Q8NB90	Spermatogenesis-associated protein 5 OS=Homo sapiens GN=SPATA5 PE=1 SV=3	9	6	40	5	Not Found	Not Found	High	Not Found	Not Found	High	Not Found	Not Found	High	Not Found	Not Found	High	Not Found	Not Found	High	Not Found	Not Found	High	High	High	High	High	High	High	High	High	High	High	High	High	High	High	High	High	High	High	High	High	Not Found	High	High	Not Found
FALSE	High	Q9UBP0	Spastin OS=Homo sapiens GN=SPAST PE=1 SV=1	12	6	16	6	High	High	High	High	High	High	High	High	High	High	High	High	High	High	High	High	High	High	High	High	High	High	High	High	High	High	High	High	High	High	High	High	High	High	High	High	High	High	Not Found	High	High	Not Found
FALSE	High	P09486	SPARC OS=Homo sapiens GN=SPARC PE=1 SV=1	11	3	8	3	High	Not Found	High	High	Not Found	High	High	Not Found	High	High	Not Found	High	High	Not Found	High	High	Not Found	High	Not Found	High	High	Not Found	High	High	Not Found	High	High	Not Found	High	High	Not Found	High	High	Not Found	High	High	Not Found	High	High	Not Found	High	High
FALSE	High	Q02447	Transcription factor Sp3 OS=Homo sapiens GN=SP3 PE=1 SV=3	6	3	9	2	Not Found	Not Found	High	Not Found	Not Found	High	Not Found	Not Found	High	Not Found	Not Found	High	Not Found	Not Found	High	Not Found	Not Found	High	High	High	High	High	High	High	High	High	High	High	High	High	High	High	High	High	High	High	Not Found	High	High	Not Found	High	High
FALSE	High	Q9HB58	Sp110 nuclear body protein OS=Homo sapiens GN=SP110 PE=1 SV=5	8	3	9	3	Not Found	High	High	Not Found	High	High	Not Found	High	Not Found	Not Found	High	High	Not Found	High	High	Not Found	High	Not Found	High	Not Found	High	High	Not Found	High	High	Not Found	High	High	Not Found	High	High	Not Found	High	High	Not Found	High	High	High	High	High	High	High
FALSE	High	P23497	Nuclear autoantigen Sp-100 OS=Homo sapiens GN=SP100 PE=1 SV=3	20	18	216	11	High	High	High	High	High	High	High	High	High	High	High	High	High	High	High	High	High	High	High	High	High	High	High	High	High	High	High	High	High	High	High	High	High	High	High	High	High	High	High	High	High	High
FALSE	High	P08047	Transcription factor Sp1 OS=Homo sapiens GN=SP1 PE=1 SV=3	7	4	24	3	High	High	High	High	High	High	High	High	High	High	High	High	High	High	High	High	High	High	High	High	High	High	High	High	High	High	High	High	High	High	High	High	High	High	High	High	High	High	High	High	High	High
FALSE	High	O60504	Vinexin OS=Homo sapiens GN=SORBS3 PE=1 SV=2	35	18	221	18	High	High	High	High	High	High	High	High	High	High	High	High	High	High	High	High	High	High	High	High	High	High	High	High	High	High	High	High	High	High	High	High	High	High	High	High	High	High	High	High	High	High
FALSE	High	Q9BX66	Sorbin and SH3 domain-containing protein 1 OS=Homo sapiens GN=SORBS1 PE=1 SV=3	11	9	21	9	High	High	High	High	High	High	High	High	High	High	High	High	High	High	High	High	High	High	High	Not Found	High	High	Not Found	High	High	Not Found	High	High	Not Found	High	High	Not Found	High	High	Not Found	High	High	High	High	High	High	High
FALSE	High	P18583	Protein SON OS=Homo sapiens GN=SON PE=1 SV=4	30	49	467	48	High	High	High	High	High	High	High	High	High	High	High	High	High	High	High	High	High	High	High	High	High	High	High	High	High	High	High	High	High	High	High	High	High	High	High	High	High	High	High	High	High	High
FALSE	High	P04179	Superoxide dismutase [Mn], mitochondrial OS=Homo sapiens GN=SOD2 PE=1 SV=2	54	10	143	10	High	High	High	High	High	High	High	High	High	High	High	High	High	High	High	High	High	High	High	High	High	High	High	High	High	High	High	High	High	High	High	High	High	High	High	High	High	High	High	High	High	High
FALSE	High	P00441	Superoxide dismutase [Cu-Zn] OS=Homo sapiens GN=SOD1 PE=1 SV=2	42	7	39	7	High	High	High	High	High	High	High	High	High	High	High	High	High	High	High	High	High	High	High	High	High	High	High	High	High	High	High	High	High	High	High	High	High	High	High	High	High	High	High	High	High	High
FALSE	High	P35610	Sterol O-acyltransferase 1 OS=Homo sapiens GN=SOAT1 PE=1 SV=3	16	8	74	8	High	High	High	High	High	High	High	High	High	High	High	High	High	High	High	High	High	High	High	High	High	High	High	High	High	High	High	High	High	High	High	High	High	High	High	High	High	High	High	High	High	High
FALSE	High	Q9Y5X1	Sorting nexin-9 OS=Homo sapiens GN=SNX9 PE=1 SV=1	45	19	210	19	High	High	High	High	High	High	High	High	High	High	High	High	High	High	High	High	High	High	High	High	High	High	High	High	High	High	High	High	High	High	High	High	High	High	High	High	High	High	High	High	High	High
FALSE	High	Q9Y5X2	Sorting nexin-8 OS=Homo sapiens GN=SNX8 PE=1 SV=1	23	9	24	9	High	High	High	High	High	High	High	High	High	High	High	High	High	High	High	High	High	High	High	High	High	High	High	High	High	High	High	High	High	High	High	High	High	High	High	High	High	High	High	High	High	High
FALSE	High	Q9UNH7	Sorting nexin-6 OS=Homo sapiens GN=SNX6 PE=1 SV=1	11	5	8	5	High	Not Found	High	High	Not Found	High	High	Not Found	High	High	Not Found	High	High	Not Found	High	High	Not Found	High	High	High	Not Found	High	High	Not Found	High	High	Not Found	High	High	Not Found	High	High	Not Found	High	High	Not Found	High	Not Found	High	High	Not Found	High
FALSE	High	Q8WV41	Sorting nexin-33 OS=Homo sapiens GN=SNX33 PE=1 SV=1	4	3	7	3	Not Found	High	High	Not Found	High	High	Not Found	High	High	Not Found	High	High	Not Found	High	High	Not Found	High	High	Not Found	Not Found	High	Not Found	Not Found	High	Not Found	Not Found	High	Not Found	Not Found	High	Not Found	Not Found	High	Not Found	Not Found	High	High	High	High	High	High	High
FALSE	High	O60493	Sorting nexin-3 OS=Homo sapiens GN=SNX3 PE=1 SV=3	31	5	31	4	High	High	High	High	High	High	High	High	High	High	High	High	High	High	High	High	High	High	High	High	High	High	High	High	High	High	High	High	High	High	High	High	High	High	High	High	High	High	High	High	High	High
FALSE	High	Q96L92	Sorting nexin-27 OS=Homo sapiens GN=SNX27 PE=1 SV=2	12	5	9	5	High	High	High	High	High	High	High	High	High	High	High	High	High	High	High	High	High	High	Not Found	Not Found	Not Found	Not Found	Not Found	Not Found	Not Found	Not Found	Not Found	Not Found	Not Found	Not Found	Not Found	Not Found	Not Found	Not Found	Not Found	Not Found	Not Found	High	High	Not Found	High	High
FALSE	High	O60749	Sorting nexin-2 OS=Homo sapiens GN=SNX2 PE=1 SV=2	8	4	19	3	High	High	High	High	High	High	High	High	High	High	High	High	High	High	High	High	High	High	Not Found	High	High	Not Found	High	High	Not Found	High	High	Not Found	High	High	Not Found	High	High	Not Found	High	High	High	High	High	High	High	High
FALSE	High	Q96RF0	Sorting nexin-18 OS=Homo sapiens GN=SNX18 PE=1 SV=2	21	12	162	12	High	High	High	High	High	High	High	High	High	High	High	High	High	High	High	High	High	High	High	High	High	High	High	High	High	High	High	High	High	High	High	High	High	High	High	High	High	High	High	High	High	High
FALSE	High	Q15036	Sorting nexin-17 OS=Homo sapiens GN=SNX17 PE=1 SV=1	9	4	16	4	High	High	High	High	High	High	High	High	High	High	High	High	High	High	High	High	High	High	High	High	High	High	High	High	High	High	High	High	High	High	High	High	High	High	High	High	High	High	High	High	High	High
FALSE	High	Q13573	SNW domain-containing protein 1 OS=Homo sapiens GN=SNW1 PE=1 SV=1	51	27	183	27	High	High	High	High	High	High	High	High	High	High	High	High	High	High	High	High	High	High	High	High	High	High	High	High	High	High	High	High	High	High	High	High	High	High	High	High	High	High	High	High	High	High
FALSE	High	Q13425	Beta-2-syntrophin OS=Homo sapiens GN=SNTB2 PE=1 SV=1	41	21	311	19	High	High	High	High	High	High	High	High	High	High	High	High	High	High	High	High	High	High	High	High	High	High	High	High	High	High	High	High	High	High	High	High	High	High	High	High	High	High	High	High	High	High
FALSE	High	Q13884	Beta-1-syntrophin OS=Homo sapiens GN=SNTB1 PE=1 SV=3	38	17	105	15	High	High	High	High	High	High	High	High	High	High	High	High	High	High	High	High	High	High	High	High	High	High	High	High	High	High	High	High	High	High	High	High	High	High	High	High	High	High	High	High	High	High
FALSE	High	P62306	Small nuclear ribonucleoprotein F OS=Homo sapiens GN=SNRPF PE=1 SV=1	15	2	74	2	High	High	High	High	High	High	High	High	High	High	High	High	High	High	High	High	High	High	High	High	High	High	High	High	High	High	High	High	High	High	High	High	High	High	High	High	High	High	High	High	High	High
FALSE	High	P62304	Small nuclear ribonucleoprotein E OS=Homo sapiens GN=SNRPE PE=1 SV=1	42	4	129	4	High	High	High	High	High	High	High	High	High	High	High	High	High	High	High	High	High	High	High	High	High	High	High	High	High	High	High	High	High	High	High	High	High	High	High	High	High	High	High	High	High	High
FALSE	High	P62318	Small nuclear ribonucleoprotein Sm D3 OS=Homo sapiens GN=SNRPD3 PE=1 SV=1	32	3	221	3	High	High	High	High	High	High	High	High	High	High	High	High	High	High	High	High	High	High	High	High	High	High	High	High	High	High	High	High	High	High	High	High	High	High	High	High	High	High	High	High	High	High
FALSE	High	P62316	Small nuclear ribonucleoprotein Sm D2 OS=Homo sapiens GN=SNRPD2 PE=1 SV=1	62	8	297	8	High	High	High	High	High	High	High	High	High	High	High	High	High	High	High	High	High	High	High	High	High	High	High	High	High	High	High	High	High	High	High	High	High	High	High	High	High	High	High	High	High	High
FALSE	High	P62314	Small nuclear ribonucleoprotein Sm D1 OS=Homo sapiens GN=SNRPD1 PE=1 SV=1	55	5	96	5	High	High	High	High	High	High	High	High	High	High	High	High	High	High	High	High	High	High	High	High	High	High	High	High	High	High	High	High	High	High	High	High	High	High	High	High	High	High	High	High	High	High
FALSE	High	P09234	U1 small nuclear ribonucleoprotein C OS=Homo sapiens GN=SNRPC PE=1 SV=1	19	3	51	3	High	High	High	High	High	High	High	High	High	High	High	High	High	High	High	High	High	High	High	High	High	High	High	High	High	High	High	High	High	High	High	High	High	High	High	High	High	High	High	High	High	High
FALSE	High	P08579	U2 small nuclear ribonucleoprotein B'' OS=Homo sapiens GN=SNRPB2 PE=1 SV=1	35	8	161	6	High	High	High	High	High	High	High	High	High	High	High	High	High	High	High	High	High	High	High	High	High	High	High	High	High	High	High	High	High	High	High	High	High	High	High	High	High	High	High	High	High	High
FALSE	High	P14678	Small nuclear ribonucleoprotein-associated proteins B and B' OS=Homo sapiens GN=SNRPB PE=1 SV=2	16	4	137	4	High	High	High	High	High	High	High	High	High	High	High	High	High	High	High	High	High	High	High	High	High	High	High	High	High	High	High	High	High	High	High	High	High	High	High	High	High	High	High	High	High	High
FALSE	High	P09661	U2 small nuclear ribonucleoprotein A' OS=Homo sapiens GN=SNRPA1 PE=1 SV=2	66	17	329	17	High	High	High	High	High	High	High	High	High	High	High	High	High	High	High	High	High	High	High	High	High	High	High	High	High	High	High	High	High	High	High	High	High	High	High	High	High	High	High	High	High	High
FALSE	High	P09012	U1 small nuclear ribonucleoprotein A OS=Homo sapiens GN=SNRPA PE=1 SV=3	48	13	362	11	High	High	High	High	High	High	High	High	High	High	High	High	High	High	High	High	High	High	High	High	High	High	High	High	High	High	High	High	High	High	High	High	High	High	High	High	High	High	High	High	High	High
FALSE	High	P08621	U1 small nuclear ribonucleoprotein 70 kDa OS=Homo sapiens GN=SNRNP70 PE=1 SV=2	48	22	444	22	High	High	High	High	High	High	High	High	High	High	High	High	High	High	High	High	High	High	High	High	High	High	High	High	High	High	High	High	High	High	High	High	High	High	High	High	High	High	High	High	High	High
FALSE	High	Q96DI7	U5 small nuclear ribonucleoprotein 40 kDa protein OS=Homo sapiens GN=SNRNP40 PE=1 SV=1	50	14	146	14	High	High	High	High	High	High	High	High	High	High	High	High	High	High	High	High	High	High	High	High	High	High	High	High	High	High	High	High	High	High	High	High	High	High	High	High	High	High	High	High	High	High
FALSE	High	Q8WVK2	U4/U6.U5 small nuclear ribonucleoprotein 27 kDa protein OS=Homo sapiens GN=SNRNP27 PE=1 SV=1	25	3	13	3	High	High	High	High	High	High	High	High	High	High	High	High	High	High	High	High	High	High	High	High	High	High	High	High	High	High	High	High	High	High	High	High	High	High	High	High	High	High	High	High	High	High
FALSE	High	O75643	U5 small nuclear ribonucleoprotein 200 kDa helicase OS=Homo sapiens GN=SNRNP200 PE=1 SV=2	53	96	1202	95	High	High	High	High	High	High	High	High	High	High	High	High	High	High	High	High	High	High	High	High	High	High	High	High	High	High	High	High	High	High	High	High	High	High	High	High	High	High	High	High	High	High
FALSE	High	Q8TAD8	Smad nuclear-interacting protein 1 OS=Homo sapiens GN=SNIP1 PE=1 SV=1	10	2	4	2	High	High	Not Found	High	High	Not Found	High	High	Not Found	High	High	Not Found	High	High	Not Found	High	High	Not Found	High	Not Found	High	High	Not Found	High	High	Not Found	High	High	Not Found	High	High	Not Found	High	High	Not Found	High	Not Found	Not Found	Not Found	Not Found	Not Found	Not Found
FALSE	High	Q7KZF4	Staphylococcal nuclease domain-containing protein 1 OS=Homo sapiens GN=SND1 PE=1 SV=1	61	50	1134	50	High	High	High	High	High	High	High	High	High	High	High	High	High	High	High	High	High	High	High	High	High	High	High	High	High	High	High	High	High	High	High	High	High	High	High	High	High	High	High	High	High	High
FALSE	High	O95721	Synaptosomal-associated protein 29 OS=Homo sapiens GN=SNAP29 PE=1 SV=1	46	10	41	10	High	High	High	High	High	High	High	High	High	High	High	High	High	High	High	High	High	High	High	High	High	High	High	High	High	High	High	High	High	High	High	High	High	High	High	High	High	High	High	High	High	High
FALSE	High	O00161	Synaptosomal-associated protein 23 OS=Homo sapiens GN=SNAP23 PE=1 SV=1	68	11	146	11	High	High	High	High	High	High	High	High	High	High	High	High	High	High	High	High	High	High	High	High	High	High	High	High	High	High	High	High	High	High	High	High	High	High	High	High	High	High	High	High	High	High
FALSE	High	Q9HAU4	E3 ubiquitin-protein ligase SMURF2 OS=Homo sapiens GN=SMURF2 PE=1 SV=1	3	3	3	3	Not Found	High	High	Not Found	High	High	Not Found	High	High	Not Found	High	High	Not Found	High	High	Not Found	High	High	High	Not Found	Not Found	High	Not Found	Not Found	High	Not Found	Not Found	High	Not Found	Not Found	High	Not Found	Not Found	High	Not Found	Not Found	Not Found	Not Found	Not Found	Not Found	Not Found	Not Found
FALSE	High	Q2TAY7	WD40 repeat-containing protein SMU1 OS=Homo sapiens GN=SMU1 PE=1 SV=2	41	18	214	18	High	High	High	High	High	High	High	High	High	High	High	High	High	High	High	High	High	High	High	High	High	High	High	High	High	High	High	High	High	High	High	High	High	High	High	High	High	High	High	High	High	High
FALSE	High	P53814	Smoothelin OS=Homo sapiens GN=SMTN PE=1 SV=7	35	27	186	27	High	High	High	High	High	High	High	High	High	High	High	High	High	High	High	High	High	High	High	High	High	High	High	High	High	High	High	High	High	High	High	High	High	High	High	High	High	High	High	High	High	High
FALSE	High	Q9NXE4	Sphingomyelin phosphodiesterase 4 OS=Homo sapiens GN=SMPD4 PE=1 SV=2	28	19	119	19	High	High	High	High	High	High	High	High	High	High	High	High	High	High	High	High	High	High	High	High	High	High	High	High	High	High	High	High	High	High	High	High	High	High	High	High	High	High	High	High	High	High
FALSE	High	O75940	Survival of motor neuron-related-splicing factor 30 OS=Homo sapiens GN=SMNDC1 PE=1 SV=1	29	6	44	6	High	High	High	High	High	High	High	High	High	High	High	High	High	High	High	High	High	High	High	High	High	High	High	High	High	High	High	High	High	High	High	High	High	High	High	High	High	High	High	High	High	High
FALSE	High	Q16637	Survival motor neuron protein OS=Homo sapiens GN=SMN1 PE=1 SV=1	19	5	50	5	High	High	High	High	High	High	High	High	High	High	High	High	High	High	High	High	High	High	High	High	High	High	High	High	High	High	High	High	High	High	High	High	High	High	High	High	High	High	High	High	High	High
FALSE	High	Q9BQ49	Small integral membrane protein 7 OS=Homo sapiens GN=SMIM7 PE=1 SV=2	35	3	7	3	High	Not Found	Not Found	High	Not Found	Not Found	High	Not Found	Not Found	High	Not Found	Not Found	High	Not Found	Not Found	High	Not Found	Not Found	Not Found	Not Found	High	Not Found	Not Found	High	Not Found	Not Found	High	Not Found	Not Found	High	Not Found	Not Found	High	Not Found	Not Found	High	High	High	High	High	High	High
FALSE	High	Q9H0W8	Protein SMG9 OS=Homo sapiens GN=SMG9 PE=1 SV=1	8	3	7	3	Not Found	High	High	Not Found	High	High	Not Found	High	High	Not Found	High	High	Not Found	High	High	Not Found	High	High	Not Found	High	High	Not Found	High	High	Not Found	High	High	Not Found	High	High	Not Found	High	High	Not Found	High	High	Not Found	High	High	Not Found	High	High
FALSE	High	Q8ND04	Protein SMG8 OS=Homo sapiens GN=SMG8 PE=1 SV=1	5	4	7	4	High	Not Found	Not Found	High	Not Found	Not Found	High	Not Found	Not Found	High	Not Found	Not Found	High	Not Found	Not Found	High	Not Found	Not Found	Not Found	High	Not Found	Not Found	High	Not Found	Not Found	High	Not Found	Not Found	High	Not Found	Not Found	High	Not Found	Not Found	High	Not Found	High	High	High	High	High	High
FALSE	High	Q86US8	Telomerase-binding protein EST1A OS=Homo sapiens GN=SMG6 PE=1 SV=2	5	5	7	5	High	High	Not Found	High	High	Not Found	High	High	Not Found	High	High	Not Found	High	High	Not Found	High	High	Not Found	Not Found	Not Found	High	Not Found	Not Found	High	Not Found	Not Found	High	Not Found	Not Found	High	Not Found	Not Found	High	Not Found	Not Found	High	Not Found	High	Not Found	Not Found	High	Not Found
FALSE	High	Q96Q15	Serine/threonine-protein kinase SMG1 OS=Homo sapiens GN=SMG1 PE=1 SV=3	1	4	5	4	Not Found	High	Not Found	Not Found	High	Not Found	Not Found	High	Not Found	Not Found	High	Not Found	Not Found	High	Not Found	Not Found	High	Not Found	Not Found	High	Not Found	Not Found	High	Not Found	Not Found	High	Not Found	Not Found	High	Not Found	Not Found	High	Not Found	Not Found	High	Not Found	High	Not Found	Not Found	High	Not Found	Not Found
FALSE	High	Q6IN85	Serine/threonine-protein phosphatase 4 regulatory subunit 3A OS=Homo sapiens GN=PPP4R3A PE=1 SV=1	5	4	8	4	High	High	Not Found	High	High	Not Found	High	High	Not Found	High	High	Not Found	High	High	Not Found	High	High	Not Found	Not Found	Not Found	Not Found	Not Found	Not Found	Not Found	Not Found	Not Found	Not Found	Not Found	Not Found	Not Found	Not Found	Not Found	Not Found	Not Found	Not Found	Not Found	High	High	Not Found	High	High	Not Found
FALSE	High	A6NHR9	Structural maintenance of chromosomes flexible hinge domain-containing protein 1 OS=Homo sapiens GN=SMCHD1 PE=1 SV=2	35	62	327	62	High	High	High	High	High	High	High	High	High	High	High	High	High	High	High	High	High	High	High	High	High	High	High	High	High	High	High	High	High	High	High	High	High	High	High	High	High	High	High	High	High	High
FALSE	High	Q96SB8	Structural maintenance of chromosomes protein 6 OS=Homo sapiens GN=SMC6 PE=1 SV=2	19	18	52	18	High	High	High	High	High	High	High	High	High	High	High	High	High	High	High	High	High	High	High	High	High	High	High	High	High	High	High	High	High	High	High	High	High	High	High	High	High	High	High	High	High	High
FALSE	High	Q8IY18	Structural maintenance of chromosomes protein 5 OS=Homo sapiens GN=SMC5 PE=1 SV=2	14	18	52	18	High	High	High	High	High	High	High	High	High	High	High	High	High	High	High	High	High	High	High	High	High	High	High	High	High	High	High	High	High	High	High	High	High	High	High	High	High	High	High	High	High	High
FALSE	High	Q9NTJ3	Structural maintenance of chromosomes protein 4 OS=Homo sapiens GN=SMC4 PE=1 SV=2	21	26	76	26	High	High	High	High	High	High	High	High	High	High	High	High	High	High	High	High	High	High	High	High	High	High	High	High	High	High	High	High	High	High	High	High	High	High	High	High	High	High	High	High	High	High
FALSE	High	Q9UQE7	Structural maintenance of chromosomes protein 3 OS=Homo sapiens GN=SMC3 PE=1 SV=2	51	67	672	66	High	High	High	High	High	High	High	High	High	High	High	High	High	High	High	High	High	High	High	High	High	High	High	High	High	High	High	High	High	High	High	High	High	High	High	High	High	High	High	High	High	High
FALSE	High	O95347	Structural maintenance of chromosomes protein 2 OS=Homo sapiens GN=SMC2 PE=1 SV=2	34	41	153	41	High	High	High	High	High	High	High	High	High	High	High	High	High	High	High	High	High	High	High	High	High	High	High	High	High	High	High	High	High	High	High	High	High	High	High	High	High	High	High	High	High	High
FALSE	High	Q14683	Structural maintenance of chromosomes protein 1A OS=Homo sapiens GN=SMC1A PE=1 SV=2	53	75	629	75	High	High	High	High	High	High	High	High	High	High	High	High	High	High	High	High	High	High	High	High	High	High	High	High	High	High	High	High	High	High	High	High	High	High	High	High	High	High	High	High	High	High
FALSE	High	Q969G3	SWI/SNF-related matrix-associated actin-dependent regulator of chromatin subfamily E member 1 OS=Homo sapiens GN=SMARCE1 PE=1 SV=2	53	19	158	18	High	High	High	High	High	High	High	High	High	High	High	High	High	High	High	High	High	High	High	High	High	High	High	High	High	High	High	High	High	High	High	High	High	High	High	High	High	High	High	High	High	High
FALSE	High	Q6STE5	SWI/SNF-related matrix-associated actin-dependent regulator of chromatin subfamily D member 3 OS=Homo sapiens GN=SMARCD3 PE=1 SV=1	36	14	52	9	High	High	High	High	High	High	High	High	High	High	High	High	High	High	High	High	High	High	High	High	High	High	High	High	High	High	High	High	High	High	High	High	High	High	High	High	High	High	High	High	High	High
FALSE	High	Q92925	SWI/SNF-related matrix-associated actin-dependent regulator of chromatin subfamily D member 2 OS=Homo sapiens GN=SMARCD2 PE=1 SV=3	44	20	111	16	High	High	High	High	High	High	High	High	High	High	High	High	High	High	High	High	High	High	High	High	High	High	High	High	High	High	High	High	High	High	High	High	High	High	High	High	High	High	High	High	High	High
FALSE	High	Q96GM5	SWI/SNF-related matrix-associated actin-dependent regulator of chromatin subfamily D member 1 OS=Homo sapiens GN=SMARCD1 PE=1 SV=2	30	12	71	9	High	High	High	High	High	High	High	High	High	High	High	High	High	High	High	High	High	High	High	High	High	High	High	High	High	High	High	High	High	High	High	High	High	High	High	High	High	High	High	High	High	High
FALSE	High	Q8TAQ2	SWI/SNF complex subunit SMARCC2 OS=Homo sapiens GN=SMARCC2 PE=1 SV=1	41	54	441	44	High	High	High	High	High	High	High	High	High	High	High	High	High	High	High	High	High	High	High	High	High	High	High	High	High	High	High	High	High	High	High	High	High	High	High	High	High	High	High	High	High	High
FALSE	High	Q92922	SWI/SNF complex subunit SMARCC1 OS=Homo sapiens GN=SMARCC1 PE=1 SV=3	29	33	253	23	High	High	High	High	High	High	High	High	High	High	High	High	High	High	High	High	High	High	High	High	High	High	High	High	High	High	High	High	High	High	High	High	High	High	High	High	High	High	High	High	High	High
FALSE	High	Q12824	SWI/SNF-related matrix-associated actin-dependent regulator of chromatin subfamily B member 1 OS=Homo sapiens GN=SMARCB1 PE=1 SV=2	35	12	88	12	High	High	High	High	High	High	High	High	High	High	High	High	High	High	High	High	High	High	High	High	High	High	High	High	High	High	High	High	High	High	High	High	High	High	High	High	High	High	High	High	High	High
FALSE	High	Q9H4L7	SWI/SNF-related matrix-associated actin-dependent regulator of chromatin subfamily A containing DEAD/H box 1 OS=Homo sapiens GN=SMARCAD1 PE=1 SV=2	4	5	16	5	High	High	High	High	High	High	High	High	High	High	High	High	High	High	High	High	High	High	High	High	High	High	High	High	High	High	High	High	High	High	High	High	High	High	High	High	High	High	High	High	High	High
FALSE	High	O60264	SWI/SNF-related matrix-associated actin-dependent regulator of chromatin subfamily A member 5 OS=Homo sapiens GN=SMARCA5 PE=1 SV=1	48	57	576	39	High	High	High	High	High	High	High	High	High	High	High	High	High	High	High	High	High	High	High	High	High	High	High	High	High	High	High	High	High	High	High	High	High	High	High	High	High	High	High	High	High	High
FALSE	High	P51532	Transcription activator BRG1 OS=Homo sapiens GN=SMARCA4 PE=1 SV=2	30	46	379	27	High	High	High	High	High	High	High	High	High	High	High	High	High	High	High	High	High	High	High	High	High	High	High	High	High	High	High	High	High	High	High	High	High	High	High	High	High	High	High	High	High	High
FALSE	High	P51531	Probable global transcription activator SNF2L2 OS=Homo sapiens GN=SMARCA2 PE=1 SV=2	31	43	319	24	High	High	High	High	High	High	High	High	High	High	High	High	High	High	High	High	High	High	High	High	High	High	High	High	High	High	High	High	High	High	High	High	High	High	High	High	High	High	High	High	High	High
FALSE	High	P28370	Probable global transcription activator SNF2L1 OS=Homo sapiens GN=SMARCA1 PE=1 SV=2	37	46	354	28	High	High	High	High	High	High	High	High	High	High	High	High	High	High	High	High	High	High	High	High	High	High	High	High	High	High	High	High	High	High	High	High	High	High	High	High	High	High	High	High	High	High
FALSE	High	Q99717	Mothers against decapentaplegic homolog 5 OS=Homo sapiens GN=SMAD5 PE=1 SV=1	4	2	10	2	High	High	High	High	High	High	High	High	High	High	High	High	High	High	High	High	High	High	High	High	Not Found	High	High	Not Found	High	High	Not Found	High	High	Not Found	High	High	Not Found	High	High	Not Found	High	High	High	High	High	High
FALSE	High	Q13485	Mothers against decapentaplegic homolog 4 OS=Homo sapiens GN=SMAD4 PE=1 SV=1	7	5	18	5	Not Found	High	High	Not Found	High	High	Not Found	High	High	Not Found	High	High	Not Found	High	High	Not Found	High	High	High	High	High	High	High	High	High	High	High	High	High	High	High	High	High	High	High	High	High	High	High	High	High	High
FALSE	High	P84022	Mothers against decapentaplegic homolog 3 OS=Homo sapiens GN=SMAD3 PE=1 SV=1	7	3	22	3	High	High	High	High	High	High	High	High	High	High	High	High	High	High	High	High	High	High	High	High	High	High	High	High	High	High	High	High	High	High	High	High	High	High	High	High	High	High	High	High	High	High
FALSE	High	O95391	Pre-mRNA-splicing factor SLU7 OS=Homo sapiens GN=SLU7 PE=1 SV=2	18	11	29	11	High	High	High	High	High	High	High	High	High	High	High	High	High	High	High	High	High	High	High	High	High	High	High	High	High	High	High	High	High	High	High	High	High	High	High	High	High	High	High	High	High	High
FALSE	High	Q9NWH9	SAFB-like transcription modulator OS=Homo sapiens GN=SLTM PE=1 SV=2	30	34	253	34	High	High	High	High	High	High	High	High	High	High	High	High	High	High	High	High	High	High	High	High	High	High	High	High	High	High	High	High	High	High	High	High	High	High	High	High	High	High	High	High	High	High
FALSE	High	Q9H2G2	STE20-like serine/threonine-protein kinase OS=Homo sapiens GN=SLK PE=1 SV=1	3	4	8	2	High	High	Not Found	High	High	Not Found	High	High	Not Found	High	High	Not Found	High	High	Not Found	High	High	Not Found	High	Not Found	High	High	Not Found	High	High	Not Found	High	High	Not Found	High	High	Not Found	High	High	Not Found	High	High	High	Not Found	High	High	Not Found
FALSE	High	O75094	Slit homolog 3 protein OS=Homo sapiens GN=SLIT3 PE=2 SV=3	16	19	84	18	High	High	High	High	High	High	High	High	High	High	High	High	High	High	High	High	High	High	High	High	High	High	High	High	High	High	High	High	High	High	High	High	High	High	High	High	High	High	High	High	High	High
FALSE	High	O94813	Slit homolog 2 protein OS=Homo sapiens GN=SLIT2 PE=1 SV=1	18	23	124	22	High	High	High	High	High	High	High	High	High	High	High	High	High	High	High	High	High	High	High	High	High	High	High	High	High	High	High	High	High	High	High	High	High	High	High	High	High	High	High	High	High	High
FALSE	High	Q9GZT3	SRA stem-loop-interacting RNA-binding protein, mitochondrial OS=Homo sapiens GN=SLIRP PE=1 SV=1	65	8	96	8	High	High	High	High	High	High	High	High	High	High	High	High	High	High	High	High	High	High	High	High	High	High	High	High	High	High	High	High	High	High	High	High	High	High	High	High	High	High	High	High	High	High
FALSE	High	Q08AF3	Schlafen family member 5 OS=Homo sapiens GN=SLFN5 PE=1 SV=1	27	23	169	20	High	High	High	High	High	High	High	High	High	High	High	High	High	High	High	High	High	High	High	High	High	High	High	High	High	High	High	High	High	High	High	High	High	High	High	High	High	High	High	High	High	High
FALSE	High	Q7Z7L1	Schlafen family member 11 OS=Homo sapiens GN=SLFN11 PE=1 SV=2	8	6	29	4	High	Not Found	High	High	Not Found	High	High	Not Found	High	High	Not Found	High	High	Not Found	High	High	Not Found	High	High	Not Found	High	High	Not Found	High	High	Not Found	High	High	Not Found	High	High	Not Found	High	High	Not Found	High	High	High	High	High	High	High
FALSE	High	Q96T83	Sodium/hydrogen exchanger 7 OS=Homo sapiens GN=SLC9A7 PE=1 SV=1	5	2	2	2	Not Found	Not Found	Not Found	Not Found	Not Found	Not Found	Not Found	Not Found	Not Found	Not Found	Not Found	Not Found	Not Found	Not Found	Not Found	Not Found	Not Found	Not Found	Not Found	High	Not Found	Not Found	High	Not Found	Not Found	High	Not Found	Not Found	High	Not Found	Not Found	High	Not Found	Not Found	High	Not Found	Not Found	Not Found	Not Found	Not Found	Not Found	Not Found
FALSE	High	Q92581	Sodium/hydrogen exchanger 6 OS=Homo sapiens GN=SLC9A6 PE=1 SV=2	5	2	4	2	High	Not Found	Not Found	High	Not Found	Not Found	High	Not Found	Not Found	High	Not Found	Not Found	High	Not Found	Not Found	High	Not Found	Not Found	High	High	High	High	High	High	High	High	High	High	High	High	High	High	High	High	High	High	Not Found	Not Found	Not Found	Not Found	Not Found	Not Found
FALSE	High	Q15599	Na(+)/H(+) exchange regulatory cofactor NHE-RF2 OS=Homo sapiens GN=SLC9A3R2 PE=1 SV=2	43	13	70	13	High	High	High	High	High	High	High	High	High	High	High	High	High	High	High	High	High	High	High	High	High	High	High	High	High	High	High	High	High	High	High	High	High	High	High	High	High	High	High	High	High	High
FALSE	High	P19634	Sodium/hydrogen exchanger 1 OS=Homo sapiens GN=SLC9A1 PE=1 SV=2	22	12	90	12	High	High	High	High	High	High	High	High	High	High	High	High	High	High	High	High	High	High	High	High	High	High	High	High	High	High	High	High	High	High	High	High	High	High	High	High	High	High	High	High	High	High
FALSE	High	P32418	Sodium/calcium exchanger 1 OS=Homo sapiens GN=SLC8A1 PE=1 SV=3	6	4	17	4	High	High	High	High	High	High	High	High	High	High	High	High	High	High	High	High	High	High	High	High	High	High	High	High	High	High	High	High	High	High	High	High	High	High	High	High	High	High	High	High	High	High
FALSE	High	Q92536	Y+L amino acid transporter 2 OS=Homo sapiens GN=SLC7A6 PE=1 SV=3	10	4	9	3	Not Found	Not Found	Not Found	Not Found	Not Found	Not Found	Not Found	Not Found	Not Found	Not Found	Not Found	Not Found	Not Found	Not Found	Not Found	Not Found	Not Found	Not Found	High	Not Found	High	High	Not Found	High	High	Not Found	High	High	Not Found	High	High	Not Found	High	High	Not Found	High	High	High	High	High	High	High
FALSE	High	Q01650	Large neutral amino acids transporter small subunit 1 OS=Homo sapiens GN=SLC7A5 PE=1 SV=2	16	8	92	7	High	High	High	High	High	High	High	High	High	High	High	High	High	High	High	High	High	High	High	High	High	High	High	High	High	High	High	High	High	High	High	High	High	High	High	High	High	High	High	High	High	High
FALSE	High	Q9UPY5	Cystine/glutamate transporter OS=Homo sapiens GN=SLC7A11 PE=1 SV=1	5	3	24	3	High	High	High	High	High	High	High	High	High	High	High	High	High	High	High	High	High	High	High	High	High	High	High	High	High	High	High	High	High	High	High	High	High	High	High	High	High	High	High	High	High	High
FALSE	High	P30825	High affinity cationic amino acid transporter 1 OS=Homo sapiens GN=SLC7A1 PE=1 SV=1	9	5	39	5	High	High	High	High	High	High	High	High	High	High	High	High	High	High	High	High	High	High	High	High	High	High	High	High	High	High	High	High	High	High	High	High	High	High	High	High	High	High	High	High	High	High
FALSE	High	P31641	Sodium- and chloride-dependent taurine transporter OS=Homo sapiens GN=SLC6A6 PE=1 SV=2	5	2	7	2	High	Not Found	Not Found	High	Not Found	Not Found	High	Not Found	Not Found	High	Not Found	Not Found	High	Not Found	Not Found	High	Not Found	Not Found	High	High	High	High	High	High	High	High	High	High	High	High	High	High	High	High	High	High	High	Not Found	Not Found	High	Not Found	Not Found
FALSE	High	P53794	Sodium/myo-inositol cotransporter OS=Homo sapiens GN=SLC5A3 PE=3 SV=2	4	3	7	3	High	Not Found	Not Found	High	Not Found	Not Found	High	Not Found	Not Found	High	Not Found	Not Found	High	Not Found	Not Found	High	Not Found	Not Found	High	High	Not Found	High	High	Not Found	High	High	Not Found	High	High	Not Found	High	High	Not Found	High	High	Not Found	Not Found	High	High	Not Found	High	High
FALSE	High	Q9Y6M7	Sodium bicarbonate cotransporter 3 OS=Homo sapiens GN=SLC4A7 PE=1 SV=2	8	9	34	9	High	High	High	High	High	High	High	High	High	High	High	High	High	High	High	High	High	High	High	High	High	High	High	High	High	High	High	High	High	High	High	High	High	High	High	High	High	High	High	High	High	High
FALSE	High	Q9Y6R1	Electrogenic sodium bicarbonate cotransporter 1 OS=Homo sapiens GN=SLC4A4 PE=1 SV=1	4	3	5	3	Not Found	Not Found	Not Found	Not Found	Not Found	Not Found	Not Found	Not Found	Not Found	Not Found	Not Found	Not Found	Not Found	Not Found	Not Found	Not Found	Not Found	Not Found	High	High	High	High	High	High	High	High	High	High	High	High	High	High	High	High	High	High	Not Found	High	High	Not Found	High	High
FALSE	High	P04920	Anion exchange protein 2 OS=Homo sapiens GN=SLC4A2 PE=1 SV=4	9	7	17	7	Not Found	High	High	Not Found	High	High	Not Found	High	High	Not Found	High	High	Not Found	High	High	Not Found	High	High	High	High	High	High	High	High	High	High	High	High	High	High	High	High	High	High	High	High	High	High	High	High	High	High
FALSE	High	Q9BWU0	Kanadaptin OS=Homo sapiens GN=SLC4A1AP PE=1 SV=1	13	9	35	9	High	High	High	High	High	High	High	High	High	High	High	High	High	High	High	High	High	High	High	Not Found	High	High	Not Found	High	High	Not Found	High	High	Not Found	High	High	Not Found	High	High	Not Found	High	High	High	High	High	High	High
FALSE	High	Q8IWA5	Choline transporter-like protein 2 OS=Homo sapiens GN=SLC44A2 PE=1 SV=3	14	8	35	8	High	High	High	High	High	High	High	High	High	High	High	High	High	High	High	High	High	High	High	High	High	High	High	High	High	High	High	High	High	High	High	High	High	High	High	High	High	High	High	High	High	High
FALSE	High	Q8WWI5	Choline transporter-like protein 1 OS=Homo sapiens GN=SLC44A1 PE=1 SV=1	3	2	7	2	Not Found	High	High	Not Found	High	High	Not Found	High	High	Not Found	High	High	Not Found	High	High	Not Found	High	High	High	Not Found	Not Found	High	Not Found	Not Found	High	Not Found	Not Found	High	Not Found	Not Found	High	Not Found	Not Found	High	Not Found	Not Found	High	High	High	High	High	High
FALSE	High	Q8NBI5	Solute carrier family 43 member 3 OS=Homo sapiens GN=SLC43A3 PE=1 SV=2	5	3	9	3	Not Found	Not Found	Not Found	Not Found	Not Found	Not Found	Not Found	Not Found	Not Found	Not Found	Not Found	Not Found	Not Found	Not Found	Not Found	Not Found	Not Found	Not Found	High	High	High	High	High	High	High	High	High	High	High	High	High	High	High	High	High	High	High	Not Found	High	High	Not Found	High
FALSE	High	Q96GZ6	Solute carrier family 41 member 3 OS=Homo sapiens GN=SLC41A3 PE=1 SV=2	6	2	8	2	High	High	High	High	High	High	High	High	High	High	High	High	High	High	High	High	High	High	High	Not Found	Not Found	High	Not Found	Not Found	High	Not Found	Not Found	High	Not Found	Not Found	High	Not Found	Not Found	High	Not Found	Not Found	High	High	High	High	High	High
FALSE	High	P08195	4F2 cell-surface antigen heavy chain OS=Homo sapiens GN=SLC3A2 PE=1 SV=3	44	26	466	26	High	High	High	High	High	High	High	High	High	High	High	High	High	High	High	High	High	High	High	High	High	High	High	High	High	High	High	High	High	High	High	High	High	High	High	High	High	High	High	High	High	High
FALSE	High	Q92504	Zinc transporter SLC39A7 OS=Homo sapiens GN=SLC39A7 PE=1 SV=2	7	5	81	5	High	High	High	High	High	High	High	High	High	High	High	High	High	High	High	High	High	High	High	High	High	High	High	High	High	High	High	High	High	High	High	High	High	High	High	High	High	High	High	High	High	High
FALSE	High	Q15043	Zinc transporter ZIP14 OS=Homo sapiens GN=SLC39A14 PE=1 SV=3	8	4	41	4	High	High	High	High	High	High	High	High	High	High	High	High	High	High	High	High	High	High	High	High	High	High	High	High	High	High	High	High	High	High	High	High	High	High	High	High	High	High	High	High	High	High
FALSE	High	Q9ULF5	Zinc transporter ZIP10 OS=Homo sapiens GN=SLC39A10 PE=1 SV=2	6	5	11	5	Not Found	High	Not Found	Not Found	High	Not Found	Not Found	High	Not Found	Not Found	High	Not Found	Not Found	High	Not Found	Not Found	High	Not Found	High	High	High	High	High	High	High	High	High	High	High	High	High	High	High	High	High	High	High	Not Found	High	High	Not Found	High
FALSE	High	Q8WUX1	Sodium-coupled neutral amino acid transporter 5 OS=Homo sapiens GN=SLC38A5 PE=1 SV=1	4	2	3	2	High	Not Found	Not Found	High	Not Found	Not Found	High	Not Found	Not Found	High	Not Found	Not Found	High	Not Found	Not Found	High	Not Found	Not Found	High	Not Found	Not Found	High	Not Found	Not Found	High	Not Found	Not Found	High	Not Found	Not Found	High	Not Found	Not Found	High	Not Found	Not Found	Not Found	Not Found	Not Found	Not Found	Not Found	Not Found
FALSE	High	Q96QD8	Sodium-coupled neutral amino acid transporter 2 OS=Homo sapiens GN=SLC38A2 PE=1 SV=2	17	5	51	5	High	High	High	High	High	High	High	High	High	High	High	High	High	High	High	High	High	High	High	High	High	High	High	High	High	High	High	High	High	High	High	High	High	High	High	High	High	High	High	High	High	High
FALSE	High	Q9HBR0	Putative sodium-coupled neutral amino acid transporter 10 OS=Homo sapiens GN=SLC38A10 PE=1 SV=2	17	14	54	14	High	High	High	High	High	High	High	High	High	High	High	High	High	High	High	High	High	High	High	High	High	High	High	High	High	High	High	High	High	High	High	High	High	High	High	High	High	High	High	High	High	High
FALSE	High	Q9H2H9	Sodium-coupled neutral amino acid transporter 1 OS=Homo sapiens GN=SLC38A1 PE=1 SV=1	9	5	14	5	Not Found	Not Found	Not Found	Not Found	Not Found	Not Found	Not Found	Not Found	Not Found	Not Found	Not Found	Not Found	Not Found	Not Found	Not Found	Not Found	Not Found	Not Found	High	High	High	High	High	High	High	High	High	High	High	High	High	High	High	High	High	High	High	High	High	High	High	High
FALSE	High	Q7Z2H8	Proton-coupled amino acid transporter 1 OS=Homo sapiens GN=SLC36A1 PE=1 SV=1	6	2	7	2	Not Found	High	High	Not Found	High	High	Not Found	High	High	Not Found	High	High	Not Found	High	High	Not Found	High	High	Not Found	High	High	Not Found	High	High	Not Found	High	High	Not Found	High	High	Not Found	High	High	Not Found	High	High	Not Found	High	High	Not Found	High	High
FALSE	High	Q96K37	Solute carrier family 35 member E1 OS=Homo sapiens GN=SLC35E1 PE=1 SV=2	7	3	17	3	High	High	High	High	High	High	High	High	High	High	High	High	High	High	High	High	High	High	High	High	High	High	High	High	High	High	High	High	High	High	High	High	High	High	High	High	High	Not Found	High	High	Not Found	High
FALSE	High	Q9H1N7	Adenosine 3'-phospho 5'-phosphosulfate transporter 2 OS=Homo sapiens GN=SLC35B3 PE=1 SV=1	5	2	8	2	Not Found	High	High	Not Found	High	High	Not Found	High	High	Not Found	High	High	Not Found	High	High	Not Found	High	High	High	High	High	High	High	High	High	High	High	High	High	High	High	High	High	High	High	High	Not Found	High	High	Not Found	High	High
FALSE	High	Q8TB61	Adenosine 3'-phospho 5'-phosphosulfate transporter 1 OS=Homo sapiens GN=SLC35B2 PE=1 SV=1	12	5	48	5	High	High	High	High	High	High	High	High	High	High	High	High	High	High	High	High	High	High	High	High	High	High	High	High	High	High	High	High	High	High	High	High	High	High	High	High	High	High	High	High	High	High
FALSE	High	O00400	Acetyl-coenzyme A transporter 1 OS=Homo sapiens GN=SLC33A1 PE=1 SV=1	12	6	21	6	High	High	High	High	High	High	High	High	High	High	High	High	High	High	High	High	High	High	High	High	High	High	High	High	High	High	High	High	High	High	High	High	High	High	High	High	High	High	High	High	High	High
FALSE	High	Q6PML9	Zinc transporter 9 OS=Homo sapiens GN=SLC30A9 PE=1 SV=1	13	7	20	7	High	Not Found	High	High	Not Found	High	High	Not Found	High	High	Not Found	High	High	Not Found	High	High	Not Found	High	High	High	High	High	High	High	High	High	High	High	High	High	High	High	High	High	High	High	High	High	High	High	High	High
FALSE	High	Q8NEW0	Zinc transporter 7 OS=Homo sapiens GN=SLC30A7 PE=2 SV=1	9	3	13	3	High	High	High	High	High	High	High	High	High	High	High	High	High	High	High	High	High	High	High	Not Found	High	High	Not Found	High	High	Not Found	High	High	Not Found	High	High	Not Found	High	High	Not Found	High	High	High	Not Found	High	High	Not Found
FALSE	High	Q6NXT4	Zinc transporter 6 OS=Homo sapiens GN=SLC30A6 PE=1 SV=2	6	2	4	2	Not Found	Not Found	High	Not Found	Not Found	High	Not Found	Not Found	High	Not Found	Not Found	High	Not Found	Not Found	High	Not Found	Not Found	High	Not Found	Not Found	Not Found	Not Found	Not Found	Not Found	Not Found	Not Found	Not Found	Not Found	Not Found	Not Found	Not Found	Not Found	Not Found	Not Found	Not Found	Not Found	Not Found	High	High	Not Found	High	High
FALSE	High	Q8TAD4	Zinc transporter 5 OS=Homo sapiens GN=SLC30A5 PE=1 SV=1	2	2	6	2	High	Not Found	Not Found	High	Not Found	Not Found	High	Not Found	Not Found	High	Not Found	Not Found	High	Not Found	Not Found	High	Not Found	Not Found	Not Found	Not Found	Not Found	Not Found	Not Found	Not Found	Not Found	Not Found	Not Found	Not Found	Not Found	Not Found	Not Found	Not Found	Not Found	Not Found	Not Found	Not Found	High	High	Not Found	High	High	Not Found
FALSE	High	Q9Y6M5	Zinc transporter 1 OS=Homo sapiens GN=SLC30A1 PE=1 SV=3	22	7	42	7	High	High	High	High	High	High	High	High	High	High	High	High	High	High	High	High	High	High	High	High	High	High	High	High	High	High	High	High	High	High	High	High	High	High	High	High	High	High	High	High	High	High
FALSE	High	Q8TDB8	Solute carrier family 2, facilitated glucose transporter member 14 OS=Homo sapiens GN=SLC2A14 PE=2 SV=1	9	4	19	3	High	High	High	High	High	High	High	High	High	High	High	High	High	High	High	High	High	High	High	High	High	High	High	High	High	High	High	High	High	High	High	High	High	High	High	High	High	High	High	High	High	High
FALSE	High	P11166	Solute carrier family 2, facilitated glucose transporter member 1 OS=Homo sapiens GN=SLC2A1 PE=1 SV=2	15	10	89	9	High	High	High	High	High	High	High	High	High	High	High	High	High	High	High	High	High	High	High	High	High	High	High	High	High	High	High	High	High	High	High	High	High	High	High	High	High	High	High	High	High	High
FALSE	High	Q99808	Equilibrative nucleoside transporter 1 OS=Homo sapiens GN=SLC29A1 PE=1 SV=3	15	6	50	6	High	High	High	High	High	High	High	High	High	High	High	High	High	High	High	High	High	High	High	High	High	High	High	High	High	High	High	High	High	High	High	High	High	High	High	High	High	High	High	High	High	High
FALSE	High	Q6P1M0	Long-chain fatty acid transport protein 4 OS=Homo sapiens GN=SLC27A4 PE=1 SV=1	21	12	34	11	Not Found	High	High	Not Found	High	High	Not Found	High	High	Not Found	High	High	Not Found	High	High	Not Found	High	High	High	High	High	High	High	High	High	High	High	High	High	High	High	High	High	High	High	High	High	High	High	High	High	High
FALSE	High	Q6PCB7	Long-chain fatty acid transport protein 1 OS=Homo sapiens GN=SLC27A1 PE=2 SV=1	5	3	4	2	Not Found	Not Found	Not Found	Not Found	Not Found	Not Found	Not Found	Not Found	Not Found	Not Found	Not Found	Not Found	Not Found	Not Found	Not Found	Not Found	Not Found	Not Found	Not Found	Not Found	High	Not Found	Not Found	High	Not Found	Not Found	High	Not Found	Not Found	High	Not Found	Not Found	High	Not Found	Not Found	High	Not Found	High	Not Found	Not Found	High	Not Found
FALSE	High	Q9BXS9	Solute carrier family 26 member 6 OS=Homo sapiens GN=SLC26A6 PE=1 SV=1	3	2	5	2	High	Not Found	Not Found	High	Not Found	Not Found	High	Not Found	Not Found	High	Not Found	Not Found	High	Not Found	Not Found	High	Not Found	Not Found	High	High	Not Found	High	High	Not Found	High	High	Not Found	High	High	Not Found	High	High	Not Found	High	High	Not Found	High	High	Not Found	High	High	Not Found
FALSE	High	P50443	Sulfate transporter OS=Homo sapiens GN=SLC26A2 PE=1 SV=2	3	2	9	2	High	High	Not Found	High	High	Not Found	High	High	Not Found	High	High	Not Found	High	High	Not Found	High	High	Not Found	Not Found	Not Found	High	Not Found	Not Found	High	Not Found	Not Found	High	Not Found	Not Found	High	Not Found	Not Found	High	Not Found	Not Found	High	High	High	Not Found	High	High	Not Found
FALSE	High	P12236	ADP/ATP translocase 3 OS=Homo sapiens GN=SLC25A6 PE=1 SV=4	68	24	728	5	High	High	High	High	High	High	High	High	High	High	High	High	High	High	High	High	High	High	High	High	High	High	High	High	High	High	High	High	High	High	High	High	High	High	High	High	High	High	High	High	High	High
FALSE	High	P05141	ADP/ATP translocase 2 OS=Homo sapiens GN=SLC25A5 PE=1 SV=7	51	21	696	5	High	High	High	High	High	High	High	High	High	High	High	High	High	High	High	High	High	High	High	High	High	High	High	High	High	High	High	High	High	High	High	High	High	High	High	High	High	High	High	High	High	High
FALSE	High	Q96AG3	Solute carrier family 25 member 46 OS=Homo sapiens GN=SLC25A46 PE=1 SV=1	12	4	16	4	High	High	High	High	High	High	High	High	High	High	High	High	High	High	High	High	High	High	High	High	Not Found	High	High	Not Found	High	High	Not Found	High	High	Not Found	High	High	Not Found	High	High	Not Found	High	High	High	High	High	High
FALSE	High	Q8TBP6	Solute carrier family 25 member 40 OS=Homo sapiens GN=SLC25A40 PE=1 SV=1	14	4	17	4	Not Found	High	High	Not Found	High	High	Not Found	High	High	Not Found	High	High	Not Found	High	High	Not Found	High	High	High	High	High	High	High	High	High	High	High	High	High	High	High	High	High	High	High	High	High	High	High	High	High	High
FALSE	High	P12235	ADP/ATP translocase 1 OS=Homo sapiens GN=SLC25A4 PE=1 SV=4	56	17	499	3	High	High	High	High	High	High	High	High	High	High	High	High	High	High	High	High	High	High	High	High	High	High	High	High	High	High	High	High	High	High	High	High	High	High	High	High	High	High	High	High	High	High
FALSE	High	Q9H2D1	Mitochondrial folate transporter/carrier OS=Homo sapiens GN=SLC25A32 PE=1 SV=2	10	2	6	2	Not Found	High	High	Not Found	High	High	Not Found	High	High	Not Found	High	High	Not Found	High	High	Not Found	High	High	High	Not Found	Not Found	High	Not Found	Not Found	High	Not Found	Not Found	High	Not Found	Not Found	High	Not Found	Not Found	High	Not Found	Not Found	High	High	High	High	High	High
FALSE	High	Q00325	Phosphate carrier protein, mitochondrial OS=Homo sapiens GN=SLC25A3 PE=1 SV=2	47	19	701	19	High	High	High	High	High	High	High	High	High	High	High	High	High	High	High	High	High	High	High	High	High	High	High	High	High	High	High	High	High	High	High	High	High	High	High	High	High	High	High	High	High	High
FALSE	High	Q6NUK1	Calcium-binding mitochondrial carrier protein SCaMC-1 OS=Homo sapiens GN=SLC25A24 PE=1 SV=2	50	25	406	25	High	High	High	High	High	High	High	High	High	High	High	High	High	High	High	High	High	High	High	High	High	High	High	High	High	High	High	High	High	High	High	High	High	High	High	High	High	High	High	High	High	High
FALSE	High	Q9H936	Mitochondrial glutamate carrier 1 OS=Homo sapiens GN=SLC25A22 PE=1 SV=1	29	8	88	8	High	High	High	High	High	High	High	High	High	High	High	High	High	High	High	High	High	High	High	High	High	High	High	High	High	High	High	High	High	High	High	High	High	High	High	High	High	High	High	High	High	High
FALSE	High	O43772	Mitochondrial carnitine/acylcarnitine carrier protein OS=Homo sapiens GN=SLC25A20 PE=1 SV=1	26	9	38	9	High	High	High	High	High	High	High	High	High	High	High	High	High	High	High	High	High	High	High	High	High	High	High	High	High	High	High	High	High	High	High	High	High	High	High	High	High	High	High	High	High	High
FALSE	High	O43808	Peroxisomal membrane protein PMP34 OS=Homo sapiens GN=SLC25A17 PE=1 SV=1	12	4	10	4	High	Not Found	Not Found	High	Not Found	Not Found	High	Not Found	Not Found	High	Not Found	Not Found	High	Not Found	Not Found	High	Not Found	Not Found	Not Found	High	High	Not Found	High	High	Not Found	High	High	Not Found	High	High	Not Found	High	High	Not Found	High	High	High	High	High	High	High	High
FALSE	High	Q9Y619	Mitochondrial ornithine transporter 1 OS=Homo sapiens GN=SLC25A15 PE=1 SV=1	11	3	14	3	High	High	High	High	High	High	High	High	High	High	High	High	High	High	High	High	High	High	High	High	High	High	High	High	High	High	High	High	High	High	High	High	High	High	High	High	High	High	Not Found	High	High	Not Found
FALSE	High	Q9UJS0	Calcium-binding mitochondrial carrier protein Aralar2 OS=Homo sapiens GN=SLC25A13 PE=1 SV=2	36	19	177	14	High	High	High	High	High	High	High	High	High	High	High	High	High	High	High	High	High	High	High	High	High	High	High	High	High	High	High	High	High	High	High	High	High	High	High	High	High	High	High	High	High	High
FALSE	High	O75746	Calcium-binding mitochondrial carrier protein Aralar1 OS=Homo sapiens GN=SLC25A12 PE=1 SV=2	41	22	217	17	High	High	High	High	High	High	High	High	High	High	High	High	High	High	High	High	High	High	High	High	High	High	High	High	High	High	High	High	High	High	High	High	High	High	High	High	High	High	High	High	High	High
FALSE	High	Q02978	Mitochondrial 2-oxoglutarate/malate carrier protein OS=Homo sapiens GN=SLC25A11 PE=1 SV=3	54	14	174	14	High	High	High	High	High	High	High	High	High	High	High	High	High	High	High	High	High	High	High	High	High	High	High	High	High	High	High	High	High	High	High	High	High	High	High	High	High	High	High	High	High	High
FALSE	High	Q9UBX3	Mitochondrial dicarboxylate carrier OS=Homo sapiens GN=SLC25A10 PE=1 SV=2	25	6	36	6	High	High	High	High	High	High	High	High	High	High	High	High	High	High	High	High	High	High	High	High	High	High	High	High	High	High	High	High	High	High	High	High	High	High	High	High	High	High	High	High	High	High
FALSE	High	P53007	Tricarboxylate transport protein, mitochondrial OS=Homo sapiens GN=SLC25A1 PE=1 SV=2	27	9	154	9	High	High	High	High	High	High	High	High	High	High	High	High	High	High	High	High	High	High	High	High	High	High	High	High	High	High	High	High	High	High	High	High	High	High	High	High	High	High	High	High	High	High
FALSE	High	Q96BI1	Solute carrier family 22 member 18 OS=Homo sapiens GN=SLC22A18 PE=1 SV=3	6	2	8	2	High	High	High	High	High	High	High	High	High	High	High	High	High	High	High	High	High	High	High	Not Found	Not Found	High	Not Found	Not Found	High	Not Found	Not Found	High	Not Found	Not Found	High	Not Found	Not Found	High	Not Found	Not Found	High	High	High	High	High	High
FALSE	High	Q08357	Sodium-dependent phosphate transporter 2 OS=Homo sapiens GN=SLC20A2 PE=1 SV=1	10	6	19	5	Not Found	High	High	Not Found	High	High	Not Found	High	High	Not Found	High	High	Not Found	High	High	Not Found	High	High	High	High	High	High	High	High	High	High	High	High	High	High	High	High	High	High	High	High	High	High	High	High	High	High
FALSE	High	Q8WUM9	Sodium-dependent phosphate transporter 1 OS=Homo sapiens GN=SLC20A1 PE=1 SV=1	5	4	9	3	High	High	Not Found	High	High	Not Found	High	High	Not Found	High	High	Not Found	High	High	Not Found	High	High	Not Found	High	High	High	High	High	High	High	High	High	High	High	High	High	High	High	High	High	High	High	High	Not Found	High	High	Not Found
FALSE	High	Q15758	Neutral amino acid transporter B(0) OS=Homo sapiens GN=SLC1A5 PE=1 SV=2	28	15	273	15	High	High	High	High	High	High	High	High	High	High	High	High	High	High	High	High	High	High	High	High	High	High	High	High	High	High	High	High	High	High	High	High	High	High	High	High	High	High	High	High	High	High
FALSE	High	P43007	Neutral amino acid transporter A OS=Homo sapiens GN=SLC1A4 PE=1 SV=1	27	9	50	9	High	High	High	High	High	High	High	High	High	High	High	High	High	High	High	High	High	High	High	High	High	High	High	High	High	High	High	High	High	High	High	High	High	High	High	High	High	High	High	High	High	High
FALSE	High	P41440	Folate transporter 1 OS=Homo sapiens GN=SLC19A1 PE=1 SV=3	12	5	15	5	High	Not Found	High	High	Not Found	High	High	Not Found	High	High	Not Found	High	High	Not Found	High	High	Not Found	High	High	High	High	High	High	High	High	High	High	High	High	High	High	High	High	High	High	High	High	Not Found	High	High	Not Found	High
FALSE	High	Q9NRA2	Sialin OS=Homo sapiens GN=SLC17A5 PE=1 SV=2	5	3	17	3	High	High	High	High	High	High	High	High	High	High	High	High	High	High	High	High	High	High	High	High	Not Found	High	High	Not Found	High	High	Not Found	High	High	Not Found	High	High	Not Found	High	High	Not Found	High	High	High	High	High	High
FALSE	High	O60669	Monocarboxylate transporter 2 OS=Homo sapiens GN=SLC16A7 PE=1 SV=2	12	7	46	7	High	High	High	High	High	High	High	High	High	High	High	High	High	High	High	High	High	High	High	High	High	High	High	High	High	High	High	High	High	High	High	High	High	High	High	High	High	High	High	High	High	High
FALSE	High	O15427	Monocarboxylate transporter 4 OS=Homo sapiens GN=SLC16A3 PE=1 SV=1	16	8	179	8	High	High	High	High	High	High	High	High	High	High	High	High	High	High	High	High	High	High	High	High	High	High	High	High	High	High	High	High	High	High	High	High	High	High	High	High	High	High	High	High	High	High
FALSE	High	P36021	Monocarboxylate transporter 8 OS=Homo sapiens GN=SLC16A2 PE=1 SV=2	9	3	12	3	High	High	High	High	High	High	High	High	High	High	High	High	High	High	High	High	High	High	High	High	High	High	High	High	High	High	High	High	High	High	High	High	High	High	High	High	High	High	Not Found	High	High	Not Found
FALSE	High	P53985	Monocarboxylate transporter 1 OS=Homo sapiens GN=SLC16A1 PE=1 SV=3	14	10	91	10	High	High	High	High	High	High	High	High	High	High	High	High	High	High	High	High	High	High	High	High	High	High	High	High	High	High	High	High	High	High	High	High	High	High	High	High	High	High	High	High	High	High
FALSE	High	Q9BXP2	Solute carrier family 12 member 9 OS=Homo sapiens GN=SLC12A9 PE=1 SV=1	7	5	7	5	Not Found	Not Found	High	Not Found	Not Found	High	Not Found	Not Found	High	Not Found	Not Found	High	Not Found	Not Found	High	Not Found	Not Found	High	High	High	High	High	High	High	High	High	High	High	High	High	High	High	High	High	High	High	High	Not Found	Not Found	High	Not Found	Not Found
FALSE	High	Q9Y666	Solute carrier family 12 member 7 OS=Homo sapiens GN=SLC12A7 PE=1 SV=3	3	2	3	2	High	Not Found	Not Found	High	Not Found	Not Found	High	Not Found	Not Found	High	Not Found	Not Found	High	Not Found	Not Found	High	Not Found	Not Found	High	Not Found	Not Found	High	Not Found	Not Found	High	Not Found	Not Found	High	Not Found	Not Found	High	Not Found	Not Found	High	Not Found	Not Found	High	Not Found	Not Found	High	Not Found	Not Found
FALSE	High	Q9UHW9	Solute carrier family 12 member 6 OS=Homo sapiens GN=SLC12A6 PE=1 SV=2	8	9	58	2	Not Found	Not Found	Not Found	Not Found	Not Found	Not Found	Not Found	Not Found	Not Found	Not Found	Not Found	Not Found	Not Found	Not Found	Not Found	Not Found	Not Found	Not Found	High	Not Found	High	High	Not Found	High	High	Not Found	High	High	Not Found	High	High	Not Found	High	High	Not Found	High	Not Found	Not Found	Not Found	Not Found	Not Found	Not Found
FALSE	High	Q9UP95	Solute carrier family 12 member 4 OS=Homo sapiens GN=SLC12A4 PE=1 SV=2	20	20	129	13	High	High	High	High	High	High	High	High	High	High	High	High	High	High	High	High	High	High	High	High	High	High	High	High	High	High	High	High	High	High	High	High	High	High	High	High	High	High	High	High	High	High
FALSE	High	P55011	Solute carrier family 12 member 2 OS=Homo sapiens GN=SLC12A2 PE=1 SV=1	18	19	87	18	High	High	High	High	High	High	High	High	High	High	High	High	High	High	High	High	High	High	High	High	High	High	High	High	High	High	High	High	High	High	High	High	High	High	High	High	High	High	High	High	High	High
FALSE	High	Q9P270	SLAIN motif-containing protein 2 OS=Homo sapiens GN=SLAIN2 PE=1 SV=2	33	15	110	15	High	High	High	High	High	High	High	High	High	High	High	High	High	High	High	High	High	High	High	High	High	High	High	High	High	High	High	High	High	High	High	High	High	High	High	High	High	High	High	High	High	High
FALSE	High	P63208	S-phase kinase-associated protein 1 OS=Homo sapiens GN=SKP1 PE=1 SV=2	63	8	96	8	High	High	High	High	High	High	High	High	High	High	High	High	High	High	High	High	High	High	High	High	High	High	High	High	High	High	High	High	High	High	High	High	High	High	High	High	High	High	High	High	High	High
FALSE	High	P42285	Superkiller viralicidic activity 2-like 2 OS=Homo sapiens GN=SKIV2L2 PE=1 SV=3	34	38	253	38	High	High	High	High	High	High	High	High	High	High	High	High	High	High	High	High	High	High	High	High	High	High	High	High	High	High	High	High	High	High	High	High	High	High	High	High	High	High	High	High	High	High
FALSE	High	Q15477	Helicase SKI2W OS=Homo sapiens GN=SKIV2L PE=1 SV=3	24	24	101	24	High	High	High	High	High	High	High	High	High	High	High	High	High	High	High	High	High	High	High	High	High	High	High	High	High	High	High	High	High	High	High	High	High	High	High	High	High	High	High	High	High	High
FALSE	High	Q8N6T7	NAD-dependent protein deacetylase sirtuin-6 OS=Homo sapiens GN=SIRT6 PE=1 SV=2	12	4	13	4	High	High	High	High	High	High	High	High	High	High	High	High	High	High	High	High	High	High	Not Found	High	High	Not Found	High	High	Not Found	High	High	Not Found	High	High	Not Found	High	High	Not Found	High	High	High	High	High	High	High	High
FALSE	High	P78324	Tyrosine-protein phosphatase non-receptor type substrate 1 OS=Homo sapiens GN=SIRPA PE=1 SV=2	10	4	19	4	Not Found	Not Found	High	Not Found	Not Found	High	Not Found	Not Found	High	Not Found	Not Found	High	Not Found	Not Found	High	Not Found	Not Found	High	High	High	High	High	High	High	High	High	High	High	High	High	High	High	High	High	High	High	High	High	High	High	High	High
FALSE	High	O60292	Signal-induced proliferation-associated 1-like protein 3 OS=Homo sapiens GN=SIPA1L3 PE=1 SV=3	7	10	26	9	High	High	High	High	High	High	High	High	High	High	High	High	High	High	High	High	High	High	High	High	High	High	High	High	High	High	High	High	High	High	High	High	High	High	High	High	High	High	Not Found	High	High	Not Found
FALSE	High	O43166	Signal-induced proliferation-associated 1-like protein 1 OS=Homo sapiens GN=SIPA1L1 PE=1 SV=4	34	48	235	47	High	High	High	High	High	High	High	High	High	High	High	High	High	High	High	High	High	High	High	High	High	High	High	High	High	High	High	High	High	High	High	High	High	High	High	High	High	High	High	High	High	High
FALSE	High	Q96FS4	Signal-induced proliferation-associated protein 1 OS=Homo sapiens GN=SIPA1 PE=1 SV=1	16	12	36	12	High	High	High	High	High	High	High	High	High	High	High	High	High	High	High	High	High	High	High	High	High	High	High	High	High	High	High	High	High	High	High	High	High	High	High	High	High	High	High	High	High	High
FALSE	High	O75182	Paired amphipathic helix protein Sin3b OS=Homo sapiens GN=SIN3B PE=1 SV=2	4	5	11	5	High	High	High	High	High	High	High	High	High	High	High	High	High	High	High	High	High	High	Not Found	Not Found	High	Not Found	Not Found	High	Not Found	Not Found	High	Not Found	Not Found	High	Not Found	Not Found	High	Not Found	Not Found	High	High	High	High	High	High	High
FALSE	High	Q96ST3	Paired amphipathic helix protein Sin3a OS=Homo sapiens GN=SIN3A PE=1 SV=2	29	30	158	30	High	High	High	High	High	High	High	High	High	High	High	High	High	High	High	High	High	High	High	High	High	High	High	High	High	High	High	High	High	High	High	High	High	High	High	High	High	High	High	High	High	High
FALSE	High	Q99720	Sigma non-opioid intracellular receptor 1 OS=Homo sapiens GN=SIGMAR1 PE=1 SV=1	17	3	11	3	High	High	High	High	High	High	High	High	High	High	High	High	High	High	High	High	High	High	High	Not Found	High	High	Not Found	High	High	Not Found	High	High	Not Found	High	High	Not Found	High	High	Not Found	High	High	Not Found	High	High	Not Found	High
FALSE	High	Q8TF72	Protein Shroom3 OS=Homo sapiens GN=SHROOM3 PE=1 SV=2	25	40	151	40	High	High	High	High	High	High	High	High	High	High	High	High	High	High	High	High	High	High	High	High	High	High	High	High	High	High	High	High	High	High	High	High	High	High	High	High	High	High	High	High	High	High
FALSE	High	O15266	Short stature homeobox protein OS=Homo sapiens GN=SHOX PE=1 SV=1	16	5	16	4	High	High	High	High	High	High	High	High	High	High	High	High	High	High	High	High	High	High	Not Found	Not Found	High	Not Found	Not Found	High	Not Found	Not Found	High	Not Found	Not Found	High	Not Found	Not Found	High	Not Found	Not Found	High	High	High	High	High	High	High
FALSE	High	Q9UQ13	Leucine-rich repeat protein SHOC-2 OS=Homo sapiens GN=SHOC2 PE=1 SV=2	20	10	50	10	High	High	High	High	High	High	High	High	High	High	High	High	High	High	High	High	High	High	High	High	High	High	High	High	High	High	High	High	High	High	High	High	High	High	High	High	High	High	High	High	High	High
FALSE	High	P34897	Serine hydroxymethyltransferase, mitochondrial OS=Homo sapiens GN=SHMT2 PE=1 SV=3	39	17	297	16	High	High	High	High	High	High	High	High	High	High	High	High	High	High	High	High	High	High	High	High	High	High	High	High	High	High	High	High	High	High	High	High	High	High	High	High	High	High	High	High	High	High
FALSE	High	P34896	Serine hydroxymethyltransferase, cytosolic OS=Homo sapiens GN=SHMT1 PE=1 SV=1	8	3	41	2	Not Found	Not Found	Not Found	Not Found	Not Found	Not Found	Not Found	Not Found	Not Found	Not Found	Not Found	Not Found	Not Found	Not Found	Not Found	Not Found	Not Found	Not Found	Not Found	High	Not Found	Not Found	High	Not Found	Not Found	High	Not Found	Not Found	High	Not Found	Not Found	High	Not Found	Not Found	High	Not Found	Not Found	Not Found	High	Not Found	Not Found	High
FALSE	High	Q8TBC3	SH3KBP1-binding protein 1 OS=Homo sapiens GN=SHKBP1 PE=1 SV=2	3	2	5	2	High	High	High	High	High	High	High	High	High	High	High	High	High	High	High	High	High	High	Not Found	Not Found	High	Not Found	Not Found	High	Not Found	Not Found	High	Not Found	Not Found	High	Not Found	Not Found	High	Not Found	Not Found	High	High	Not Found	Not Found	High	Not Found	Not Found
FALSE	High	P29353	SHC-transforming protein 1 OS=Homo sapiens GN=SHC1 PE=1 SV=4	5	2	2	2	Not Found	Not Found	Not Found	Not Found	Not Found	Not Found	Not Found	Not Found	Not Found	Not Found	Not Found	Not Found	Not Found	Not Found	Not Found	Not Found	Not Found	Not Found	Not Found	High	Not Found	Not Found	High	Not Found	Not Found	High	Not Found	Not Found	High	Not Found	Not Found	High	Not Found	Not Found	High	Not Found	Not Found	High	Not Found	Not Found	High	Not Found
FALSE	High	A1X283	SH3 and PX domain-containing protein 2B OS=Homo sapiens GN=SH3PXD2B PE=1 SV=3	14	12	61	11	High	High	High	High	High	High	High	High	High	High	High	High	High	High	High	High	High	High	High	High	High	High	High	High	High	High	High	High	High	High	High	High	High	High	High	High	High	High	High	High	High	High
FALSE	High	Q5TCZ1	SH3 and PX domain-containing protein 2A OS=Homo sapiens GN=SH3PXD2A PE=1 SV=1	7	8	29	7	High	High	High	High	High	High	High	High	High	High	High	High	High	High	High	High	High	High	High	High	High	High	High	High	High	High	High	High	High	High	High	High	High	High	High	High	High	High	High	High	High	High
FALSE	High	Q96B97	SH3 domain-containing kinase-binding protein 1 OS=Homo sapiens GN=SH3KBP1 PE=1 SV=2	25	14	30	14	High	High	High	High	High	High	High	High	High	High	High	High	High	High	High	High	High	High	High	High	High	High	High	High	High	High	High	High	High	High	High	High	High	High	High	High	High	High	High	High	High	High
FALSE	High	Q9Y371	Endophilin-B1 OS=Homo sapiens GN=SH3GLB1 PE=1 SV=1	7	2	14	2	High	High	High	High	High	High	High	High	High	High	High	High	High	High	High	High	High	High	High	Not Found	High	High	Not Found	High	High	Not Found	High	High	Not Found	High	High	Not Found	High	High	Not Found	High	High	High	High	High	High	High
FALSE	High	Q99961	Endophilin-A2 OS=Homo sapiens GN=SH3GL1 PE=1 SV=1	36	14	78	14	High	High	High	High	High	High	High	High	High	High	High	High	High	High	High	High	High	High	High	High	High	High	High	High	High	High	High	High	High	High	High	High	High	High	High	High	High	High	High	High	High	High
FALSE	High	Q5HYK7	SH3 domain-containing protein 19 OS=Homo sapiens GN=SH3D19 PE=1 SV=2	2	2	2	2	Not Found	Not Found	High	Not Found	Not Found	High	Not Found	Not Found	High	Not Found	Not Found	High	Not Found	Not Found	High	Not Found	Not Found	High	Not Found	Not Found	High	Not Found	Not Found	High	Not Found	Not Found	High	Not Found	Not Found	High	Not Found	Not Found	High	Not Found	Not Found	High	Not Found	Not Found	Not Found	Not Found	Not Found	Not Found
FALSE	High	Q9P0V3	SH3 domain-binding protein 4 OS=Homo sapiens GN=SH3BP4 PE=1 SV=1	19	16	49	16	High	High	High	High	High	High	High	High	High	High	High	High	High	High	High	High	High	High	High	High	High	High	High	High	High	High	High	High	High	High	High	High	High	High	High	High	High	High	High	High	High	High
FALSE	High	Q9Y3L3	SH3 domain-binding protein 1 OS=Homo sapiens GN=SH3BP1 PE=1 SV=3	8	5	11	5	High	High	High	High	High	High	High	High	High	High	High	High	High	High	High	High	High	High	Not Found	High	Not Found	Not Found	High	Not Found	Not Found	High	Not Found	Not Found	High	Not Found	Not Found	High	Not Found	Not Found	High	Not Found	High	High	High	High	High	High
FALSE	High	Q9H299	SH3 domain-binding glutamic acid-rich-like protein 3 OS=Homo sapiens GN=SH3BGRL3 PE=1 SV=1	51	6	103	6	High	High	High	High	High	High	High	High	High	High	High	High	High	High	High	High	High	High	High	High	High	High	High	High	High	High	High	High	High	High	High	High	High	High	High	High	High	High	High	High	High	High
FALSE	High	Q9UJC5	SH3 domain-binding glutamic acid-rich-like protein 2 OS=Homo sapiens GN=SH3BGRL2 PE=1 SV=2	29	2	21	2	High	High	High	High	High	High	High	High	High	High	High	High	High	High	High	High	High	High	High	High	High	High	High	High	High	High	High	High	High	High	High	High	High	High	High	High	High	High	High	High	High	High
FALSE	High	O75368	SH3 domain-binding glutamic acid-rich-like protein OS=Homo sapiens GN=SH3BGRL PE=1 SV=1	69	6	33	6	High	High	High	High	High	High	High	High	High	High	High	High	High	High	High	High	High	High	High	High	High	High	High	High	High	High	High	High	High	High	High	High	High	High	High	High	High	High	High	High	High	High
FALSE	High	Q9H788	SH2 domain-containing protein 4A OS=Homo sapiens GN=SH2D4A PE=1 SV=1	9	3	8	3	High	Not Found	Not Found	High	Not Found	Not Found	High	Not Found	Not Found	High	Not Found	Not Found	High	Not Found	Not Found	High	Not Found	Not Found	Not Found	High	Not Found	Not Found	High	Not Found	Not Found	High	Not Found	Not Found	High	Not Found	Not Found	High	Not Found	Not Found	High	Not Found	High	High	High	High	High	High
FALSE	High	Q9BX95	Sphingosine-1-phosphate phosphatase 1 OS=Homo sapiens GN=SGPP1 PE=1 SV=2	8	3	7	3	High	Not Found	High	High	Not Found	High	High	Not Found	High	High	Not Found	High	High	Not Found	High	High	Not Found	High	High	High	Not Found	High	High	Not Found	High	High	Not Found	High	High	Not Found	High	High	Not Found	High	High	Not Found	Not Found	High	High	Not Found	High	High
FALSE	High	O95470	Sphingosine-1-phosphate lyase 1 OS=Homo sapiens GN=SGPL1 PE=1 SV=3	22	13	66	13	High	High	High	High	High	High	High	High	High	High	High	High	High	High	High	High	High	High	High	High	High	High	High	High	High	High	High	High	High	High	High	High	High	High	High	High	High	High	High	High	High	High
FALSE	High	Q86YV5	Tyrosine-protein kinase SgK223 OS=Homo sapiens GN=SGK223 PE=1 SV=4	3	3	3	3	High	High	Not Found	High	High	Not Found	High	High	Not Found	High	High	Not Found	High	High	Not Found	High	High	Not Found	Not Found	Not Found	Not Found	Not Found	Not Found	Not Found	Not Found	Not Found	Not Found	Not Found	Not Found	Not Found	Not Found	Not Found	Not Found	Not Found	Not Found	Not Found	Not Found	High	Not Found	Not Found	High	Not Found
FALSE	High	O43556	Epsilon-sarcoglycan OS=Homo sapiens GN=SGCE PE=1 SV=6	30	8	75	8	High	High	High	High	High	High	High	High	High	High	High	High	High	High	High	High	High	High	High	High	High	High	High	High	High	High	High	High	High	High	High	High	High	High	High	High	High	High	High	High	High	High
FALSE	High	Q92629	Delta-sarcoglycan OS=Homo sapiens GN=SGCD PE=1 SV=2	41	11	166	11	High	High	High	High	High	High	High	High	High	High	High	High	High	High	High	High	High	High	High	High	High	High	High	High	High	High	High	High	High	High	High	High	High	High	High	High	High	High	High	High	High	High
FALSE	High	Q16585	Beta-sarcoglycan OS=Homo sapiens GN=SGCB PE=1 SV=1	34	8	65	8	High	High	High	High	High	High	High	High	High	High	High	High	High	High	High	High	High	High	High	High	High	High	High	High	High	High	High	High	High	High	High	High	High	High	High	High	High	High	High	High	High	High
FALSE	High	Q8TD22	Sideroflexin-5 OS=Homo sapiens GN=SFXN5 PE=1 SV=1	6	2	4	2	Not Found	Not Found	Not Found	Not Found	Not Found	Not Found	Not Found	Not Found	Not Found	Not Found	Not Found	Not Found	Not Found	Not Found	Not Found	Not Found	Not Found	Not Found	Not Found	Not Found	Not Found	Not Found	Not Found	Not Found	Not Found	Not Found	Not Found	Not Found	Not Found	Not Found	Not Found	Not Found	Not Found	Not Found	Not Found	Not Found	High	High	High	High	High	High
FALSE	High	Q9BWM7	Sideroflexin-3 OS=Homo sapiens GN=SFXN3 PE=1 SV=2	56	15	218	14	High	High	High	High	High	High	High	High	High	High	High	High	High	High	High	High	High	High	High	High	High	High	High	High	High	High	High	High	High	High	High	High	High	High	High	High	High	High	High	High	High	High
FALSE	High	Q9H9B4	Sideroflexin-1 OS=Homo sapiens GN=SFXN1 PE=1 SV=4	56	13	201	12	High	High	High	High	High	High	High	High	High	High	High	High	High	High	High	High	High	High	High	High	High	High	High	High	High	High	High	High	High	High	High	High	High	High	High	High	High	High	High	High	High	High
FALSE	High	Q12872	Splicing factor, suppressor of white-apricot homolog OS=Homo sapiens GN=SFSWAP PE=1 SV=3	19	14	36	14	High	High	High	High	High	High	High	High	High	High	High	High	High	High	High	High	High	High	High	High	High	High	High	High	High	High	High	High	High	High	High	High	High	High	High	High	High	High	High	High	High	High
FALSE	High	P23246	Splicing factor, proline- and glutamine-rich OS=Homo sapiens GN=SFPQ PE=1 SV=2	51	40	1310	39	High	High	High	High	High	High	High	High	High	High	High	High	High	High	High	High	High	High	High	High	High	High	High	High	High	High	High	High	High	High	High	High	High	High	High	High	High	High	High	High	High	High
FALSE	High	Q9BWJ5	Splicing factor 3B subunit 5 OS=Homo sapiens GN=SF3B5 PE=1 SV=1	38	3	19	3	High	High	High	High	High	High	High	High	High	High	High	High	High	High	High	High	High	High	High	High	High	High	High	High	High	High	High	High	High	High	High	High	High	High	High	High	High	High	High	High	High	High
FALSE	High	Q15427	Splicing factor 3B subunit 4 OS=Homo sapiens GN=SF3B4 PE=1 SV=1	27	8	93	8	High	High	High	High	High	High	High	High	High	High	High	High	High	High	High	High	High	High	High	High	High	High	High	High	High	High	High	High	High	High	High	High	High	High	High	High	High	High	High	High	High	High
FALSE	High	Q15393	Splicing factor 3B subunit 3 OS=Homo sapiens GN=SF3B3 PE=1 SV=4	44	48	765	48	High	High	High	High	High	High	High	High	High	High	High	High	High	High	High	High	High	High	High	High	High	High	High	High	High	High	High	High	High	High	High	High	High	High	High	High	High	High	High	High	High	High
FALSE	High	Q13435	Splicing factor 3B subunit 2 OS=Homo sapiens GN=SF3B2 PE=1 SV=2	57	54	792	54	High	High	High	High	High	High	High	High	High	High	High	High	High	High	High	High	High	High	High	High	High	High	High	High	High	High	High	High	High	High	High	High	High	High	High	High	High	High	High	High	High	High
FALSE	High	Q9Y3B4	Splicing factor 3B subunit 6 OS=Homo sapiens GN=SF3B6 PE=1 SV=1	42	5	118	5	High	High	High	High	High	High	High	High	High	High	High	High	High	High	High	High	High	High	High	High	High	High	High	High	High	High	High	High	High	High	High	High	High	High	High	High	High	High	High	High	High	High
FALSE	High	O75533	Splicing factor 3B subunit 1 OS=Homo sapiens GN=SF3B1 PE=1 SV=3	58	61	996	61	High	High	High	High	High	High	High	High	High	High	High	High	High	High	High	High	High	High	High	High	High	High	High	High	High	High	High	High	High	High	High	High	High	High	High	High	High	High	High	High	High	High
FALSE	High	Q12874	Splicing factor 3A subunit 3 OS=Homo sapiens GN=SF3A3 PE=1 SV=1	37	20	315	20	High	High	High	High	High	High	High	High	High	High	High	High	High	High	High	High	High	High	High	High	High	High	High	High	High	High	High	High	High	High	High	High	High	High	High	High	High	High	High	High	High	High
FALSE	High	Q15428	Splicing factor 3A subunit 2 OS=Homo sapiens GN=SF3A2 PE=1 SV=2	29	11	146	11	High	High	High	High	High	High	High	High	High	High	High	High	High	High	High	High	High	High	High	High	High	High	High	High	High	High	High	High	High	High	High	High	High	High	High	High	High	High	High	High	High	High
FALSE	High	Q15459	Splicing factor 3A subunit 1 OS=Homo sapiens GN=SF3A1 PE=1 SV=1	54	40	617	40	High	High	High	High	High	High	High	High	High	High	High	High	High	High	High	High	High	High	High	High	High	High	High	High	High	High	High	High	High	High	High	High	High	High	High	High	High	High	High	High	High	High
FALSE	High	Q15637	Splicing factor 1 OS=Homo sapiens GN=SF1 PE=1 SV=4	25	11	174	11	High	High	High	High	High	High	High	High	High	High	High	High	High	High	High	High	High	High	High	High	High	High	High	High	High	High	High	High	High	High	High	High	High	High	High	High	High	High	High	High	High	High
FALSE	High	Q7Z333	Probable helicase senataxin OS=Homo sapiens GN=SETX PE=1 SV=4	3	6	15	6	High	High	High	High	High	High	High	High	High	High	High	High	High	High	High	High	High	High	Not Found	Not Found	High	Not Found	Not Found	High	Not Found	Not Found	High	Not Found	Not Found	High	Not Found	Not Found	High	Not Found	Not Found	High	High	High	High	High	High	High
FALSE	High	Q86TU7	Histone-lysine N-methyltransferase setd3 OS=Homo sapiens GN=SETD3 PE=1 SV=1	23	12	29	12	High	High	High	High	High	High	High	High	High	High	High	High	High	High	High	High	High	High	High	High	High	High	High	High	High	High	High	High	High	High	High	High	High	High	High	High	High	High	High	High	High	High
FALSE	High	Q9BYW2	Histone-lysine N-methyltransferase SETD2 OS=Homo sapiens GN=SETD2 PE=1 SV=3	2	5	7	5	High	High	Not Found	High	High	Not Found	High	High	Not Found	High	High	Not Found	High	High	Not Found	High	High	Not Found	High	High	Not Found	High	High	Not Found	High	High	Not Found	High	High	Not Found	High	High	Not Found	High	High	Not Found	Not Found	High	Not Found	Not Found	High	Not Found
FALSE	High	O15047	Histone-lysine N-methyltransferase SETD1A OS=Homo sapiens GN=SETD1A PE=1 SV=3	3	4	14	4	High	High	High	High	High	High	High	High	High	High	High	High	High	High	High	High	High	High	High	High	Not Found	High	High	Not Found	High	High	Not Found	High	High	Not Found	High	High	Not Found	High	High	Not Found	High	High	High	High	High	High
FALSE	High	Q01105	Protein SET OS=Homo sapiens GN=SET PE=1 SV=3	61	15	242	15	High	High	High	High	High	High	High	High	High	High	High	High	High	High	High	High	High	High	High	High	High	High	High	High	High	High	High	High	High	High	High	High	High	High	High	High	High	High	High	High	High	High
FALSE	High	P50454	Serpin H1 OS=Homo sapiens GN=SERPINH1 PE=1 SV=2	69	32	1880	32	High	High	High	High	High	High	High	High	High	High	High	High	High	High	High	High	High	High	High	High	High	High	High	High	High	High	High	High	High	High	High	High	High	High	High	High	High	High	High	High	High	High
FALSE	High	P07093	Glia-derived nexin OS=Homo sapiens GN=SERPINE2 PE=1 SV=1	41	18	145	18	High	High	High	High	High	High	High	High	High	High	High	High	High	High	High	High	High	High	High	High	High	High	High	High	High	High	High	High	High	High	High	High	High	High	High	High	High	High	High	High	High	High
FALSE	High	P05121	Plasminogen activator inhibitor 1 OS=Homo sapiens GN=SERPINE1 PE=1 SV=1	31	8	18	8	High	High	High	High	High	High	High	High	High	High	High	High	High	High	High	High	High	High	Not Found	High	High	Not Found	High	High	Not Found	High	High	Not Found	High	High	Not Found	High	High	Not Found	High	High	High	High	Not Found	High	High	Not Found
FALSE	High	P50452	Serpin B8 OS=Homo sapiens GN=SERPINB8 PE=1 SV=2	6	3	10	2	Not Found	High	High	Not Found	High	High	Not Found	High	High	Not Found	High	High	Not Found	High	High	Not Found	High	High	Not Found	High	Not Found	Not Found	High	Not Found	Not Found	High	Not Found	Not Found	High	Not Found	Not Found	High	Not Found	Not Found	High	Not Found	Not Found	Not Found	High	Not Found	Not Found	High
FALSE	High	Q9Y6X1	Stress-associated endoplasmic reticulum protein 1 OS=Homo sapiens GN=SERP1 PE=1 SV=1	20	2	7	2	Not Found	Not Found	Not Found	Not Found	Not Found	Not Found	Not Found	Not Found	Not Found	Not Found	Not Found	Not Found	Not Found	Not Found	Not Found	Not Found	Not Found	Not Found	High	High	High	High	High	High	High	High	High	High	High	High	High	High	High	High	High	High	High	High	Not Found	High	High	Not Found
FALSE	High	Q13530	Serine incorporator 3 OS=Homo sapiens GN=SERINC3 PE=2 SV=2	5	3	16	3	High	High	High	High	High	High	High	High	High	High	High	High	High	High	High	High	High	High	High	High	High	High	High	High	High	High	High	High	High	High	High	High	High	High	High	High	High	High	High	High	High	High
FALSE	High	Q9NRX5	Serine incorporator 1 OS=Homo sapiens GN=SERINC1 PE=1 SV=1	7	3	6	3	Not Found	Not Found	High	Not Found	Not Found	High	Not Found	Not Found	High	Not Found	Not Found	High	Not Found	Not Found	High	Not Found	Not Found	High	Not Found	Not Found	Not Found	Not Found	Not Found	Not Found	Not Found	Not Found	Not Found	Not Found	Not Found	Not Found	Not Found	Not Found	Not Found	Not Found	Not Found	Not Found	High	Not Found	High	High	Not Found	High
FALSE	High	P84101	Small EDRK-rich factor 2 OS=Homo sapiens GN=SERF2 PE=1 SV=1	42	4	29	4	High	High	High	High	High	High	High	High	High	High	High	High	High	High	High	High	High	High	High	High	High	High	High	High	High	High	High	High	High	High	High	High	High	High	High	High	High	High	High	High	High	High
FALSE	High	Q8NC51	Plasminogen activator inhibitor 1 RNA-binding protein OS=Homo sapiens GN=SERBP1 PE=1 SV=2	73	36	661	36	High	High	High	High	High	High	High	High	High	High	High	High	High	High	High	High	High	High	High	High	High	High	High	High	High	High	High	High	High	High	High	High	High	High	High	High	High	High	High	High	High	High
FALSE	High	P49903	Selenide, water dikinase 1 OS=Homo sapiens GN=SEPHS1 PE=1 SV=2	9	3	6	3	High	Not Found	High	High	Not Found	High	High	Not Found	High	High	Not Found	High	High	Not Found	High	High	Not Found	High	Not Found	Not Found	High	Not Found	Not Found	High	Not Found	Not Found	High	Not Found	Not Found	High	Not Found	Not Found	High	Not Found	Not Found	High	High	Not Found	Not Found	High	Not Found	Not Found
FALSE	High	O60613	15 kDa selenoprotein OS=Homo sapiens GN=SEP15 PE=1 SV=3	22	3	17	3	High	Not Found	High	High	Not Found	High	High	Not Found	High	High	Not Found	High	High	Not Found	High	High	Not Found	High	High	Not Found	High	High	Not Found	High	High	Not Found	High	High	Not Found	High	High	Not Found	High	High	Not Found	High	High	High	High	High	High	High
FALSE	High	Q9H4L4	Sentrin-specific protease 3 OS=Homo sapiens GN=SENP3 PE=1 SV=2	22	10	40	10	High	High	High	High	High	High	High	High	High	High	High	High	High	High	High	High	High	High	High	Not Found	High	High	Not Found	High	High	Not Found	High	High	Not Found	High	High	Not Found	High	High	Not Found	High	High	High	High	High	High	High
FALSE	High	Q9P0U3	Sentrin-specific protease 1 OS=Homo sapiens GN=SENP1 PE=1 SV=2	6	4	9	4	High	High	High	High	High	High	High	High	High	High	High	High	High	High	High	High	High	High	Not Found	High	Not Found	Not Found	High	Not Found	Not Found	High	Not Found	Not Found	High	Not Found	Not Found	High	Not Found	Not Found	High	Not Found	High	Not Found	High	High	Not Found	High
FALSE	High	O75326	Semaphorin-7A OS=Homo sapiens GN=SEMA7A PE=1 SV=1	22	12	77	12	High	High	High	High	High	High	High	High	High	High	High	High	High	High	High	High	High	High	High	High	High	High	High	High	High	High	High	High	High	High	High	High	High	High	High	High	High	High	High	High	High	High
FALSE	High	Q99985	Semaphorin-3C OS=Homo sapiens GN=SEMA3C PE=2 SV=2	6	5	17	4	High	High	High	High	High	High	High	High	High	High	High	High	High	High	High	High	High	High	Not Found	High	Not Found	Not Found	High	Not Found	Not Found	High	Not Found	Not Found	High	Not Found	Not Found	High	Not Found	Not Found	High	Not Found	Not Found	High	High	Not Found	High	High
FALSE	High	P62341	Selenoprotein T OS=Homo sapiens GN=SELT PE=2 SV=2	12	2	9	2	High	High	Not Found	High	High	Not Found	High	High	Not Found	High	High	Not Found	High	High	Not Found	High	High	Not Found	High	High	Not Found	High	High	Not Found	High	High	Not Found	High	High	Not Found	High	High	Not Found	High	High	Not Found	Not Found	High	High	Not Found	High	High
FALSE	High	Q96BR5	Cytochrome c oxidase assembly factor 7 OS=Homo sapiens GN=COA7 PE=1 SV=2	7	2	4	2	High	High	Not Found	High	High	Not Found	High	High	Not Found	High	High	Not Found	High	High	Not Found	High	High	Not Found	Not Found	High	Not Found	Not Found	High	Not Found	Not Found	High	Not Found	Not Found	High	Not Found	Not Found	High	Not Found	Not Found	High	Not Found	Not Found	Not Found	Not Found	Not Found	Not Found	Not Found
FALSE	High	Q8WWX9	Selenoprotein M OS=Homo sapiens GN=SELM PE=1 SV=3	26	3	13	3	High	High	Not Found	High	High	Not Found	High	High	Not Found	High	High	Not Found	High	High	Not Found	High	High	Not Found	High	High	High	High	High	High	High	High	High	High	High	High	High	High	High	High	High	High	High	Not Found	Not Found	High	Not Found	Not Found
FALSE	High	Q9UBV2	Protein sel-1 homolog 1 OS=Homo sapiens GN=SEL1L PE=1 SV=3	29	15	66	15	High	High	High	High	High	High	High	High	High	High	High	High	High	High	High	High	High	High	High	High	High	High	High	High	High	High	High	High	High	High	High	High	High	High	High	High	High	High	High	High	High	High
FALSE	High	Q96EE3	Nucleoporin SEH1 OS=Homo sapiens GN=SEH1L PE=1 SV=3	34	10	105	10	High	High	High	High	High	High	High	High	High	High	High	High	High	High	High	High	High	High	High	High	High	High	High	High	High	High	High	High	High	High	High	High	High	High	High	High	High	High	High	High	High	High
FALSE	High	Q9UGP8	Translocation protein SEC63 homolog OS=Homo sapiens GN=SEC63 PE=1 SV=2	42	25	318	25	High	High	High	High	High	High	High	High	High	High	High	High	High	High	High	High	High	High	High	High	High	High	High	High	High	High	High	High	High	High	High	High	High	High	High	High	High	High	High	High	High	High
FALSE	High	Q99442	Translocation protein SEC62 OS=Homo sapiens GN=SEC62 PE=1 SV=1	16	10	72	10	High	High	High	High	High	High	High	High	High	High	High	High	High	High	High	High	High	High	High	High	High	High	High	High	High	High	High	High	High	High	High	High	High	High	High	High	High	High	High	High	High	High
FALSE	High	P60059	Protein transport protein Sec61 subunit gamma OS=Homo sapiens GN=SEC61G PE=1 SV=1	31	2	27	2	High	High	Not Found	High	High	Not Found	High	High	Not Found	High	High	Not Found	High	High	Not Found	High	High	Not Found	High	High	High	High	High	High	High	High	High	High	High	High	High	High	High	High	High	High	High	High	High	High	High	High
FALSE	High	P60468	Protein transport protein Sec61 subunit beta OS=Homo sapiens GN=SEC61B PE=1 SV=2	39	4	127	4	High	High	High	High	High	High	High	High	High	High	High	High	High	High	High	High	High	High	High	High	High	High	High	High	High	High	High	High	High	High	High	High	High	High	High	High	High	High	High	High	High	High
FALSE	High	P61619	Protein transport protein Sec61 subunit alpha isoform 1 OS=Homo sapiens GN=SEC61A1 PE=1 SV=2	30	13	266	5	High	High	High	High	High	High	High	High	High	High	High	High	High	High	High	High	High	High	High	High	High	High	High	High	High	High	High	High	High	High	High	High	High	High	High	High	High	High	High	High	High	High
FALSE	High	O94979	Protein transport protein Sec31A OS=Homo sapiens GN=SEC31A PE=1 SV=3	23	24	106	24	High	High	High	High	High	High	High	High	High	High	High	High	High	High	High	High	High	High	High	High	High	High	High	High	High	High	High	High	High	High	High	High	High	High	High	High	High	High	High	High	High	High
FALSE	High	O94855	Protein transport protein Sec24D OS=Homo sapiens GN=SEC24D PE=1 SV=2	15	14	57	14	High	High	High	High	High	High	High	High	High	High	High	High	High	High	High	High	High	High	High	High	High	High	High	High	High	High	High	High	High	High	High	High	High	High	High	High	High	High	High	High	High	High
FALSE	High	P53992	Protein transport protein Sec24C OS=Homo sapiens GN=SEC24C PE=1 SV=3	24	23	165	23	High	High	High	High	High	High	High	High	High	High	High	High	High	High	High	High	High	High	High	High	High	High	High	High	High	High	High	High	High	High	High	High	High	High	High	High	High	High	High	High	High	High
FALSE	High	O95487	Protein transport protein Sec24B OS=Homo sapiens GN=SEC24B PE=1 SV=2	10	10	58	9	High	High	High	High	High	High	High	High	High	High	High	High	High	High	High	High	High	High	High	High	High	High	High	High	High	High	High	High	High	High	High	High	High	High	High	High	High	High	High	High	High	High
FALSE	High	O95486	Protein transport protein Sec24A OS=Homo sapiens GN=SEC24A PE=1 SV=2	9	7	22	6	High	High	High	High	High	High	High	High	High	High	High	High	High	High	High	High	High	High	Not Found	High	High	Not Found	High	High	Not Found	High	High	Not Found	High	High	Not Found	High	High	Not Found	High	High	High	High	High	High	High	High
FALSE	High	Q15437	Protein transport protein Sec23B OS=Homo sapiens GN=SEC23B PE=1 SV=2	9	6	36	3	High	High	High	High	High	High	High	High	High	High	High	High	High	High	High	High	High	High	High	High	High	High	High	High	High	High	High	High	High	High	High	High	High	High	High	High	High	High	High	High	High	High
FALSE	High	Q15436	Protein transport protein Sec23A OS=Homo sapiens GN=SEC23A PE=1 SV=2	33	22	221	19	High	High	High	High	High	High	High	High	High	High	High	High	High	High	High	High	High	High	High	High	High	High	High	High	High	High	High	High	High	High	High	High	High	High	High	High	High	High	High	High	High	High
FALSE	High	O75396	Vesicle-trafficking protein SEC22b OS=Homo sapiens GN=SEC22B PE=1 SV=4	47	9	264	9	High	High	High	High	High	High	High	High	High	High	High	High	High	High	High	High	High	High	High	High	High	High	High	High	High	High	High	High	High	High	High	High	High	High	High	High	High	High	High	High	High	High
FALSE	High	O15027	Protein transport protein Sec16A OS=Homo sapiens GN=SEC16A PE=1 SV=3	3	6	10	6	High	Not Found	Not Found	High	Not Found	Not Found	High	Not Found	Not Found	High	Not Found	Not Found	High	Not Found	Not Found	High	Not Found	Not Found	High	High	High	High	High	High	High	High	High	High	High	High	High	High	High	High	High	High	High	High	High	High	High	High
FALSE	High	P55735	Protein SEC13 homolog OS=Homo sapiens GN=SEC13 PE=1 SV=3	26	8	84	8	High	High	High	High	High	High	High	High	High	High	High	High	High	High	High	High	High	High	High	High	High	High	High	High	High	High	High	High	High	High	High	High	High	High	High	High	High	High	High	High	High	High
FALSE	High	Q9BY50	Signal peptidase complex catalytic subunit SEC11C OS=Homo sapiens GN=SEC11C PE=1 SV=3	18	4	19	4	High	High	High	High	High	High	High	High	High	High	High	High	High	High	High	High	High	High	High	High	High	High	High	High	High	High	High	High	High	High	High	High	High	High	High	High	High	High	High	High	High	High
FALSE	High	P67812	Signal peptidase complex catalytic subunit SEC11A OS=Homo sapiens GN=SEC11A PE=1 SV=1	43	9	139	9	High	High	High	High	High	High	High	High	High	High	High	High	High	High	High	High	High	High	High	High	High	High	High	High	High	High	High	High	High	High	High	High	High	High	High	High	High	High	High	High	High	High
FALSE	High	O95810	Serum deprivation-response protein OS=Homo sapiens GN=SDPR PE=1 SV=3	10	4	9	4	High	Not Found	Not Found	High	Not Found	Not Found	High	Not Found	Not Found	High	Not Found	Not Found	High	Not Found	Not Found	High	Not Found	Not Found	High	High	High	High	High	High	High	High	High	High	High	High	High	High	High	High	High	High	High	High	High	High	High	High
FALSE	High	P21912	Succinate dehydrogenase [ubiquinone] iron-sulfur subunit, mitochondrial OS=Homo sapiens GN=SDHB PE=1 SV=3	46	16	180	16	High	High	High	High	High	High	High	High	High	High	High	High	High	High	High	High	High	High	High	High	High	High	High	High	High	High	High	High	High	High	High	High	High	High	High	High	High	High	High	High	High	High
FALSE	High	P31040	Succinate dehydrogenase [ubiquinone] flavoprotein subunit, mitochondrial OS=Homo sapiens GN=SDHA PE=1 SV=2	33	17	207	17	High	High	High	High	High	High	High	High	High	High	High	High	High	High	High	High	High	High	High	High	High	High	High	High	High	High	High	High	High	High	High	High	High	High	High	High	High	High	High	High	High	High
FALSE	High	Q9BRK5	45 kDa calcium-binding protein OS=Homo sapiens GN=SDF4 PE=1 SV=1	15	6	16	6	High	High	High	High	High	High	High	High	High	High	High	High	High	High	High	High	High	High	High	High	High	High	High	High	High	High	High	High	High	High	High	High	High	High	High	High	High	High	High	High	High	High
FALSE	High	Q9HCN8	Stromal cell-derived factor 2-like protein 1 OS=Homo sapiens GN=SDF2L1 PE=1 SV=2	28	4	28	4	High	High	High	High	High	High	High	High	High	High	High	High	High	High	High	High	High	High	High	High	High	High	High	High	High	High	High	High	High	High	High	High	High	High	High	High	High	High	High	High	High	High
FALSE	High	Q99470	Stromal cell-derived factor 2 OS=Homo sapiens GN=SDF2 PE=1 SV=2	26	4	37	4	High	High	High	High	High	High	High	High	High	High	High	High	High	High	High	High	High	High	High	High	High	High	High	High	High	High	High	High	High	High	High	High	High	High	High	High	High	High	High	High	High	High
FALSE	High	Q6IQ49	Protein SDE2 homolog OS=Homo sapiens GN=SDE2 PE=1 SV=1	8	4	10	4	High	High	High	High	High	High	High	High	High	High	High	High	High	High	High	High	High	High	High	High	Not Found	High	High	Not Found	High	High	Not Found	High	High	Not Found	High	High	Not Found	High	High	Not Found	High	Not Found	Not Found	High	Not Found	Not Found
FALSE	High	O00560	Syntenin-1 OS=Homo sapiens GN=SDCBP PE=1 SV=1	16	3	15	3	High	High	High	High	High	High	High	High	High	High	High	High	High	High	High	High	High	High	Not Found	High	Not Found	Not Found	High	Not Found	Not Found	High	Not Found	Not Found	High	Not Found	Not Found	High	Not Found	Not Found	High	Not Found	High	High	High	High	High	High
FALSE	High	P31431	Syndecan-4 OS=Homo sapiens GN=SDC4 PE=1 SV=2	29	5	39	5	High	High	High	High	High	High	High	High	High	High	High	High	High	High	High	High	High	High	High	High	High	High	High	High	High	High	High	High	High	High	High	High	High	High	High	High	High	High	High	High	High	High
FALSE	High	O75056	Syndecan-3 OS=Homo sapiens GN=SDC3 PE=1 SV=2	5	2	9	2	High	High	High	High	High	High	High	High	High	High	High	High	High	High	High	High	High	High	High	High	Not Found	High	High	Not Found	High	High	Not Found	High	High	Not Found	High	High	Not Found	High	High	Not Found	Not Found	High	High	Not Found	High	High
FALSE	High	P34741	Syndecan-2 OS=Homo sapiens GN=SDC2 PE=1 SV=2	28	8	56	8	High	High	High	High	High	High	High	High	High	High	High	High	High	High	High	High	High	High	High	High	High	High	High	High	High	High	High	High	High	High	High	High	High	High	High	High	High	High	High	High	High	High
FALSE	High	P18827	Syndecan-1 OS=Homo sapiens GN=SDC1 PE=1 SV=3	20	7	99	7	High	High	High	High	High	High	High	High	High	High	High	High	High	High	High	High	High	High	High	High	High	High	High	High	High	High	High	High	High	High	High	High	High	High	High	High	High	High	High	High	High	High
FALSE	High	Q9NVU7	Protein SDA1 homolog OS=Homo sapiens GN=SDAD1 PE=1 SV=3	28	21	118	21	High	High	High	High	High	High	High	High	High	High	High	High	High	High	High	High	High	High	High	High	High	High	High	High	High	High	High	High	High	High	High	High	High	High	High	High	High	High	High	High	High	High
FALSE	High	Q6P3W7	SCY1-like protein 2 OS=Homo sapiens GN=SCYL2 PE=1 SV=1	9	6	15	6	Not Found	Not Found	High	Not Found	Not Found	High	Not Found	Not Found	High	Not Found	Not Found	High	Not Found	Not Found	High	Not Found	Not Found	High	High	High	High	High	High	High	High	High	High	High	High	High	High	High	High	High	High	High	Not Found	High	High	Not Found	High	High
FALSE	High	Q96KG9	N-terminal kinase-like protein OS=Homo sapiens GN=SCYL1 PE=1 SV=1	9	7	19	7	High	High	High	High	High	High	High	High	High	High	High	High	High	High	High	High	High	High	High	High	High	High	High	High	High	High	High	High	High	High	High	High	High	High	High	High	High	High	High	High	High	High
FALSE	High	Q14160	Protein scribble homolog OS=Homo sapiens GN=SCRIB PE=1 SV=4	35	45	249	44	High	High	High	High	High	High	High	High	High	High	High	High	High	High	High	High	High	High	High	High	High	High	High	High	High	High	High	High	High	High	High	High	High	High	High	High	High	High	High	High	High	High
FALSE	High	P22307	Non-specific lipid-transfer protein OS=Homo sapiens GN=SCP2 PE=1 SV=2	18	13	119	13	High	High	High	High	High	High	High	High	High	High	High	High	High	High	High	High	High	High	High	High	High	High	High	High	High	High	High	High	High	High	High	High	High	High	High	High	High	High	High	High	High	High
FALSE	High	O43819	Protein SCO2 homolog, mitochondrial OS=Homo sapiens GN=SCO2 PE=1 SV=3	10	3	9	3	Not Found	Not Found	Not Found	Not Found	Not Found	Not Found	Not Found	Not Found	Not Found	Not Found	Not Found	Not Found	Not Found	Not Found	Not Found	Not Found	Not Found	Not Found	High	Not Found	High	High	Not Found	High	High	Not Found	High	High	Not Found	High	High	Not Found	High	High	Not Found	High	High	High	Not Found	High	High	Not Found
FALSE	High	O75880	Protein SCO1 homolog, mitochondrial OS=Homo sapiens GN=SCO1 PE=1 SV=1	16	6	42	6	High	High	High	High	High	High	High	High	High	High	High	High	High	High	High	High	High	High	High	High	High	High	High	High	High	High	High	High	High	High	High	High	High	High	High	High	High	High	High	High	High	High
FALSE	High	Q8WU76	Sec1 family domain-containing protein 2 OS=Homo sapiens GN=SCFD2 PE=1 SV=2	8	4	6	4	High	Not Found	High	High	Not Found	High	High	Not Found	High	High	Not Found	High	High	Not Found	High	High	Not Found	High	Not Found	Not Found	Not Found	Not Found	Not Found	Not Found	Not Found	Not Found	Not Found	Not Found	Not Found	Not Found	Not Found	Not Found	Not Found	Not Found	Not Found	Not Found	High	High	High	High	High	High
FALSE	High	Q8WVM8	Sec1 family domain-containing protein 1 OS=Homo sapiens GN=SCFD1 PE=1 SV=4	42	21	177	21	High	High	High	High	High	High	High	High	High	High	High	High	High	High	High	High	High	High	High	High	High	High	High	High	High	High	High	High	High	High	High	High	High	High	High	High	High	High	High	High	High	High
FALSE	High	Q86SK9	Stearoyl-CoA desaturase 5 OS=Homo sapiens GN=SCD5 PE=1 SV=2	13	3	7	3	Not Found	High	Not Found	Not Found	High	Not Found	Not Found	High	Not Found	Not Found	High	Not Found	Not Found	High	Not Found	Not Found	High	Not Found	High	High	High	High	High	High	High	High	High	High	High	High	High	High	High	High	High	High	Not Found	High	High	Not Found	High	High
FALSE	High	O00767	Acyl-CoA desaturase OS=Homo sapiens GN=SCD PE=1 SV=2	15	4	15	4	Not Found	High	High	Not Found	High	High	Not Found	High	High	Not Found	High	High	Not Found	High	High	Not Found	High	High	High	Not Found	Not Found	High	Not Found	Not Found	High	Not Found	Not Found	High	Not Found	Not Found	High	Not Found	Not Found	High	Not Found	Not Found	High	High	High	High	High	High
FALSE	High	Q8NBX0	Saccharopine dehydrogenase-like oxidoreductase OS=Homo sapiens GN=SCCPDH PE=1 SV=1	20	7	43	7	High	High	High	High	High	High	High	High	High	High	High	High	High	High	High	High	High	High	High	High	High	High	High	High	High	High	High	High	High	High	High	High	High	High	High	High	High	High	High	High	High	High
FALSE	High	Q96GP6	Scavenger receptor class F member 2 OS=Homo sapiens GN=SCARF2 PE=1 SV=4	11	9	28	9	High	High	High	High	High	High	High	High	High	High	High	High	High	High	High	High	High	High	High	High	High	High	High	High	High	High	High	High	High	High	High	High	High	High	High	High	High	High	High	High	High	High
FALSE	High	Q14108	Lysosome membrane protein 2 OS=Homo sapiens GN=SCARB2 PE=1 SV=2	26	11	113	11	High	High	High	High	High	High	High	High	High	High	High	High	High	High	High	High	High	High	High	High	High	High	High	High	High	High	High	High	High	High	High	High	High	High	High	High	High	High	High	High	High	High
FALSE	High	Q969E2	Secretory carrier-associated membrane protein 4 OS=Homo sapiens GN=SCAMP4 PE=2 SV=1	24	4	61	4	High	High	High	High	High	High	High	High	High	High	High	High	High	High	High	High	High	High	High	High	High	High	High	High	High	High	High	High	High	High	High	High	High	High	High	High	High	High	High	High	High	High
FALSE	High	O14828	Secretory carrier-associated membrane protein 3 OS=Homo sapiens GN=SCAMP3 PE=1 SV=3	47	11	71	11	High	High	High	High	High	High	High	High	High	High	High	High	High	High	High	High	High	High	High	High	High	High	High	High	High	High	High	High	High	High	High	High	High	High	High	High	High	High	High	High	High	High
FALSE	High	O15127	Secretory carrier-associated membrane protein 2 OS=Homo sapiens GN=SCAMP2 PE=1 SV=2	16	4	33	4	High	High	High	High	High	High	High	High	High	High	High	High	High	High	High	High	High	High	High	High	High	High	High	High	High	High	High	High	High	High	High	High	High	High	High	High	High	High	High	High	High	High
FALSE	High	O15126	Secretory carrier-associated membrane protein 1 OS=Homo sapiens GN=SCAMP1 PE=1 SV=2	26	6	32	6	High	High	High	High	High	High	High	High	High	High	High	High	High	High	High	High	High	High	High	High	High	High	High	High	High	High	High	High	High	High	High	High	High	High	High	High	High	High	High	High	High	High
FALSE	High	Q9UPN6	Protein SCAF8 OS=Homo sapiens GN=SCAF8 PE=1 SV=1	13	13	94	10	High	High	High	High	High	High	High	High	High	High	High	High	High	High	High	High	High	High	High	Not Found	High	High	Not Found	High	High	Not Found	High	High	Not Found	High	High	Not Found	High	High	Not Found	High	High	High	High	High	High	High
FALSE	High	O95104	Splicing factor, arginine/serine-rich 15 OS=Homo sapiens GN=SCAF4 PE=1 SV=3	15	15	113	12	High	High	High	High	High	High	High	High	High	High	High	High	High	High	High	High	High	High	High	High	High	High	High	High	High	High	High	High	High	High	High	High	High	High	High	High	High	High	High	High	High	High
FALSE	High	Q99590	Protein SCAF11 OS=Homo sapiens GN=SCAF11 PE=1 SV=2	16	21	92	20	High	High	High	High	High	High	High	High	High	High	High	High	High	High	High	High	High	High	High	High	High	High	High	High	High	High	High	High	High	High	High	High	High	High	High	High	High	High	High	High	High	High
FALSE	High	Q9H7N4	Splicing factor, arginine/serine-rich 19 OS=Homo sapiens GN=SCAF1 PE=1 SV=3	12	14	54	12	High	High	High	High	High	High	High	High	High	High	High	High	High	High	High	High	High	High	High	High	High	High	High	High	High	High	High	High	High	High	High	High	High	High	High	High	High	High	High	High	High	High
FALSE	High	Q86WG5	Myotubularin-related protein 13 OS=Homo sapiens GN=SBF2 PE=1 SV=1	1	3	11	2	Not Found	Not Found	High	Not Found	Not Found	High	Not Found	Not Found	High	Not Found	Not Found	High	Not Found	Not Found	High	Not Found	Not Found	High	High	High	Not Found	High	High	Not Found	High	High	Not Found	High	High	Not Found	High	High	Not Found	High	High	Not Found	Not Found	High	High	Not Found	High	High
FALSE	High	O95248	Myotubularin-related protein 5 OS=Homo sapiens GN=SBF1 PE=1 SV=3	8	13	29	12	High	High	High	High	High	High	High	High	High	High	High	High	High	High	High	High	High	High	High	High	High	High	High	High	High	High	High	High	High	High	High	High	High	High	High	High	High	High	High	High	High	High
FALSE	High	Q9Y3A5	Ribosome maturation protein SBDS OS=Homo sapiens GN=SBDS PE=1 SV=4	39	14	132	14	High	High	High	High	High	High	High	High	High	High	High	High	High	High	High	High	High	High	High	High	High	High	High	High	High	High	High	High	High	High	High	High	High	High	High	High	High	High	High	High	High	High
FALSE	High	Q15020	Squamous cell carcinoma antigen recognized by T-cells 3 OS=Homo sapiens GN=SART3 PE=1 SV=1	25	23	93	22	High	High	High	High	High	High	High	High	High	High	High	High	High	High	High	High	High	High	High	High	High	High	High	High	High	High	High	High	High	High	High	High	High	High	High	High	High	High	High	High	High	High
FALSE	High	O43290	U4/U6.U5 tri-snRNP-associated protein 1 OS=Homo sapiens GN=SART1 PE=1 SV=1	54	41	317	40	High	High	High	High	High	High	High	High	High	High	High	High	High	High	High	High	High	High	High	High	High	High	High	High	High	High	High	High	High	High	High	High	High	High	High	High	High	High	High	High	High	High
FALSE	High	P49591	Serine--tRNA ligase, cytoplasmic OS=Homo sapiens GN=SARS PE=1 SV=3	15	6	15	6	High	High	High	High	High	High	High	High	High	High	High	High	High	High	High	High	High	High	High	High	High	High	High	High	High	High	High	High	High	High	High	High	High	High	High	High	High	High	Not Found	High	High	Not Found
FALSE	High	P82979	SAP domain-containing ribonucleoprotein OS=Homo sapiens GN=SARNP PE=1 SV=3	55	14	202	14	High	High	High	High	High	High	High	High	High	High	High	High	High	High	High	High	High	High	High	High	High	High	High	High	High	High	High	High	High	High	High	High	High	High	High	High	High	High	High	High	High	High
FALSE	High	Q9NR31	GTP-binding protein SAR1a OS=Homo sapiens GN=SAR1A PE=1 SV=1	20	4	24	4	High	High	High	High	High	High	High	High	High	High	High	High	High	High	High	High	High	High	High	High	High	High	High	High	High	High	High	High	High	High	High	High	High	High	High	High	High	High	High	High	High	High
FALSE	High	Q9UHR5	SAP30-binding protein OS=Homo sapiens GN=SAP30BP PE=1 SV=1	25	7	48	7	High	High	High	High	High	High	High	High	High	High	High	High	High	High	High	High	High	High	High	High	High	High	High	High	High	High	High	High	High	High	High	High	High	High	High	High	High	High	High	High	High	High
FALSE	High	O75446	Histone deacetylase complex subunit SAP30 OS=Homo sapiens GN=SAP30 PE=1 SV=1	11	3	16	3	High	High	High	High	High	High	High	High	High	High	High	High	High	High	High	High	High	High	High	High	High	High	High	High	High	High	High	High	High	High	High	High	High	High	High	High	High	High	High	High	High	High
FALSE	High	O00422	Histone deacetylase complex subunit SAP18 OS=Homo sapiens GN=SAP18 PE=1 SV=1	71	11	209	11	High	High	High	High	High	High	High	High	High	High	High	High	High	High	High	High	High	High	High	High	High	High	High	High	High	High	High	High	High	High	High	High	High	High	High	High	High	High	High	High	High	High
FALSE	High	Q9H0E3	Histone deacetylase complex subunit SAP130 OS=Homo sapiens GN=SAP130 PE=1 SV=1	4	4	8	4	High	High	Not Found	High	High	Not Found	High	High	Not Found	High	High	Not Found	High	High	Not Found	High	High	Not Found	High	High	High	High	High	High	High	High	High	High	High	High	High	High	High	High	High	High	High	High	Not Found	High	High	Not Found
FALSE	High	Q9Y512	Sorting and assembly machinery component 50 homolog OS=Homo sapiens GN=SAMM50 PE=1 SV=3	41	17	183	17	High	High	High	High	High	High	High	High	High	High	High	High	High	High	High	High	High	High	High	High	High	High	High	High	High	High	High	High	High	High	High	High	High	High	High	High	High	High	High	High	High	High
FALSE	High	Q9Y3Z3	Deoxynucleoside triphosphate triphosphohydrolase SAMHD1 OS=Homo sapiens GN=SAMHD1 PE=1 SV=2	11	5	9	5	High	High	High	High	High	High	High	High	High	High	High	High	High	High	High	High	High	High	Not Found	Not Found	Not Found	Not Found	Not Found	Not Found	Not Found	Not Found	Not Found	Not Found	Not Found	Not Found	Not Found	Not Found	Not Found	Not Found	Not Found	Not Found	High	High	High	High	High	High
FALSE	High	Q5K651	Sterile alpha motif domain-containing protein 9 OS=Homo sapiens GN=SAMD9 PE=1 SV=1	9	13	56	12	High	High	High	High	High	High	High	High	High	High	High	High	High	High	High	High	High	High	High	High	High	High	High	High	High	High	High	High	High	High	High	High	High	High	High	High	High	High	High	High	High	High
FALSE	High	Q5PRF9	Protein Smaug homolog 2 OS=Homo sapiens GN=SAMD4B PE=1 SV=1	7	4	12	4	High	High	High	High	High	High	High	High	High	High	High	High	High	High	High	High	High	High	Not Found	Not Found	Not Found	Not Found	Not Found	Not Found	Not Found	Not Found	Not Found	Not Found	Not Found	Not Found	Not Found	Not Found	Not Found	Not Found	Not Found	Not Found	High	High	High	High	High	High
FALSE	High	Q6SPF0	Atherin OS=Homo sapiens GN=SAMD1 PE=1 SV=1	18	8	20	8	High	High	High	High	High	High	High	High	High	High	High	High	High	High	High	High	High	High	High	High	High	High	High	High	High	High	High	High	High	High	High	High	High	High	High	High	Not Found	High	High	Not Found	High	High
FALSE	High	Q14151	Scaffold attachment factor B2 OS=Homo sapiens GN=SAFB2 PE=1 SV=1	39	38	386	24	High	High	High	High	High	High	High	High	High	High	High	High	High	High	High	High	High	High	High	High	High	High	High	High	High	High	High	High	High	High	High	High	High	High	High	High	High	High	High	High	High	High
FALSE	High	Q15424	Scaffold attachment factor B1 OS=Homo sapiens GN=SAFB PE=1 SV=4	41	44	599	30	High	High	High	High	High	High	High	High	High	High	High	High	High	High	High	High	High	High	High	High	High	High	High	High	High	High	High	High	High	High	High	High	High	High	High	High	High	High	High	High	High	High
FALSE	High	Q9UBE0	SUMO-activating enzyme subunit 1 OS=Homo sapiens GN=SAE1 PE=1 SV=1	4	2	5	2	Not Found	Not Found	Not Found	Not Found	Not Found	Not Found	Not Found	Not Found	Not Found	Not Found	Not Found	Not Found	Not Found	Not Found	Not Found	Not Found	Not Found	Not Found	High	Not Found	Not Found	High	Not Found	Not Found	High	Not Found	Not Found	High	Not Found	Not Found	High	Not Found	Not Found	High	Not Found	Not Found	High	High	High	High	High	High
FALSE	High	Q9NZJ4	Sacsin OS=Homo sapiens GN=SACS PE=1 SV=2	4	17	34	17	High	High	High	High	High	High	High	High	High	High	High	High	High	High	High	High	High	High	High	High	High	High	High	High	High	High	High	High	High	High	High	High	High	High	High	High	High	High	High	High	High	High
FALSE	High	Q9NTJ5	Phosphatidylinositide phosphatase SAC1 OS=Homo sapiens GN=SACM1L PE=1 SV=2	30	17	99	17	High	High	High	High	High	High	High	High	High	High	High	High	High	High	High	High	High	High	High	High	High	High	High	High	High	High	High	High	High	High	High	High	High	High	High	High	High	High	High	High	High	High
FALSE	High	P06702	Protein S100-A9 OS=Homo sapiens GN=S100A9 PE=1 SV=1	31	3	8	3	Not Found	Not Found	Not Found	Not Found	Not Found	Not Found	Not Found	Not Found	Not Found	Not Found	Not Found	Not Found	Not Found	Not Found	Not Found	Not Found	Not Found	Not Found	High	High	High	High	High	High	High	High	High	High	High	High	High	High	High	High	High	High	High	High	High	High	High	High
FALSE	High	P05109	Protein S100-A8 OS=Homo sapiens GN=S100A8 PE=1 SV=1	20	2	6	2	Not Found	High	High	Not Found	High	High	Not Found	High	High	Not Found	High	High	Not Found	High	High	Not Found	High	High	Not Found	High	High	Not Found	High	High	Not Found	High	High	Not Found	High	High	Not Found	High	High	Not Found	High	High	High	Not Found	Not Found	High	Not Found	Not Found
FALSE	High	P06703	Protein S100-A6 OS=Homo sapiens GN=S100A6 PE=1 SV=1	62	6	187	6	High	High	High	High	High	High	High	High	High	High	High	High	High	High	High	High	High	High	High	High	High	High	High	High	High	High	High	High	High	High	High	High	High	High	High	High	High	High	High	High	High	High
FALSE	High	P26447	Protein S100-A4 OS=Homo sapiens GN=S100A4 PE=1 SV=1	37	6	210	6	High	High	High	High	High	High	High	High	High	High	High	High	High	High	High	High	High	High	High	High	High	High	High	High	High	High	High	High	High	High	High	High	High	High	High	High	High	High	High	High	High	High
FALSE	High	Q96FQ6	Protein S100-A16 OS=Homo sapiens GN=S100A16 PE=1 SV=1	68	7	115	7	High	High	High	High	High	High	High	High	High	High	High	High	High	High	High	High	High	High	High	High	High	High	High	High	High	High	High	High	High	High	High	High	High	High	High	High	High	High	High	High	High	High
FALSE	High	Q99584	Protein S100-A13 OS=Homo sapiens GN=S100A13 PE=1 SV=1	52	7	221	7	High	High	High	High	High	High	High	High	High	High	High	High	High	High	High	High	High	High	High	High	High	High	High	High	High	High	High	High	High	High	High	High	High	High	High	High	High	High	High	High	High	High
FALSE	High	P31949	Protein S100-A11 OS=Homo sapiens GN=S100A11 PE=1 SV=2	62	8	362	8	High	High	High	High	High	High	High	High	High	High	High	High	High	High	High	High	High	High	High	High	High	High	High	High	High	High	High	High	High	High	High	High	High	High	High	High	High	High	High	High	High	High
FALSE	High	P60903	Protein S100-A10 OS=Homo sapiens GN=S100A10 PE=1 SV=2	56	7	251	7	High	High	High	High	High	High	High	High	High	High	High	High	High	High	High	High	High	High	High	High	High	High	High	High	High	High	High	High	High	High	High	High	High	High	High	High	High	High	High	High	High	High
FALSE	High	Q8N488	RING1 and YY1-binding protein OS=Homo sapiens GN=RYBP PE=1 SV=2	45	8	29	8	High	High	High	High	High	High	High	High	High	High	High	High	High	High	High	High	High	High	High	Not Found	High	High	Not Found	High	High	Not Found	High	High	Not Found	High	High	Not Found	High	High	Not Found	High	Not Found	High	High	Not Found	High	High
FALSE	High	P28702	Retinoic acid receptor RXR-beta OS=Homo sapiens GN=RXRB PE=1 SV=2	4	2	2	2	Not Found	Not Found	Not Found	Not Found	Not Found	Not Found	Not Found	Not Found	Not Found	Not Found	Not Found	Not Found	Not Found	Not Found	Not Found	Not Found	Not Found	Not Found	Not Found	Not Found	Not Found	Not Found	Not Found	Not Found	Not Found	Not Found	Not Found	Not Found	Not Found	Not Found	Not Found	Not Found	Not Found	Not Found	Not Found	Not Found	High	High	Not Found	High	High	Not Found
FALSE	High	Q9Y230	RuvB-like 2 OS=Homo sapiens GN=RUVBL2 PE=1 SV=3	48	23	254	23	High	High	High	High	High	High	High	High	High	High	High	High	High	High	High	High	High	High	High	High	High	High	High	High	High	High	High	High	High	High	High	High	High	High	High	High	High	High	High	High	High	High
FALSE	High	Q9Y265	RuvB-like 1 OS=Homo sapiens GN=RUVBL1 PE=1 SV=1	43	17	286	17	High	High	High	High	High	High	High	High	High	High	High	High	High	High	High	High	High	High	High	High	High	High	High	High	High	High	High	High	High	High	High	High	High	High	High	High	High	High	High	High	High	High
FALSE	High	Q01196	Runt-related transcription factor 1 OS=Homo sapiens GN=RUNX1 PE=1 SV=3	21	9	41	9	High	High	High	High	High	High	High	High	High	High	High	High	High	High	High	High	High	High	High	High	High	High	High	High	High	High	High	High	High	High	High	High	High	High	High	High	High	High	High	High	High	High
FALSE	High	Q9NQC3	Reticulon-4 OS=Homo sapiens GN=RTN4 PE=1 SV=2	18	11	1056	11	High	High	High	High	High	High	High	High	High	High	High	High	High	High	High	High	High	High	High	High	High	High	High	High	High	High	High	High	High	High	High	High	High	High	High	High	High	High	High	High	High	High
FALSE	High	O95197	Reticulon-3 OS=Homo sapiens GN=RTN3 PE=1 SV=2	3	3	40	3	High	High	High	High	High	High	High	High	High	High	High	High	High	High	High	High	High	High	High	High	High	High	High	High	High	High	High	High	High	High	High	High	High	High	High	High	High	High	High	High	High	High
FALSE	High	O75298	Reticulon-2 OS=Homo sapiens GN=RTN2 PE=1 SV=1	5	2	13	2	High	High	High	High	High	High	High	High	High	High	High	High	High	High	High	High	High	High	Not Found	High	High	Not Found	High	High	Not Found	High	High	Not Found	High	High	Not Found	High	High	Not Found	High	High	High	High	High	High	High	High
FALSE	High	Q9BY42	Protein RTF2 homolog OS=Homo sapiens GN=RTFDC1 PE=1 SV=3	10	2	2	2	High	Not Found	Not Found	High	Not Found	Not Found	High	Not Found	Not Found	High	Not Found	Not Found	High	Not Found	Not Found	High	Not Found	Not Found	Not Found	Not Found	High	Not Found	Not Found	High	Not Found	Not Found	High	Not Found	Not Found	High	Not Found	Not Found	High	Not Found	Not Found	High	Not Found	Not Found	Not Found	Not Found	Not Found	Not Found
FALSE	High	Q92541	RNA polymerase-associated protein RTF1 homolog OS=Homo sapiens GN=RTF1 PE=1 SV=4	3	2	3	2	Not Found	High	Not Found	Not Found	High	Not Found	Not Found	High	Not Found	Not Found	High	Not Found	Not Found	High	Not Found	Not Found	High	Not Found	Not Found	Not Found	Not Found	Not Found	Not Found	Not Found	Not Found	Not Found	Not Found	Not Found	Not Found	Not Found	Not Found	Not Found	Not Found	Not Found	Not Found	Not Found	High	Not Found	High	High	Not Found	High
FALSE	High	O00442	RNA 3'-terminal phosphate cyclase OS=Homo sapiens GN=RTCA PE=1 SV=1	11	4	29	4	High	High	High	High	High	High	High	High	High	High	High	High	High	High	High	High	High	High	High	High	High	High	High	High	High	High	High	High	High	High	High	High	High	High	High	High	High	High	High	High	High	High
FALSE	High	Q15404	Ras suppressor protein 1 OS=Homo sapiens GN=RSU1 PE=1 SV=3	74	20	480	20	High	High	High	High	High	High	High	High	High	High	High	High	High	High	High	High	High	High	High	High	High	High	High	High	High	High	High	High	High	High	High	High	High	High	High	High	High	High	High	High	High	High
FALSE	High	Q7L4I2	Arginine/serine-rich coiled-coil protein 2 OS=Homo sapiens GN=RSRC2 PE=1 SV=1	19	7	16	7	High	High	High	High	High	High	High	High	High	High	High	High	High	High	High	High	High	High	High	High	Not Found	High	High	Not Found	High	High	Not Found	High	High	Not Found	High	High	Not Found	High	High	Not Found	High	High	High	High	High	High
FALSE	High	Q96IZ7	Serine/Arginine-related protein 53 OS=Homo sapiens GN=RSRC1 PE=1 SV=1	7	2	7	2	High	Not Found	High	High	Not Found	High	High	Not Found	High	High	Not Found	High	High	Not Found	High	High	Not Found	High	High	Not Found	High	High	Not Found	High	High	Not Found	High	High	Not Found	High	High	Not Found	High	High	Not Found	High	High	High	Not Found	High	High	Not Found
FALSE	High	Q96DX4	RING finger and SPRY domain-containing protein 1 OS=Homo sapiens GN=RSPRY1 PE=1 SV=1	10	4	5	4	Not Found	Not Found	High	Not Found	Not Found	High	Not Found	Not Found	High	Not Found	Not Found	High	High	Not Found	High	High	Not Found	High	High	High	High	High	High	High	High	High	High	High	High	High	High	High	High	High	High	High	Not Found	Not Found	Not Found	Not Found	Not Found	Not Found
FALSE	High	Q9UHA3	Probable ribosome biogenesis protein RLP24 OS=Homo sapiens GN=RSL24D1 PE=1 SV=1	21	3	44	3	High	High	High	High	High	High	High	High	High	High	High	High	High	High	High	High	High	High	High	High	High	High	High	High	High	High	High	High	High	High	High	High	High	High	High	High	High	High	High	High	High	High
FALSE	High	O76021	Ribosomal L1 domain-containing protein 1 OS=Homo sapiens GN=RSL1D1 PE=1 SV=3	47	36	605	36	High	High	High	High	High	High	High	High	High	High	High	High	High	High	High	High	High	High	High	High	High	High	High	High	High	High	High	High	High	High	High	High	High	High	High	High	High	High	High	High	High	High
FALSE	High	Q96T23	Remodeling and spacing factor 1 OS=Homo sapiens GN=RSF1 PE=1 SV=2	34	43	158	43	High	High	High	High	High	High	High	High	High	High	High	High	High	High	High	High	High	High	High	High	High	High	High	High	High	High	High	High	High	High	High	High	High	High	High	High	High	High	High	High	High	High
FALSE	High	Q6PCB5	Round spermatid basic protein 1-like protein OS=Homo sapiens GN=RSBN1L PE=1 SV=2	6	3	5	3	High	Not Found	Not Found	High	Not Found	Not Found	High	Not Found	Not Found	High	Not Found	Not Found	Not Found	Not Found	Not Found	High	Not Found	Not Found	High	Not Found	High	High	Not Found	High	High	Not Found	High	High	Not Found	High	High	Not Found	High	High	Not Found	High	High	Not Found	High	High	Not Found	High
FALSE	High	Q15050	Ribosome biogenesis regulatory protein homolog OS=Homo sapiens GN=RRS1 PE=1 SV=2	43	19	224	19	High	High	High	High	High	High	High	High	High	High	High	High	High	High	High	High	High	High	High	High	High	High	High	High	High	High	High	High	High	High	High	High	High	High	High	High	High	High	High	High	High	High
FALSE	High	O43818	U3 small nucleolar RNA-interacting protein 2 OS=Homo sapiens GN=RRP9 PE=1 SV=1	35	13	67	12	High	High	High	High	High	High	High	High	High	High	High	High	High	High	High	High	High	High	High	High	High	High	High	High	High	High	High	High	High	High	High	High	High	High	High	High	High	High	High	High	High	High
FALSE	High	O43159	Ribosomal RNA-processing protein 8 OS=Homo sapiens GN=RRP8 PE=1 SV=2	34	13	74	13	High	High	High	High	High	High	High	High	High	High	High	High	High	High	High	High	High	High	High	High	High	High	High	High	High	High	High	High	High	High	High	High	High	High	High	High	High	High	High	High	High	High
FALSE	High	Q9Y3A4	Ribosomal RNA-processing protein 7 homolog A OS=Homo sapiens GN=RRP7A PE=1 SV=2	33	8	64	8	High	High	High	High	High	High	High	High	High	High	High	High	High	High	High	High	High	High	High	High	High	High	High	High	High	High	High	High	High	High	High	High	High	High	High	High	High	High	High	High	High	High
FALSE	High	Q96EU6	Ribosomal RNA processing protein 36 homolog OS=Homo sapiens GN=RRP36 PE=1 SV=1	26	7	21	7	High	High	High	High	High	High	High	High	High	High	High	High	High	High	High	High	High	High	High	High	High	High	High	High	High	High	High	High	High	High	High	High	High	High	High	High	High	High	High	High	High	High
FALSE	High	Q14684	Ribosomal RNA processing protein 1 homolog B OS=Homo sapiens GN=RRP1B PE=1 SV=3	32	22	154	22	High	High	High	High	High	High	High	High	High	High	High	High	High	High	High	High	High	High	High	High	High	High	High	High	High	High	High	High	High	High	High	High	High	High	High	High	High	High	High	High	High	High
FALSE	High	Q9Y3B9	RRP15-like protein OS=Homo sapiens GN=RRP15 PE=1 SV=2	27	11	70	11	High	High	High	High	High	High	High	High	High	High	High	High	High	High	High	High	High	High	High	High	High	High	High	High	High	High	High	High	High	High	High	High	High	High	High	High	High	High	High	High	High	High
FALSE	High	Q5JTH9	RRP12-like protein OS=Homo sapiens GN=RRP12 PE=1 SV=2	30	36	247	35	High	High	High	High	High	High	High	High	High	High	High	High	High	High	High	High	High	High	High	High	High	High	High	High	High	High	High	High	High	High	High	High	High	High	High	High	High	High	High	High	High	High
FALSE	High	P56182	Ribosomal RNA processing protein 1 homolog A OS=Homo sapiens GN=RRP1 PE=1 SV=1	41	20	138	20	High	High	High	High	High	High	High	High	High	High	High	High	High	High	High	High	High	High	High	High	High	High	High	High	High	High	High	High	High	High	High	High	High	High	High	High	High	High	High	High	High	High
FALSE	High	P31350	Ribonucleoside-diphosphate reductase subunit M2 OS=Homo sapiens GN=RRM2 PE=1 SV=1	13	3	8	3	Not Found	Not Found	Not Found	Not Found	Not Found	Not Found	Not Found	Not Found	Not Found	Not Found	Not Found	Not Found	Not Found	Not Found	Not Found	Not Found	Not Found	Not Found	High	High	High	High	High	High	High	High	High	High	High	High	High	High	High	High	High	High	High	High	High	High	High	High
FALSE	High	P23921	Ribonucleoside-diphosphate reductase large subunit OS=Homo sapiens GN=RRM1 PE=1 SV=1	30	23	89	23	High	High	High	High	High	High	High	High	High	High	High	High	High	High	High	High	High	High	High	High	High	High	High	High	High	High	High	High	High	High	High	High	High	High	High	High	High	High	High	High	High	High
FALSE	High	Q9P2E9	Ribosome-binding protein 1 OS=Homo sapiens GN=RRBP1 PE=1 SV=4	77	142	3524	140	High	High	High	High	High	High	High	High	High	High	High	High	High	High	High	High	High	High	High	High	High	High	High	High	High	High	High	High	High	High	High	High	High	High	High	High	High	High	High	High	High	High
FALSE	High	P62070	Ras-related protein R-Ras2 OS=Homo sapiens GN=RRAS2 PE=1 SV=1	52	12	259	10	High	High	High	High	High	High	High	High	High	High	High	High	High	High	High	High	High	High	High	High	High	High	High	High	High	High	High	High	High	High	High	High	High	High	High	High	High	High	High	High	High	High
FALSE	High	P10301	Ras-related protein R-Ras OS=Homo sapiens GN=RRAS PE=1 SV=1	50	12	299	10	High	High	High	High	High	High	High	High	High	High	High	High	High	High	High	High	High	High	High	High	High	High	High	High	High	High	High	High	High	High	High	High	High	High	High	High	High	High	High	High	High	High
FALSE	High	Q9NQL2	Ras-related GTP-binding protein D OS=Homo sapiens GN=RRAGD PE=1 SV=1	7	3	11	3	Not Found	Not Found	Not Found	Not Found	Not Found	Not Found	Not Found	Not Found	Not Found	Not Found	Not Found	Not Found	Not Found	Not Found	Not Found	Not Found	Not Found	Not Found	High	High	High	High	High	High	High	High	High	High	High	High	High	High	High	High	High	High	High	High	Not Found	High	High	Not Found
FALSE	High	Q92600	Cell differentiation protein RCD1 homolog OS=Homo sapiens GN=RQCD1 PE=1 SV=1	29	9	39	9	High	High	High	High	High	High	High	High	High	High	High	High	High	High	High	High	High	High	High	High	High	High	High	High	High	High	High	High	High	High	High	High	High	High	High	High	High	High	High	High	High	High
FALSE	High	Q8N122	Regulatory-associated protein of mTOR OS=Homo sapiens GN=RPTOR PE=1 SV=1	2	3	4	3	High	Not Found	Not Found	High	Not Found	Not Found	High	Not Found	Not Found	High	Not Found	Not Found	High	Not Found	Not Found	High	Not Found	Not Found	Not Found	High	Not Found	Not Found	High	Not Found	Not Found	High	Not Found	Not Found	High	Not Found	Not Found	High	Not Found	Not Found	High	Not Found	Not Found	High	High	Not Found	High	High
FALSE	High	P08865	40S ribosomal protein SA OS=Homo sapiens GN=RPSA PE=1 SV=4	62	21	720	21	High	High	High	High	High	High	High	High	High	High	High	High	High	High	High	High	High	High	High	High	High	High	High	High	High	High	High	High	High	High	High	High	High	High	High	High	High	High	High	High	High	High
FALSE	High	P46781	40S ribosomal protein S9 OS=Homo sapiens GN=RPS9 PE=1 SV=3	67	22	629	22	High	High	High	High	High	High	High	High	High	High	High	High	High	High	High	High	High	High	High	High	High	High	High	High	High	High	High	High	High	High	High	High	High	High	High	High	High	High	High	High	High	High
FALSE	High	P62241	40S ribosomal protein S8 OS=Homo sapiens GN=RPS8 PE=1 SV=2	49	13	518	13	High	High	High	High	High	High	High	High	High	High	High	High	High	High	High	High	High	High	High	High	High	High	High	High	High	High	High	High	High	High	High	High	High	High	High	High	High	High	High	High	High	High
FALSE	High	P62081	40S ribosomal protein S7 OS=Homo sapiens GN=RPS7 PE=1 SV=1	75	16	515	16	High	High	High	High	High	High	High	High	High	High	High	High	High	High	High	High	High	High	High	High	High	High	High	High	High	High	High	High	High	High	High	High	High	High	High	High	High	High	High	High	High	High
FALSE	High	O75676	Ribosomal protein S6 kinase alpha-4 OS=Homo sapiens GN=RPS6KA4 PE=1 SV=1	4	3	5	3	High	Not Found	High	High	Not Found	High	High	Not Found	High	High	Not Found	High	High	Not Found	High	High	Not Found	High	Not Found	Not Found	High	Not Found	Not Found	High	Not Found	Not Found	High	Not Found	Not Found	High	Not Found	Not Found	High	Not Found	Not Found	High	High	Not Found	Not Found	High	Not Found	Not Found
FALSE	High	P51812	Ribosomal protein S6 kinase alpha-3 OS=Homo sapiens GN=RPS6KA3 PE=1 SV=1	5	3	9	2	Not Found	High	Not Found	Not Found	High	Not Found	Not Found	High	Not Found	Not Found	High	Not Found	Not Found	High	Not Found	Not Found	High	Not Found	Not Found	Not Found	High	Not Found	Not Found	High	Not Found	Not Found	High	Not Found	Not Found	High	Not Found	Not Found	High	Not Found	Not Found	High	Not Found	Not Found	Not Found	Not Found	Not Found	Not Found
FALSE	High	P62753	40S ribosomal protein S6 OS=Homo sapiens GN=RPS6 PE=1 SV=1	59	22	458	22	High	High	High	High	High	High	High	High	High	High	High	High	High	High	High	High	High	High	High	High	High	High	High	High	High	High	High	High	High	High	High	High	High	High	High	High	High	High	High	High	High	High
FALSE	High	P46782	40S ribosomal protein S5 OS=Homo sapiens GN=RPS5 PE=1 SV=4	36	9	311	9	High	High	High	High	High	High	High	High	High	High	High	High	High	High	High	High	High	High	High	High	High	High	High	High	High	High	High	High	High	High	High	High	High	High	High	High	High	High	High	High	High	High
FALSE	High	P22090	40S ribosomal protein S4, Y isoform 1 OS=Homo sapiens GN=RPS4Y1 PE=1 SV=2	61	18	453	11	High	High	High	High	High	High	High	High	High	High	High	High	High	High	High	High	High	High	High	High	High	High	High	High	High	High	High	High	High	High	High	High	High	High	High	High	High	High	High	High	High	High
FALSE	High	P62701	40S ribosomal protein S4, X isoform OS=Homo sapiens GN=RPS4X PE=1 SV=2	57	17	723	10	High	High	High	High	High	High	High	High	High	High	High	High	High	High	High	High	High	High	High	High	High	High	High	High	High	High	High	High	High	High	High	High	High	High	High	High	High	High	High	High	High	High
FALSE	High	P61247	40S ribosomal protein S3a OS=Homo sapiens GN=RPS3A PE=1 SV=2	73	28	817	28	High	High	High	High	High	High	High	High	High	High	High	High	High	High	High	High	High	High	High	High	High	High	High	High	High	High	High	High	High	High	High	High	High	High	High	High	High	High	High	High	High	High
FALSE	High	P23396	40S ribosomal protein S3 OS=Homo sapiens GN=RPS3 PE=1 SV=2	77	20	1132	20	High	High	High	High	High	High	High	High	High	High	High	High	High	High	High	High	High	High	High	High	High	High	High	High	High	High	High	High	High	High	High	High	High	High	High	High	High	High	High	High	High	High
FALSE	High	P62857	40S ribosomal protein S28 OS=Homo sapiens GN=RPS28 PE=1 SV=1	72	6	185	6	High	High	High	High	High	High	High	High	High	High	High	High	High	High	High	High	High	High	High	High	High	High	High	High	High	High	High	High	High	High	High	High	High	High	High	High	High	High	High	High	High	High
FALSE	High	P62979	Ubiquitin-40S ribosomal protein S27a OS=Homo sapiens GN=RPS27A PE=1 SV=2	55	13	615	3	High	High	High	High	High	High	High	High	High	High	High	High	High	High	High	High	High	High	High	High	High	High	High	High	High	High	High	High	High	High	High	High	High	High	High	High	Not Found	Not Found	High	Not Found	Not Found	High
FALSE	High	P42677	40S ribosomal protein S27 OS=Homo sapiens GN=RPS27 PE=1 SV=3	40	5	107	3	High	High	High	High	High	High	High	High	High	High	High	High	High	High	High	High	High	High	High	High	High	High	High	High	High	High	High	High	High	High	High	High	High	High	High	High	High	High	High	High	High	High
FALSE	High	P62854	40S ribosomal protein S26 OS=Homo sapiens GN=RPS26 PE=1 SV=3	40	4	174	4	High	High	High	High	High	High	High	High	High	High	High	High	High	High	High	High	High	High	High	High	High	High	High	High	High	High	High	High	High	High	High	High	High	High	High	High	High	High	High	High	High	High
FALSE	High	P62851	40S ribosomal protein S25 OS=Homo sapiens GN=RPS25 PE=1 SV=1	47	9	317	9	High	High	High	High	High	High	High	High	High	High	High	High	High	High	High	High	High	High	High	High	High	High	High	High	High	High	High	High	High	High	High	High	High	High	High	High	High	High	High	High	High	High
FALSE	High	P62847	40S ribosomal protein S24 OS=Homo sapiens GN=RPS24 PE=1 SV=1	56	12	373	12	High	High	High	High	High	High	High	High	High	High	High	High	High	High	High	High	High	High	High	High	High	High	High	High	High	High	High	High	High	High	High	High	High	High	High	High	High	High	High	High	High	High
FALSE	High	P62266	40S ribosomal protein S23 OS=Homo sapiens GN=RPS23 PE=1 SV=3	53	9	242	9	High	High	High	High	High	High	High	High	High	High	High	High	High	High	High	High	High	High	High	High	High	High	High	High	High	High	High	High	High	High	High	High	High	High	High	High	High	High	High	High	High	High
[truncated: 3,255 more rows]
[truncated: 155 more columns]
