# Supplementary material for: The protein composition of human adenovirus replication compartments
Source: mBio. 2024 Nov 29;16(1):e02144-24. doi: 10.1128/mbio.02144-24 (PMC11708036; doi:10.1128/mbio.02144-24)
Supplement: Table S2 — Cluster analysis of the RC proteome at different time points post-infection. [file mbio.02144-24-s0003.xlsx]

## Sheet: Sheet1
Accession	Gene Symbol	Biological Process	Cellular Component	Molecular Function	Cluster	Enriched Cluster Terms
A1A4S6	ARHGAP10	cell organization and biogenesis;regulation of biological process;response to stimulus	cytoplasm;cytosol;membrane	enzyme regulator activity;protein binding	1	Protein localization, intracellular transport
C9JLW8	FAM195B; MCRIP1	regulation of biological process	cytoplasm;nucleus	protein binding	1	Protein localization, intracellular transport
O00400	SLC33A1	regulation of biological process;response to stimulus;transport	endoplasmic reticulum;membrane	transporter activity	1	Protein localization, intracellular transport
O00443	PIK3C2A	cell organization and biogenesis;cellular component movement;metabolic process;regulation of biological process;response to stimulus;transport	cytoplasm;cytosol;Golgi;membrane;nucleus	catalytic activity;nucleotide binding;protein binding	1	Protein localization, intracellular transport
O14524	TMEM194A; NEMP1		membrane;nucleus		1	Protein localization, intracellular transport
O14734	ACOT8	cell organization and biogenesis;metabolic process;regulation of biological process	cytoplasm;mitochondrion;organelle lumen	catalytic activity;protein binding	1	Protein localization, intracellular transport
O14773	TPP1	cell differentiation;cell organization and biogenesis;metabolic process	mitochondrion;organelle lumen;vacuole	catalytic activity;metal ion binding;protein binding	1	Protein localization, intracellular transport
O15127	SCAMP2	transport	endosome;Golgi;membrane	protein binding	1	Protein localization, intracellular transport
O15231	ZNF185		cytoplasm;cytoskeleton	metal ion binding;protein binding	1	Protein localization, intracellular transport
O43264	ZW10	cell division;cell organization and biogenesis;regulation of biological process;transport	chromosome;cytoplasm;cytoskeleton;cytosol;endoplasmic reticulum;membrane;nucleus	DNA binding;protein binding	1	Protein localization, intracellular transport
O43292	GPAA1	cell organization and biogenesis;metabolic process	endoplasmic reticulum;membrane	catalytic activity;protein binding	1	Protein localization, intracellular transport
O43399	TPD52L2	regulation of biological process	cytoplasm	protein binding;RNA binding	1	Protein localization, intracellular transport
O43920	NDUFS5	cell organization and biogenesis;metabolic process;transport	membrane;mitochondrion	catalytic activity	1	Protein localization, intracellular transport
O43929	ORC4	metabolic process	cytosol;nucleus	DNA binding;nucleotide binding;protein binding	1	Protein localization, intracellular transport
O60476	MAN1A2	metabolic process	endoplasmic reticulum;Golgi;membrane	catalytic activity;metal ion binding	1	Protein localization, intracellular transport
O60488	ACSL4	cell differentiation;metabolic process;regulation of biological process;response to stimulus;transport	cytoplasm;endoplasmic reticulum;membrane;mitochondrion	catalytic activity;nucleotide binding	1	Protein localization, intracellular transport
O75427	LRCH4	regulation of biological process;response to stimulus	cytoplasm;membrane	protein binding	1	Protein localization, intracellular transport
O95208	EPN2	cell organization and biogenesis;transport	cytoplasm;cytosol	protein binding	1	Protein localization, intracellular transport
O95210	STBD1	metabolic process;transport	cytosol;endoplasmic reticulum;membrane	protein binding	1	Protein localization, intracellular transport
O95391	SLU7	cell organization and biogenesis;metabolic process;response to stimulus;transport	cytoplasm;cytosol;membrane;nucleus;spliceosomal complex	catalytic activity;metal ion binding;protein binding;RNA binding	1	Protein localization, intracellular transport
O95563	MPC2	regulation of biological process;transport	membrane;mitochondrion;nucleus	transporter activity	1	Protein localization, intracellular transport
O95674	CDS2	metabolic process	endoplasmic reticulum;membrane;mitochondrion	catalytic activity	1	Protein localization, intracellular transport
O95817	BAG3	cell death;metabolic process;regulation of biological process;response to stimulus	cytoplasm;cytosol;membrane;nucleus	enzyme regulator activity;nucleotide binding;protein binding	1	Protein localization, intracellular transport
P03271		metabolic process;regulation of biological process		DNA binding;nucleotide binding	1	Protein localization, intracellular transport
P04040	CAT	cell differentiation;cell organization and biogenesis;metabolic process;regulation of biological process;response to stimulus;transport	cytosol;endoplasmic reticulum;extracellular;Golgi;membrane;mitochondrion;organelle lumen;vacuole	antioxidant activity;catalytic activity;metal ion binding;nucleotide binding;protein binding	1	Protein localization, intracellular transport
P04133		transport		structural molecule activity	1	Protein localization, intracellular transport
P04496		cell organization and biogenesis			1	Protein localization, intracellular transport
P04499		metabolic process		DNA binding	1	Protein localization, intracellular transport
P04920	SLC4A2	cellular homeostasis;transport	membrane	protein binding;transporter activity	1	Protein localization, intracellular transport
P06454	PTMA	cell organization and biogenesis;metabolic process	cytosol;nucleus	protein binding	1	Protein localization, intracellular transport
P06702	S100A9	cell communication;cell death;cellular component movement;defense response;metabolic process;regulation of biological process;response to stimulus;transport	cytoplasm;cytoskeleton;cytosol;extracellular;membrane;nucleus;organelle lumen	antioxidant activity;catalytic activity;metal ion binding;protein binding;signal transducer activity	1	Protein localization, intracellular transport
P13489	RNH1	metabolic process;regulation of biological process	cytoplasm;cytosol	enzyme regulator activity;protein binding	1	Protein localization, intracellular transport
P13591	NCAM1	cellular component movement;metabolic process;regulation of biological process;response to stimulus	cell surface;cytosol;extracellular;membrane	protein binding;receptor activity	1	Protein localization, intracellular transport
P13611	VCAN	cell differentiation;cell organization and biogenesis;cellular component movement;development;metabolic process	extracellular;membrane;organelle lumen	metal ion binding;protein binding;structural molecule activity	1	Protein localization, intracellular transport
P13726	F3	coagulation;metabolic process;regulation of biological process;response to stimulus	cell surface;extracellular;membrane	catalytic activity;protein binding;receptor activity;signal transducer activity	1	Protein localization, intracellular transport
P17706	PTPN2	cell differentiation;metabolic process;regulation of biological process;response to stimulus	cytoplasm;cytosol;endoplasmic reticulum;membrane;nucleus	catalytic activity;protein binding	1	Protein localization, intracellular transport
P17813	ENG	cell differentiation;cell organization and biogenesis;cellular component movement;regulation of biological process;response to stimulus;transport	cell surface;membrane	catalytic activity;protein binding;receptor activity;signal transducer activity;transporter activity	1	Protein localization, intracellular transport
P18615	NELFE; RDBP	metabolic process;regulation of biological process	membrane;nucleus	protein binding;RNA binding	1	Protein localization, intracellular transport
P19447	ERCC3	cell death;cell differentiation;cell organization and biogenesis;metabolic process;regulation of biological process;response to stimulus	nucleus	catalytic activity;DNA binding;nucleotide binding;protein binding	1	Protein localization, intracellular transport
P19532	TFE3	metabolic process;regulation of biological process;response to stimulus	cytosol;nucleus	DNA binding;protein binding	1	Protein localization, intracellular transport
P20645	M6PR	cell organization and biogenesis;regulation of biological process;response to stimulus;transport	endosome;membrane;vacuole	protein binding;receptor activity;signal transducer activity;transporter activity	1	Protein localization, intracellular transport
P21283	ATP6V1C1	cellular homeostasis;regulation of biological process;response to stimulus;transport	cytoplasm;cytosol;membrane	catalytic activity;protein binding;transporter activity	1	Protein localization, intracellular transport
P23219	PTGS1	defense response;metabolic process;regulation of biological process;response to stimulus	cytoplasm;endoplasmic reticulum;Golgi;membrane;nucleus	antioxidant activity;catalytic activity;metal ion binding;protein binding	1	Protein localization, intracellular transport
P24933		metabolic process;regulation of biological process;transport		RNA binding	1	Protein localization, intracellular transport
P24936				protein binding	1	Protein localization, intracellular transport
P24938		cell organization and biogenesis		DNA binding;protein binding	1	Protein localization, intracellular transport
P27361	MAPK3	cell communication;cell death;cell differentiation;cell organization and biogenesis;cellular component movement;cellular homeostasis;metabolic process;regulation of biological process;response to stimulus;transport	cytoplasm;cytoskeleton;cytosol;endosome;Golgi;membrane;mitochondrion;nucleus	catalytic activity;nucleotide binding;protein binding;signal transducer activity	1	Protein localization, intracellular transport
P27449	ATP6V0C	cellular homeostasis;regulation of biological process;response to stimulus;transport	membrane;vacuole	catalytic activity;protein binding;transporter activity	1	Protein localization, intracellular transport
P28838	LAP3	metabolic process	cytoplasm;cytosol;mitochondrion;nucleus	catalytic activity;metal ion binding	1	Protein localization, intracellular transport
P32418	SLC8A1	cell communication;cellular homeostasis;regulation of biological process;response to stimulus;transport	membrane;mitochondrion	metal ion binding;protein binding;transporter activity	1	Protein localization, intracellular transport
P35241	RDX	cell organization and biogenesis;regulation of biological process;response to stimulus	cytoplasm;cytoskeleton;membrane	protein binding;RNA binding	1	Protein localization, intracellular transport
P37235	HPCAL1		membrane	metal ion binding;protein binding	1	Protein localization, intracellular transport
P48509	CD151	cell organization and biogenesis;cell proliferation;cellular component movement;regulation of biological process;response to stimulus	cytosol;membrane	protein binding	1	Protein localization, intracellular transport
P48651	PTDSS1	metabolic process	endoplasmic reticulum;membrane	catalytic activity	1	Protein localization, intracellular transport
P48723	HSPA13	cell organization and biogenesis	endoplasmic reticulum	nucleotide binding;protein binding	1	Protein localization, intracellular transport
P48730	CSNK1D	cell organization and biogenesis;metabolic process;regulation of biological process;response to stimulus;transport	cytoplasm;cytoskeleton;cytosol;Golgi;membrane;nucleus	catalytic activity;nucleotide binding;protein binding	1	Protein localization, intracellular transport
P49006	MARCKSL1	regulation of biological process	cytoplasm;membrane	protein binding	1	Protein localization, intracellular transport
P49720	PSMB3	metabolic process;regulation of biological process;response to stimulus;transport	cytoplasm;cytosol;nucleus;proteasome	catalytic activity;enzyme regulator activity;protein binding	1	Protein localization, intracellular transport
P49840	GSK3A	cellular component movement;metabolic process;regulation of biological process;response to stimulus	cytoplasm;cytosol;mitochondrion	catalytic activity;nucleotide binding;protein binding	1	Protein localization, intracellular transport
P51809	VAMP7	cell organization and biogenesis;cellular component movement;regulation of biological process;transport	cell surface;cytoplasm;endoplasmic reticulum;endosome;Golgi;membrane;vacuole	protein binding	1	Protein localization, intracellular transport
P52434	POLR2H	metabolic process;regulation of biological process;response to stimulus	cytosol;nucleus	catalytic activity;DNA binding	1	Protein localization, intracellular transport
P60059	SEC61G	transport	cytosol;endoplasmic reticulum;membrane	protein binding;transporter activity	1	Protein localization, intracellular transport
P61006	RAB8A	cell organization and biogenesis;metabolic process;regulation of biological process;response to stimulus;transport	cytoplasm;cytoskeleton;cytosol;endosome;Golgi;membrane	catalytic activity;nucleotide binding;protein binding	1	Protein localization, intracellular transport
P61769	B2M	cell differentiation;defense response;metabolic process;regulation of biological process;response to stimulus;transport	cell surface;cytosol;extracellular;Golgi;membrane;organelle lumen	protein binding	1	Protein localization, intracellular transport
P62879	GNB2	metabolic process;regulation of biological process;response to stimulus	cytoplasm;cytosol;membrane	catalytic activity;protein binding;signal transducer activity	1	Protein localization, intracellular transport
P63165	SUMO1	cell organization and biogenesis;metabolic process;regulation of biological process;response to stimulus	chromosome;cytoplasm;membrane;nucleus	catalytic activity;protein binding;RNA binding	1	Protein localization, intracellular transport
P68951		transport		DNA binding;protein binding	1	Protein localization, intracellular transport
P81605	DCD	defense response;metabolic process;response to stimulus	extracellular	catalytic activity;protein binding;RNA binding	1	Protein localization, intracellular transport
P84157	MXRA7		membrane		1	Protein localization, intracellular transport
Q01628	IFITM3	defense response;regulation of biological process;response to stimulus	endosome;membrane;vacuole	protein binding	1	Protein localization, intracellular transport
Q04721	NOTCH2	cell death;cell differentiation;development;metabolic process;regulation of biological process;response to stimulus	cell surface;cytoplasm;extracellular;membrane;nucleus	metal ion binding;protein binding;receptor activity;signal transducer activity	1	Protein localization, intracellular transport
Q05D32	CTDSPL2	metabolic process;regulation of biological process	nucleus	catalytic activity;receptor activity;signal transducer activity	1	Protein localization, intracellular transport
Q08AM6	VAC14	metabolic process;regulation of biological process;response to stimulus	endoplasmic reticulum;endosome;membrane	protein binding;receptor activity	1	Protein localization, intracellular transport
Q12899	TRIM26	defense response;regulation of biological process;response to stimulus	cytoplasm;cytosol;nucleus	catalytic activity;DNA binding;metal ion binding;protein binding	1	Protein localization, intracellular transport
Q12923	PTPN13	metabolic process;regulation of biological process	cytoplasm;cytoskeleton;membrane;nucleus	catalytic activity;protein binding	1	Protein localization, intracellular transport
Q13112	CHAF1B	cell organization and biogenesis;metabolic process;regulation of biological process;response to stimulus	cytoplasm;cytosol;nucleus	protein binding	1	Protein localization, intracellular transport
Q13415	ORC1	metabolic process;regulation of biological process	cytosol;membrane;nucleus	DNA binding;nucleotide binding;protein binding	1	Protein localization, intracellular transport
Q13555	CAMK2G	cell differentiation;cell organization and biogenesis;development;metabolic process;regulation of biological process;response to stimulus;transport	cytoplasm;cytosol;endoplasmic reticulum;membrane	catalytic activity;nucleotide binding;protein binding	1	Protein localization, intracellular transport
Q13563	PKD2	cell organization and biogenesis;cellular homeostasis;regulation of biological process;response to stimulus;transport	cytoplasm;endoplasmic reticulum;membrane	metal ion binding;protein binding;transporter activity	1	Protein localization, intracellular transport
Q13617	CUL2	metabolic process;regulation of biological process;response to stimulus	cytosol	catalytic activity;protein binding	1	Protein localization, intracellular transport
Q14332	FZD2	cell communication;cell differentiation;development;regulation of biological process;response to stimulus	cytoplasm;membrane	protein binding;receptor activity;signal transducer activity	1	Protein localization, intracellular transport
Q14934	NFATC4	cell differentiation;defense response;metabolic process;regulation of biological process;response to stimulus	cytoplasm;cytosol;nucleus	DNA binding;protein binding	1	Protein localization, intracellular transport
Q15004	KIAA0101; PCLAF	cell organization and biogenesis;metabolic process;regulation of biological process;response to stimulus	cytoplasm;nucleus	protein binding	1	Protein localization, intracellular transport
Q15165	PON2	metabolic process;response to stimulus	extracellular;membrane;mitochondrion;nucleus;vacuole	catalytic activity;metal ion binding;protein binding	1	Protein localization, intracellular transport
Q15370	TCEB2; ELOB	cell organization and biogenesis;metabolic process;regulation of biological process;response to stimulus	cytosol;nucleus	protein binding	1	Protein localization, intracellular transport
Q15843	NEDD8	cellular homeostasis;metabolic process;regulation of biological process;response to stimulus	cytosol;nucleus	protein binding	1	Protein localization, intracellular transport
Q16611	BAK1	cell death;cell organization and biogenesis;cell proliferation;cellular homeostasis;metabolic process;regulation of biological process;response to stimulus;transport	cytosol;endoplasmic reticulum;membrane;mitochondrion	metal ion binding;protein binding	1	Protein localization, intracellular transport
Q16718	NDUFA5	cell organization and biogenesis;metabolic process;transport	membrane;mitochondrion	catalytic activity;protein binding	1	Protein localization, intracellular transport
Q2KS03		cell organization and biogenesis;metabolic process;regulation of biological process			1	Protein localization, intracellular transport
Q2KS19		cell organization and biogenesis			1	Protein localization, intracellular transport
Q5JRA6	MIA3	cell organization and biogenesis;metabolic process;regulation of biological process;response to stimulus;transport	endoplasmic reticulum;membrane;organelle lumen	protein binding;transporter activity	1	Protein localization, intracellular transport
Q5SW79	CEP170		cytoplasm;cytoskeleton;cytosol;membrane	protein binding	1	Protein localization, intracellular transport
Q5T3I0	GPATCH4			protein binding;RNA binding	1	Protein localization, intracellular transport
Q658P3	STEAP3	cell death;metabolic process;regulation of biological process;transport	cytoplasm;endosome;membrane	catalytic activity;metal ion binding;nucleotide binding;protein binding	1	Protein localization, intracellular transport
Q658Y4	FAM91A1				1	Protein localization, intracellular transport
Q68EM7	ARHGAP17	regulation of biological process;response to stimulus	cytoplasm;cytosol;membrane;nucleus	enzyme regulator activity;protein binding	1	Protein localization, intracellular transport
Q6EMK4	VASN	regulation of biological process;response to stimulus	cell surface;extracellular;membrane;mitochondrion	protein binding	1	Protein localization, intracellular transport
Q6IQ22	RAB12	metabolic process;regulation of biological process;response to stimulus;transport	cytosol;endosome;Golgi;membrane;vacuole	catalytic activity;nucleotide binding;protein binding	1	Protein localization, intracellular transport
Q6NUQ1	RINT1	regulation of biological process;transport	cytoplasm;cytosol;endoplasmic reticulum;membrane	protein binding	1	Protein localization, intracellular transport
Q6P158	DHX57	metabolic process	mitochondrion	catalytic activity;metal ion binding;nucleotide binding;protein binding;RNA binding	1	Protein localization, intracellular transport
Q6P1M0	SLC27A4	metabolic process;response to stimulus;transport	endoplasmic reticulum;membrane	catalytic activity;nucleotide binding;transporter activity	1	Protein localization, intracellular transport
Q6P6C2	ALKBH5	cell differentiation;metabolic process;response to stimulus;transport	cytosol;Golgi;nucleus	catalytic activity;metal ion binding;RNA binding	1	Protein localization, intracellular transport
Q6PL18	ATAD2	cell organization and biogenesis;metabolic process;regulation of biological process	nucleus	catalytic activity;nucleotide binding;protein binding	1	Protein localization, intracellular transport
Q6ZRP7	QSOX2	cellular homeostasis;metabolic process;regulation of biological process	extracellular;Golgi;membrane;nucleus	catalytic activity	1	Protein localization, intracellular transport
Q7L7X3	TAOK1	cell death;cell organization and biogenesis;metabolic process;regulation of biological process;response to stimulus	cytoplasm;cytosol	catalytic activity;nucleotide binding;protein binding;signal transducer activity	1	Protein localization, intracellular transport
Q86XL3	ANKLE2	cell division;cell organization and biogenesis;regulation of biological process	endoplasmic reticulum;membrane	enzyme regulator activity;protein binding	1	Protein localization, intracellular transport
Q8IV08	PLD3	metabolic process	endoplasmic reticulum;membrane	catalytic activity;protein binding	1	Protein localization, intracellular transport
Q8IVM0	CCDC50		cytoplasm;cytosol	protein binding	1	Protein localization, intracellular transport
Q8IWE4	DCUN1D3	metabolic process;regulation of biological process;response to stimulus	membrane	protein binding	1	Protein localization, intracellular transport
Q8IWS0	PHF6	metabolic process;regulation of biological process	chromosome;nucleus	DNA binding;metal ion binding;protein binding;RNA binding	1	Protein localization, intracellular transport
Q8IXH7	NELFCD; TH1L	metabolic process;regulation of biological process	membrane;nucleus	protein binding;RNA binding	1	Protein localization, intracellular transport
Q8IY17	PNPLA6	metabolic process	endoplasmic reticulum;membrane	catalytic activity	1	Protein localization, intracellular transport
Q8IY63	AMOTL1	regulation of biological process;response to stimulus	cytosol;membrane	protein binding	1	Protein localization, intracellular transport
Q8NBI6	XXYLT1	metabolic process	endoplasmic reticulum;membrane	catalytic activity;metal ion binding	1	Protein localization, intracellular transport
Q8NBN3	TMEM87A	transport	cytosol;Golgi;membrane		1	Protein localization, intracellular transport
Q8ND82	ZNF280C	metabolic process;regulation of biological process	nucleus	DNA binding;metal ion binding;protein binding	1	Protein localization, intracellular transport
Q8NFQ8	TOR1AIP2	cell organization and biogenesis;regulation of biological process	endoplasmic reticulum;membrane;nucleus	enzyme regulator activity;protein binding	1	Protein localization, intracellular transport
Q8NHV4	NEDD1	cell division;regulation of biological process	cytoplasm;cytoskeleton;cytosol	protein binding	1	Protein localization, intracellular transport
Q8TC12	RDH11	metabolic process	endoplasmic reticulum;membrane	catalytic activity	1	Protein localization, intracellular transport
Q8TDB8	SLC2A14	cell differentiation;development;transport	membrane;nucleus	transporter activity	1	Protein localization, intracellular transport
Q8TDW0	LRRC8C	cell differentiation;regulation of biological process;response to stimulus;transport	cytoplasm;endoplasmic reticulum;membrane	protein binding;transporter activity	1	Protein localization, intracellular transport
Q8TF01	PNISR		cytosol;nucleus	RNA binding	1	Protein localization, intracellular transport
Q8WUF5	PPP1R13L	cell death;metabolic process;regulation of biological process	cytoplasm;cytosol;nucleus	protein binding	1	Protein localization, intracellular transport
Q8WVX9	FAR1	metabolic process	membrane;organelle lumen	catalytic activity	1	Protein localization, intracellular transport
Q969Z0	TBRG4	metabolic process;regulation of biological process	mitochondrion	catalytic activity;protein binding;RNA binding	1	Protein localization, intracellular transport
Q96AA3	RFT1	cell organization and biogenesis;transport	membrane	transporter activity	1	Protein localization, intracellular transport
Q96B97	SH3KBP1	cell communication;cell death;cell organization and biogenesis;cellular component movement;metabolic process;regulation of biological process;transport	cytoplasm;cytoskeleton;cytosol;membrane	catalytic activity;protein binding	1	Protein localization, intracellular transport
Q96KA5	CLPTM1L	cell death	membrane		1	Protein localization, intracellular transport
Q96KG9	SCYL1	metabolic process;regulation of biological process;transport	cytoplasm;cytoskeleton;cytosol;Golgi;membrane;nucleus	catalytic activity;DNA binding;nucleotide binding;protein binding	1	Protein localization, intracellular transport
Q96KM6	ZNF512B	metabolic process;regulation of biological process	nucleus	DNA binding;metal ion binding;protein binding	1	Protein localization, intracellular transport
Q96MG7	NDNL2; NSMCE3	metabolic process;regulation of biological process;response to stimulus	chromosome;cytoplasm;nucleus	protein binding	1	Protein localization, intracellular transport
Q96ND0	FAM210A		membrane;mitochondrion		1	Protein localization, intracellular transport
Q99442	SEC62	cell organization and biogenesis;transport	cytosol;endoplasmic reticulum;membrane	receptor activity;transporter activity	1	Protein localization, intracellular transport
Q99805	TM9SF2	transport	endosome;membrane		1	Protein localization, intracellular transport
Q9BPW8	NIPSNAP1		membrane;mitochondrion	protein binding	1	Protein localization, intracellular transport
Q9BRR6	ADPGK	metabolic process	endoplasmic reticulum;extracellular;membrane	catalytic activity;metal ion binding	1	Protein localization, intracellular transport
Q9BT22	ALG1	metabolic process	endoplasmic reticulum;membrane	catalytic activity	1	Protein localization, intracellular transport
Q9BUN8	DERL1	cell organization and biogenesis;metabolic process;regulation of biological process;response to stimulus;transport	endoplasmic reticulum;endosome;membrane	catalytic activity;protein binding;receptor activity	1	Protein localization, intracellular transport
Q9BVV7	TIMM21	cell organization and biogenesis;transport	membrane;mitochondrion	protein binding	1	Protein localization, intracellular transport
Q9GZM5	YIPF3	cell differentiation	cytoplasm;Golgi;membrane	protein binding	1	Protein localization, intracellular transport
Q9GZP9	DERL2	metabolic process;regulation of biological process;response to stimulus;transport	endoplasmic reticulum;endosome;membrane	catalytic activity;protein binding	1	Protein localization, intracellular transport
Q9H0E9	BRD8	cell organization and biogenesis;metabolic process;regulation of biological process;response to stimulus	mitochondrion;nucleus	protein binding;receptor activity;signal transducer activity	1	Protein localization, intracellular transport
Q9H6R0	DHX33	metabolic process;regulation of biological process	cytoplasm;nucleus	catalytic activity;DNA binding;nucleotide binding;protein binding;RNA binding	1	Protein localization, intracellular transport
Q9H9T3	ELP3	cell organization and biogenesis;cellular component movement;metabolic process;regulation of biological process	cytoplasm;nucleus	catalytic activity;enzyme regulator activity;metal ion binding;protein binding	1	Protein localization, intracellular transport
Q9HCU0	CD248	cellular component movement;regulation of biological process	cytoplasm;membrane	metal ion binding	1	Protein localization, intracellular transport
Q9NP97	DYNLRB1	cellular component movement;response to stimulus;transport	cytoplasm;cytoskeleton;membrane	catalytic activity;motor activity;protein binding	1	Protein localization, intracellular transport
Q9NPF5	DMAP1	cell organization and biogenesis;metabolic process;regulation of biological process;response to stimulus	cytoplasm;cytosol;nucleus	protein binding	1	Protein localization, intracellular transport
Q9NVN8	GNL3L	regulation of biological process	cytosol;membrane;nucleus	catalytic activity;nucleotide binding;protein binding;RNA binding	1	Protein localization, intracellular transport
Q9NX62	IMPAD1	metabolic process	cytosol;Golgi;membrane;nucleus;organelle lumen	catalytic activity;metal ion binding	1	Protein localization, intracellular transport
Q9NX76	CMTM6	regulation of biological process;response to stimulus;transport	membrane	protein binding	1	Protein localization, intracellular transport
Q9NYM9	BET1L	cell organization and biogenesis;regulation of biological process;transport	cytosol;endosome;Golgi;membrane	protein binding	1	Protein localization, intracellular transport
Q9NYU1	UGGT2	metabolic process;regulation of biological process;response to stimulus	endoplasmic reticulum;organelle lumen	catalytic activity;protein binding	1	Protein localization, intracellular transport
Q9NZ43	USE1	metabolic process;transport	endoplasmic reticulum;membrane;vacuole	protein binding	1	Protein localization, intracellular transport
Q9NZ45	CISD1	regulation of biological process	membrane;mitochondrion	metal ion binding;protein binding	1	Protein localization, intracellular transport
Q9P299	COPZ2	transport	cytoplasm;cytosol;Golgi;membrane		1	Protein localization, intracellular transport
Q9P2R3	ANKFY1	cell organization and biogenesis;regulation of biological process;transport	cytoplasm;cytosol;endosome;membrane	metal ion binding;protein binding	1	Protein localization, intracellular transport
Q9UFN0	NIPSNAP3A		cytoplasm;cytosol;mitochondrion;nucleus	protein binding	1	Protein localization, intracellular transport
Q9UHA4	LAMTOR3	metabolic process;regulation of biological process;response to stimulus;transport	endosome;membrane	enzyme regulator activity;protein binding;structural molecule activity	1	Protein localization, intracellular transport
Q9UHB7	AFF4	metabolic process;regulation of biological process	nucleus	protein binding	1	Protein localization, intracellular transport
Q9UNK0	STX8	cell organization and biogenesis;regulation of biological process;transport	cytosol;endoplasmic reticulum;endosome;membrane	protein binding	1	Protein localization, intracellular transport
Q9UNM6	PSMD13	cell organization and biogenesis;metabolic process;regulation of biological process;response to stimulus;transport	cytosol;extracellular;membrane;nucleus;organelle lumen;proteasome	catalytic activity;protein binding;structural molecule activity	1	Protein localization, intracellular transport
Q9UPQ9	TNRC6B	regulation of biological process;response to stimulus	cytoplasm;cytosol	protein binding;RNA binding	1	Protein localization, intracellular transport
Q9UQB8	BAIAP2	cell differentiation;cell organization and biogenesis;regulation of biological process;response to stimulus	cytoplasm;cytoskeleton;cytosol;endoplasmic reticulum;Golgi;membrane	protein binding	1	Protein localization, intracellular transport
Q9Y237	PIN4	metabolic process	cytoplasm;cytoskeleton;mitochondrion;nucleus;organelle lumen	catalytic activity;DNA binding;protein binding;RNA binding	1	Protein localization, intracellular transport
Q9Y487	ATP6V0A2	cell organization and biogenesis;cellular homeostasis;metabolic process;regulation of biological process;response to stimulus;transport	endosome;membrane	catalytic activity;protein binding;transporter activity	1	Protein localization, intracellular transport
Q9Y4D7	PLXND1	cell organization and biogenesis;cellular component movement;development;regulation of biological process;response to stimulus	membrane	protein binding;receptor activity;signal transducer activity	1	Protein localization, intracellular transport
Q9Y4Z0	LSM4	cell organization and biogenesis;metabolic process	cytosol;membrane;nucleus;spliceosomal complex	protein binding;RNA binding	1	Protein localization, intracellular transport
Q9Y5K6	CD2AP	cell division;cell organization and biogenesis;cellular component movement;metabolic process;regulation of biological process;response to stimulus	cytoplasm;cytoskeleton;membrane	protein binding;structural molecule activity	1	Protein localization, intracellular transport
Q9Y6K0	CEPT1	metabolic process	endoplasmic reticulum;membrane;nucleus	catalytic activity;metal ion binding	1	Protein localization, intracellular transport
Q9Y6W5	WASF2	cell organization and biogenesis;cellular component movement;regulation of biological process;response to stimulus;transport	cytoplasm;cytoskeleton;cytosol;endosome	protein binding	1	Protein localization, intracellular transport
A4D1E9	GTPBP10	metabolic process	chromosome;mitochondrion;nucleus	catalytic activity;metal ion binding;nucleotide binding;protein binding;RNA binding	2	Cell cycle regulation, chromosome condensation, DNA replication and repair
O14578	CIT	cell death;cell differentiation;cell division;cell organization and biogenesis;development;metabolic process;regulation of biological process;response to stimulus;transport	cytoplasm;cytosol;membrane	catalytic activity;metal ion binding;motor activity;nucleotide binding;protein binding;structural molecule activity;transporter activity	2	Cell cycle regulation, chromosome condensation, DNA replication and repair
O14737	PDCD5	cell death;regulation of biological process;response to stimulus	cytoplasm;cytosol;nucleus	DNA binding;enzyme regulator activity;protein binding	2	Cell cycle regulation, chromosome condensation, DNA replication and repair
O14976	GAK	cell organization and biogenesis;metabolic process;regulation of biological process;transport	cytoplasm;cytosol;Golgi;membrane	catalytic activity;nucleotide binding;protein binding	2	Cell cycle regulation, chromosome condensation, DNA replication and repair
O15078	CEP290	cell organization and biogenesis;regulation of biological process;transport	cytoplasm;cytoskeleton;cytosol;extracellular;membrane;nucleus;organelle lumen	protein binding	2	Cell cycle regulation, chromosome condensation, DNA replication and repair
O15121	DEGS1	metabolic process;transport	endoplasmic reticulum;membrane;mitochondrion	catalytic activity	2	Cell cycle regulation, chromosome condensation, DNA replication and repair
O15270	SPTLC2	metabolic process	endoplasmic reticulum;membrane;mitochondrion	catalytic activity	2	Cell cycle regulation, chromosome condensation, DNA replication and repair
O15355	PPM1G	metabolic process;regulation of biological process	cytoplasm;membrane;nucleus	catalytic activity;metal ion binding;protein binding	2	Cell cycle regulation, chromosome condensation, DNA replication and repair
O15438	ABCC3	transport	membrane	catalytic activity;nucleotide binding;transporter activity	2	Cell cycle regulation, chromosome condensation, DNA replication and repair
O43663	PRC1	cell division;cell organization and biogenesis;regulation of biological process	cytoplasm;cytoskeleton;cytosol;membrane;nucleus	protein binding	2	Cell cycle regulation, chromosome condensation, DNA replication and repair
O43776	NARS	metabolic process	cytoplasm;cytosol;mitochondrion	catalytic activity;nucleotide binding	2	Cell cycle regulation, chromosome condensation, DNA replication and repair
O75122	CLASP2	cell division;cell organization and biogenesis;regulation of biological process;response to stimulus	chromosome;cytoplasm;cytoskeleton;cytosol;Golgi;membrane	protein binding	2	Cell cycle regulation, chromosome condensation, DNA replication and repair
O75410	TACC1	cell division;cell organization and biogenesis;cell proliferation;cellular component movement;regulation of biological process;transport	cytoplasm;cytoskeleton;membrane;nucleus	catalytic activity;motor activity;protein binding;transporter activity	2	Cell cycle regulation, chromosome condensation, DNA replication and repair
O95139	NDUFB6	cell organization and biogenesis;metabolic process;transport	membrane;mitochondrion	catalytic activity	2	Cell cycle regulation, chromosome condensation, DNA replication and repair
O95239	KIF4A	cell organization and biogenesis;cellular component movement;metabolic process;transport	chromosome;cytoplasm;cytoskeleton;cytosol;membrane;nucleus	catalytic activity;DNA binding;metal ion binding;motor activity;nucleotide binding;protein binding	2	Cell cycle regulation, chromosome condensation, DNA replication and repair
O95297	MPZL1	cell communication;regulation of biological process;response to stimulus	cell surface;membrane	protein binding;structural molecule activity	2	Cell cycle regulation, chromosome condensation, DNA replication and repair
O95476	CTDNEP1	cell organization and biogenesis;metabolic process;regulation of biological process	cytoplasm;endoplasmic reticulum;membrane;nucleus	catalytic activity;protein binding	2	Cell cycle regulation, chromosome condensation, DNA replication and repair
O96013	PAK4	cell death;cell growth;cell organization and biogenesis;cell proliferation;cellular component movement;metabolic process;regulation of biological process;response to stimulus	cytoplasm;Golgi	catalytic activity;nucleotide binding;protein binding	2	Cell cycle regulation, chromosome condensation, DNA replication and repair
P01040	CSTA	cell death;cell differentiation;metabolic process;regulation of biological process	cytoplasm;cytoskeleton;cytosol	enzyme regulator activity;protein binding;structural molecule activity	2	Cell cycle regulation, chromosome condensation, DNA replication and repair
P03253		metabolic process		catalytic activity;DNA binding	2	Cell cycle regulation, chromosome condensation, DNA replication and repair
P03281				protein binding	2	Cell cycle regulation, chromosome condensation, DNA replication and repair
P05161	ISG15	defense response;metabolic process;regulation of biological process;response to stimulus	cytoplasm;cytosol;extracellular	protein binding	2	Cell cycle regulation, chromosome condensation, DNA replication and repair
P06865	HEXA	metabolic process	membrane;organelle lumen;vacuole	catalytic activity;protein binding	2	Cell cycle regulation, chromosome condensation, DNA replication and repair
P07477	PRSS1	cell organization and biogenesis;metabolic process	extracellular	catalytic activity;metal ion binding	2	Cell cycle regulation, chromosome condensation, DNA replication and repair
P08243	ASNS	cell communication;metabolic process;regulation of biological process;response to stimulus	cytosol	catalytic activity;nucleotide binding;protein binding	2	Cell cycle regulation, chromosome condensation, DNA replication and repair
P10768	ESD	metabolic process	cytoplasm;organelle lumen	catalytic activity;protein binding	2	Cell cycle regulation, chromosome condensation, DNA replication and repair
P11818					2	Cell cycle regulation, chromosome condensation, DNA replication and repair
P11908	PRPS2	metabolic process		catalytic activity;metal ion binding;nucleotide binding;protein binding	2	Cell cycle regulation, chromosome condensation, DNA replication and repair
P12537					2	Cell cycle regulation, chromosome condensation, DNA replication and repair
P13612	ITGA4	cell differentiation;cell organization and biogenesis;cellular component movement;regulation of biological process;response to stimulus;transport	cell surface;membrane	metal ion binding;protein binding;receptor activity;signal transducer activity	2	Cell cycle regulation, chromosome condensation, DNA replication and repair
P14209	CD99	regulation of biological process	cytoplasm;membrane	protein binding	2	Cell cycle regulation, chromosome condensation, DNA replication and repair
P14635	CCNB1	cell division;cell organization and biogenesis;metabolic process;regulation of biological process;response to stimulus	cytoplasm;cytoskeleton;cytosol;membrane;nucleus;organelle lumen	catalytic activity;enzyme regulator activity;protein binding	2	Cell cycle regulation, chromosome condensation, DNA replication and repair
P15407	FOSL1	cell communication;cell organization and biogenesis;defense response;metabolic process;regulation of biological process;response to stimulus	cytosol;nucleus	DNA binding;protein binding	2	Cell cycle regulation, chromosome condensation, DNA replication and repair
P15927	RPA2	cell organization and biogenesis;cellular homeostasis;metabolic process;regulation of biological process;response to stimulus	chromosome;nucleus	DNA binding;protein binding	2	Cell cycle regulation, chromosome condensation, DNA replication and repair
P16949	STMN1	cell differentiation;cell organization and biogenesis;development;regulation of biological process;response to stimulus	cytoplasm;cytoskeleton;cytosol;membrane	protein binding;signal transducer activity	2	Cell cycle regulation, chromosome condensation, DNA replication and repair
P20839	IMPDH1	cell proliferation;metabolic process;transport	cytoplasm;cytosol;extracellular;nucleus;organelle lumen	catalytic activity;DNA binding;metal ion binding;RNA binding	2	Cell cycle regulation, chromosome condensation, DNA replication and repair
P20933	AGA	metabolic process;transport	endoplasmic reticulum;extracellular;organelle lumen;vacuole	catalytic activity;protein binding	2	Cell cycle regulation, chromosome condensation, DNA replication and repair
P23381	WARS	metabolic process;regulation of biological process	cytoplasm;cytosol;nucleus	catalytic activity;enzyme regulator activity;nucleotide binding;protein binding	2	Cell cycle regulation, chromosome condensation, DNA replication and repair
P23458	JAK1	cell differentiation;cellular component movement;defense response;metabolic process;regulation of biological process;response to stimulus	cytoplasm;cytoskeleton;cytosol;endosome;membrane;nucleus	catalytic activity;metal ion binding;nucleotide binding;protein binding	2	Cell cycle regulation, chromosome condensation, DNA replication and repair
P24937		cell organization and biogenesis;transport			2	Cell cycle regulation, chromosome condensation, DNA replication and repair
P24940		cell organization and biogenesis;metabolic process;regulation of biological process			2	Cell cycle regulation, chromosome condensation, DNA replication and repair
P25208	NFYB	metabolic process;regulation of biological process	nucleus	DNA binding;protein binding	2	Cell cycle regulation, chromosome condensation, DNA replication and repair
P25686	DNAJB2	metabolic process;regulation of biological process;response to stimulus	cytoplasm;cytosol;endoplasmic reticulum;membrane;nucleus;proteasome	enzyme regulator activity;protein binding	2	Cell cycle regulation, chromosome condensation, DNA replication and repair
P26885	FKBP2	metabolic process	endoplasmic reticulum;membrane	catalytic activity;protein binding	2	Cell cycle regulation, chromosome condensation, DNA replication and repair
P30519	HMOX2	cellular homeostasis;metabolic process;response to stimulus;transport	endoplasmic reticulum;membrane	catalytic activity;metal ion binding;protein binding	2	Cell cycle regulation, chromosome condensation, DNA replication and repair
P30825	SLC7A1	transport	membrane	protein binding;transporter activity	2	Cell cycle regulation, chromosome condensation, DNA replication and repair
P31641	SLC6A6	metabolic process;transport	membrane	transporter activity	2	Cell cycle regulation, chromosome condensation, DNA replication and repair
P32780	GTF2H1	cell organization and biogenesis;metabolic process;regulation of biological process;response to stimulus	nucleus	catalytic activity;protein binding	2	Cell cycle regulation, chromosome condensation, DNA replication and repair
P35244	RPA3	cell organization and biogenesis;cellular homeostasis;metabolic process;regulation of biological process;response to stimulus	nucleus	DNA binding;protein binding	2	Cell cycle regulation, chromosome condensation, DNA replication and repair
P35354	PTGS2	cell differentiation;cellular component movement;defense response;metabolic process;regulation of biological process;response to stimulus	cytoplasm;endoplasmic reticulum;membrane;nucleus;organelle lumen	antioxidant activity;catalytic activity;metal ion binding;protein binding	2	Cell cycle regulation, chromosome condensation, DNA replication and repair
P36543	ATP6V1E1	cellular homeostasis;regulation of biological process;response to stimulus;transport	cytoplasm;cytosol;endosome;membrane;mitochondrion	catalytic activity;protein binding;transporter activity	2	Cell cycle regulation, chromosome condensation, DNA replication and repair
P40938	RFC3	cell organization and biogenesis;cellular homeostasis;metabolic process;regulation of biological process;response to stimulus	nucleus	catalytic activity;DNA binding;protein binding	2	Cell cycle regulation, chromosome condensation, DNA replication and repair
P41440	SLC19A1	metabolic process;transport	membrane	transporter activity	2	Cell cycle regulation, chromosome condensation, DNA replication and repair
P46976	GYG1	metabolic process;transport	cytosol;extracellular;membrane;organelle lumen	catalytic activity;metal ion binding;protein binding	2	Cell cycle regulation, chromosome condensation, DNA replication and repair
P48449	LSS	metabolic process;regulation of biological process	endoplasmic reticulum;membrane	catalytic activity	2	Cell cycle regulation, chromosome condensation, DNA replication and repair
P49005	POLD2	cell organization and biogenesis;cellular homeostasis;metabolic process;response to stimulus	nucleus	catalytic activity;DNA binding;protein binding	2	Cell cycle regulation, chromosome condensation, DNA replication and repair
P49189	ALDH9A1	metabolic process	cytoplasm;cytosol	catalytic activity	2	Cell cycle regulation, chromosome condensation, DNA replication and repair
P49321	NASP	cell organization and biogenesis;cell proliferation;metabolic process;response to stimulus;transport	cytoplasm;nucleus	protein binding	2	Cell cycle regulation, chromosome condensation, DNA replication and repair
P49454	CENPF	cell differentiation;cell division;cell organization and biogenesis;cell proliferation;development;metabolic process;regulation of biological process;response to stimulus;transport	chromosome;cytoplasm;cytoskeleton;cytosol;nucleus	catalytic activity;motor activity;protein binding;transporter activity	2	Cell cycle regulation, chromosome condensation, DNA replication and repair
P49585	PCYT1A	metabolic process	cytoplasm;cytosol;endoplasmic reticulum;membrane	catalytic activity;protein binding	2	Cell cycle regulation, chromosome condensation, DNA replication and repair
P49591	SARS	metabolic process;regulation of biological process	cytoplasm;cytosol;nucleus	catalytic activity;DNA binding;nucleotide binding;protein binding;RNA binding	2	Cell cycle regulation, chromosome condensation, DNA replication and repair
P50897	PPT1	cell communication;cell organization and biogenesis;cellular homeostasis;metabolic process;regulation of biological process;response to stimulus;transport	cytosol;extracellular;Golgi;membrane;nucleus;organelle lumen;vacuole	catalytic activity;protein binding	2	Cell cycle regulation, chromosome condensation, DNA replication and repair
P51397	DAP	cell communication;cell death;metabolic process;regulation of biological process;response to stimulus		protein binding	2	Cell cycle regulation, chromosome condensation, DNA replication and repair
P51798	CLCN7	response to stimulus;transport	membrane;vacuole	nucleotide binding;transporter activity	2	Cell cycle regulation, chromosome condensation, DNA replication and repair
P60604	UBE2G2	metabolic process;response to stimulus	cytosol;endoplasmic reticulum	catalytic activity;nucleotide binding;protein binding	2	Cell cycle regulation, chromosome condensation, DNA replication and repair
P61201	COPS2	cell differentiation;cell organization and biogenesis;cell proliferation;metabolic process;regulation of biological process;response to stimulus	cytoplasm;cytosol;nucleus	protein binding;signal transducer activity	2	Cell cycle regulation, chromosome condensation, DNA replication and repair
P78357	CNTNAP1	cell organization and biogenesis;regulation of biological process;response to stimulus	membrane	protein binding;receptor activity	2	Cell cycle regulation, chromosome condensation, DNA replication and repair
P78536	ADAM17	cell differentiation;cellular component movement;defense response;metabolic process;regulation of biological process;response to stimulus	cell surface;cytoplasm;cytoskeleton;cytosol;membrane	catalytic activity;metal ion binding;protein binding	2	Cell cycle regulation, chromosome condensation, DNA replication and repair
P80303	NUCB2		cytoplasm;cytosol;endoplasmic reticulum;extracellular;Golgi;membrane;nucleus	DNA binding;metal ion binding;protein binding	2	Cell cycle regulation, chromosome condensation, DNA replication and repair
Q00587	CDC42EP1	cell organization and biogenesis;regulation of biological process;response to stimulus	cytoplasm;cytoskeleton;membrane	enzyme regulator activity;protein binding	2	Cell cycle regulation, chromosome condensation, DNA replication and repair
Q01469	FABP5	metabolic process;transport	cytoplasm;cytosol;extracellular;membrane;organelle lumen	protein binding;transporter activity	2	Cell cycle regulation, chromosome condensation, DNA replication and repair
Q02241	KIF23	cell division;cell organization and biogenesis;cellular component movement;regulation of biological process;transport	cytoplasm;cytoskeleton;cytosol;nucleus	catalytic activity;motor activity;nucleotide binding;protein binding	2	Cell cycle regulation, chromosome condensation, DNA replication and repair
Q02447	SP3	cell differentiation;metabolic process;regulation of biological process	nucleus	DNA binding;metal ion binding;protein binding	2	Cell cycle regulation, chromosome condensation, DNA replication and repair
Q02818	NUCB1	metabolic process;regulation of biological process;response to stimulus	cytoplasm;endoplasmic reticulum;endosome;extracellular;Golgi;membrane;nucleus;organelle lumen	DNA binding;metal ion binding;protein binding	2	Cell cycle regulation, chromosome condensation, DNA replication and repair
Q03405	PLAUR	cellular component movement;coagulation;metabolic process;regulation of biological process;response to stimulus;transport	cell surface;extracellular;membrane;organelle lumen	protein binding;receptor activity;signal transducer activity	2	Cell cycle regulation, chromosome condensation, DNA replication and repair
Q09472	EP300	cell death;cell differentiation;cell organization and biogenesis;metabolic process;regulation of biological process;response to stimulus	chromosome;cytoplasm;cytosol;nucleus	catalytic activity;DNA binding;metal ion binding;protein binding;RNA binding	2	Cell cycle regulation, chromosome condensation, DNA replication and repair
Q0JRZ9	FCHO2	cell organization and biogenesis;transport	cytosol;membrane	protein binding	2	Cell cycle regulation, chromosome condensation, DNA replication and repair
Q12792	TWF1	cell organization and biogenesis;regulation of biological process	cytoplasm;cytoskeleton;cytosol	catalytic activity;nucleotide binding;protein binding	2	Cell cycle regulation, chromosome condensation, DNA replication and repair
Q13485	SMAD4	cell differentiation;cell organization and biogenesis;cell proliferation;cellular component movement;cellular homeostasis;metabolic process;regulation of biological process;response to stimulus	cytoplasm;cytosol;nucleus	DNA binding;metal ion binding;protein binding;signal transducer activity	2	Cell cycle regulation, chromosome condensation, DNA replication and repair
Q13510	ASAH1	metabolic process;transport	extracellular;organelle lumen;vacuole	catalytic activity	2	Cell cycle regulation, chromosome condensation, DNA replication and repair
Q13530	SERINC3	defense response;metabolic process;regulation of biological process;response to stimulus;transport	cytoplasm;Golgi;membrane	transporter activity	2	Cell cycle regulation, chromosome condensation, DNA replication and repair
Q14202	ZMYM3	cell organization and biogenesis;development;regulation of biological process	cytoplasm;nucleus	DNA binding;metal ion binding	2	Cell cycle regulation, chromosome condensation, DNA replication and repair
Q14331	FRG1	metabolic process	cytoplasm;nucleus;spliceosomal complex	protein binding;RNA binding	2	Cell cycle regulation, chromosome condensation, DNA replication and repair
Q14696	MESDC2; MESD	metabolic process;regulation of biological process;response to stimulus;transport	endoplasmic reticulum;membrane	protein binding	2	Cell cycle regulation, chromosome condensation, DNA replication and repair
Q14CX7	NAA25	metabolic process	cytoplasm;cytosol;Golgi	catalytic activity;protein binding	2	Cell cycle regulation, chromosome condensation, DNA replication and repair
Q15021	NCAPD2	cell division;cell organization and biogenesis;metabolic process	chromosome;cytoplasm;cytosol;membrane;nucleus	protein binding	2	Cell cycle regulation, chromosome condensation, DNA replication and repair
Q15036	SNX17	metabolic process;regulation of biological process;response to stimulus;transport	cytoplasm;cytosol;endosome;Golgi;membrane	protein binding	2	Cell cycle regulation, chromosome condensation, DNA replication and repair
Q15043	SLC39A14	cellular homeostasis;transport	cytoplasm;membrane	transporter activity	2	Cell cycle regulation, chromosome condensation, DNA replication and repair
Q15155	NOMO1		membrane		2	Cell cycle regulation, chromosome condensation, DNA replication and repair
Q15382	RHEB	regulation of biological process;response to stimulus	cytoplasm;cytosol;endoplasmic reticulum;Golgi;membrane;spliceosomal complex	catalytic activity;metal ion binding;nucleotide binding;protein binding	2	Cell cycle regulation, chromosome condensation, DNA replication and repair
Q15853	USF2	cell communication;metabolic process;regulation of biological process;response to stimulus;transport	nucleus	DNA binding;protein binding	2	Cell cycle regulation, chromosome condensation, DNA replication and repair
Q16537	PPP2R5E	regulation of biological process;response to stimulus	cytoplasm;cytosol	enzyme regulator activity;protein binding	2	Cell cycle regulation, chromosome condensation, DNA replication and repair
Q16850	CYP51A1	metabolic process;regulation of biological process	endoplasmic reticulum;membrane	catalytic activity;metal ion binding	2	Cell cycle regulation, chromosome condensation, DNA replication and repair
Q2KS10				DNA binding	2	Cell cycle regulation, chromosome condensation, DNA replication and repair
Q53HL2	CDCA8	cell division;cell organization and biogenesis;metabolic process	chromosome;cytoplasm;cytoskeleton;cytosol;nucleus	protein binding	2	Cell cycle regulation, chromosome condensation, DNA replication and repair
Q5H8A4	PIGG	metabolic process	endoplasmic reticulum;membrane	catalytic activity;metal ion binding	2	Cell cycle regulation, chromosome condensation, DNA replication and repair
Q5JSZ5	PRRC2B	cell differentiation		protein binding;RNA binding	2	Cell cycle regulation, chromosome condensation, DNA replication and repair
Q5K651	SAMD9	cell organization and biogenesis	cytoplasm;cytosol;endosome	nucleotide binding;protein binding	2	Cell cycle regulation, chromosome condensation, DNA replication and repair
Q5TCZ1	SH3PXD2A	cell organization and biogenesis;metabolic process;regulation of biological process	cytoplasm;cytosol	enzyme regulator activity;protein binding	2	Cell cycle regulation, chromosome condensation, DNA replication and repair
Q6L8Q7	PDE12	metabolic process;regulation of biological process;response to stimulus	mitochondrion;organelle lumen	catalytic activity;metal ion binding	2	Cell cycle regulation, chromosome condensation, DNA replication and repair
Q6MZP7	LIN54	metabolic process;regulation of biological process	nucleus	DNA binding;metal ion binding;protein binding	2	Cell cycle regulation, chromosome condensation, DNA replication and repair
Q6P3W7	SCYL2	metabolic process;regulation of biological process;transport	cytoplasm;endosome;Golgi;membrane	catalytic activity;nucleotide binding;protein binding	2	Cell cycle regulation, chromosome condensation, DNA replication and repair
Q6P4Q7	CNNM4	response to stimulus;transport	membrane	protein binding;transporter activity	2	Cell cycle regulation, chromosome condensation, DNA replication and repair
Q6S8J3	POTEE			protein binding	2	Cell cycle regulation, chromosome condensation, DNA replication and repair
Q6UWP7	LCLAT1	development;metabolic process	cytosol;endoplasmic reticulum;membrane	catalytic activity;protein binding	2	Cell cycle regulation, chromosome condensation, DNA replication and repair
Q6UXH1	CRELD2		endoplasmic reticulum;extracellular;Golgi	metal ion binding;protein binding	2	Cell cycle regulation, chromosome condensation, DNA replication and repair
Q75N03	CBLL1	metabolic process;regulation of biological process	cytosol;nucleus	catalytic activity;metal ion binding;protein binding	2	Cell cycle regulation, chromosome condensation, DNA replication and repair
Q7L0Y3	TRMT10C	cell organization and biogenesis;metabolic process;regulation of biological process	mitochondrion;organelle lumen	catalytic activity;protein binding;RNA binding	2	Cell cycle regulation, chromosome condensation, DNA replication and repair
Q7L9L4	MOB1B	regulation of biological process;response to stimulus	cytoplasm;cytosol;nucleus	enzyme regulator activity;metal ion binding;protein binding	2	Cell cycle regulation, chromosome condensation, DNA replication and repair
Q7Z3B1	NEGR1	metabolic process;regulation of biological process;response to stimulus	extracellular;membrane	protein binding	2	Cell cycle regulation, chromosome condensation, DNA replication and repair
Q7Z5R6	APBB1IP	regulation of biological process;response to stimulus	cytoplasm;cytoskeleton;cytosol;membrane	protein binding	2	Cell cycle regulation, chromosome condensation, DNA replication and repair
Q86UY8	NT5DC3	metabolic process		catalytic activity;metal ion binding;receptor activity;signal transducer activity	2	Cell cycle regulation, chromosome condensation, DNA replication and repair
Q86XI2	NCAPG2	cell division;cell organization and biogenesis;cell proliferation;metabolic process	membrane;nucleus	protein binding	2	Cell cycle regulation, chromosome condensation, DNA replication and repair
Q8IWC1	MAP7D3	cell organization and biogenesis	cytoplasm;cytoskeleton;membrane	protein binding;structural molecule activity	2	Cell cycle regulation, chromosome condensation, DNA replication and repair
Q8IXI2	RHOT1	cell organization and biogenesis;cellular component movement;cellular homeostasis;metabolic process;regulation of biological process;response to stimulus;transport	cytosol;membrane;mitochondrion	catalytic activity;metal ion binding;nucleotide binding;protein binding	2	Cell cycle regulation, chromosome condensation, DNA replication and repair
Q8IZ52	CHPF	metabolic process	cytoplasm;cytosol;Golgi;membrane;mitochondrion;organelle lumen	catalytic activity;metal ion binding;protein binding	2	Cell cycle regulation, chromosome condensation, DNA replication and repair
Q8N357	C2orf18; SLC35F6	regulation of biological process;transport	cytosol;membrane;mitochondrion;vacuole	protein binding;transporter activity	2	Cell cycle regulation, chromosome condensation, DNA replication and repair
Q8N3R9	MPP5	cell organization and biogenesis	cytoplasm;membrane	protein binding	2	Cell cycle regulation, chromosome condensation, DNA replication and repair
Q8N4C8	MINK1	cell communication;cell organization and biogenesis;development;metabolic process;regulation of biological process;response to stimulus	cytoplasm;cytosol;Golgi;membrane	catalytic activity;nucleotide binding;protein binding;signal transducer activity	2	Cell cycle regulation, chromosome condensation, DNA replication and repair
Q8N6T3	ARFGAP1	cell organization and biogenesis;cellular homeostasis;metabolic process;regulation of biological process;response to stimulus;transport	cytoplasm;cytosol;endosome;Golgi;membrane	catalytic activity;enzyme regulator activity;metal ion binding;nucleotide binding;protein binding;RNA binding;signal transducer activity	2	Cell cycle regulation, chromosome condensation, DNA replication and repair
Q8N884	MB21D1; CGAS	cell communication;defense response;metabolic process;regulation of biological process;response to stimulus	cytoplasm;cytosol	catalytic activity;DNA binding;metal ion binding;nucleotide binding;protein binding	2	Cell cycle regulation, chromosome condensation, DNA replication and repair
Q8NBI5	SLC43A3	transport	membrane		2	Cell cycle regulation, chromosome condensation, DNA replication and repair
Q8NBM4	UBAC2		endoplasmic reticulum;membrane	catalytic activity;protein binding	2	Cell cycle regulation, chromosome condensation, DNA replication and repair
Q8NDZ4	C3orf58	cell proliferation;regulation of biological process	extracellular;Golgi;membrane		2	Cell cycle regulation, chromosome condensation, DNA replication and repair
Q8NEY1	NAV1	cell differentiation;cell organization and biogenesis;cellular component movement;development	cytoplasm;cytoskeleton	catalytic activity;nucleotide binding;protein binding;RNA binding	2	Cell cycle regulation, chromosome condensation, DNA replication and repair
Q8TBP6	SLC25A40	transport	membrane;mitochondrion	transporter activity	2	Cell cycle regulation, chromosome condensation, DNA replication and repair
Q8TEW0	PARD3	cell differentiation;cell division;cell organization and biogenesis;regulation of biological process;response to stimulus;transport	cytoplasm;cytoskeleton;cytosol;membrane	protein binding	2	Cell cycle regulation, chromosome condensation, DNA replication and repair
Q8WUD4	CCDC12	metabolic process	cytoplasm	catalytic activity;nucleotide binding;protein binding	2	Cell cycle regulation, chromosome condensation, DNA replication and repair
Q8WUP2	FBLIM1	cell organization and biogenesis;regulation of biological process	cytoplasm;cytoskeleton;cytosol	metal ion binding;protein binding	2	Cell cycle regulation, chromosome condensation, DNA replication and repair
Q8WWK9	CKAP2	cell death;regulation of biological process	cytoplasm;cytoskeleton;cytosol		2	Cell cycle regulation, chromosome condensation, DNA replication and repair
Q8WY22	BRI3BP		membrane;mitochondrion		2	Cell cycle regulation, chromosome condensation, DNA replication and repair
Q92692	PVRL2; NECTIN2	cell organization and biogenesis;regulation of biological process;response to stimulus	cell surface;membrane	protein binding;receptor activity;signal transducer activity	2	Cell cycle regulation, chromosome condensation, DNA replication and repair
Q96AJ9	VTI1A	cell organization and biogenesis;metabolic process;transport	cytosol;endosome;Golgi;membrane;vacuole	protein binding	2	Cell cycle regulation, chromosome condensation, DNA replication and repair
Q96CP6	GRAMD1A		membrane	protein binding	2	Cell cycle regulation, chromosome condensation, DNA replication and repair
Q96DF8	DGCR14; ESS2	metabolic process	nucleus;spliceosomal complex	protein binding	2	Cell cycle regulation, chromosome condensation, DNA replication and repair
Q96DX4	RSPRY1		extracellular	metal ion binding;protein binding	2	Cell cycle regulation, chromosome condensation, DNA replication and repair
Q96EC8	YIPF6		endoplasmic reticulum;Golgi;membrane	protein binding	2	Cell cycle regulation, chromosome condensation, DNA replication and repair
Q96IR7	HPDL	metabolic process		catalytic activity;metal ion binding	2	Cell cycle regulation, chromosome condensation, DNA replication and repair
Q96P47	AGAP3	regulation of biological process;response to stimulus	cytoplasm;membrane	catalytic activity;enzyme regulator activity;metal ion binding;nucleotide binding;protein binding	2	Cell cycle regulation, chromosome condensation, DNA replication and repair
Q96PU4	UHRF2	cell differentiation;cell proliferation;metabolic process;regulation of biological process	nucleus	catalytic activity;DNA binding;metal ion binding;protein binding	2	Cell cycle regulation, chromosome condensation, DNA replication and repair
Q96PZ2	FAM111A	defense response;metabolic process;regulation of biological process;response to stimulus	chromosome;cytoplasm;nucleus	protein binding	2	Cell cycle regulation, chromosome condensation, DNA replication and repair
Q99595	TIMM17A	transport	membrane;mitochondrion	transporter activity	2	Cell cycle regulation, chromosome condensation, DNA replication and repair
Q99816	TSG101	cell communication;cell differentiation;cell division;cell organization and biogenesis;metabolic process;regulation of biological process;response to stimulus;transport	cytoplasm;cytoskeleton;cytosol;endosome;membrane;nucleus	DNA binding;protein binding	2	Cell cycle regulation, chromosome condensation, DNA replication and repair
Q9BPX3	NCAPG	cell division;cell organization and biogenesis;metabolic process	chromosome;cytoplasm;cytosol;membrane;nucleus	protein binding	2	Cell cycle regulation, chromosome condensation, DNA replication and repair
Q9BQB6	VKORC1	coagulation;metabolic process	endoplasmic reticulum;membrane	catalytic activity	2	Cell cycle regulation, chromosome condensation, DNA replication and repair
Q9BUL8	PDCD10	cell death;cell organization and biogenesis;cellular component movement;regulation of biological process;response to stimulus	cytoplasm;cytosol;Golgi;membrane	protein binding	2	Cell cycle regulation, chromosome condensation, DNA replication and repair
Q9BUV8	C20orf24				2	Cell cycle regulation, chromosome condensation, DNA replication and repair
Q9BW19	KIFC1	cell division;cell organization and biogenesis;cellular component movement	cytoplasm;cytoskeleton;endosome;membrane;nucleus	catalytic activity;motor activity;nucleotide binding;protein binding	2	Cell cycle regulation, chromosome condensation, DNA replication and repair
Q9BXJ8	TMEM120A	cell differentiation;cell organization and biogenesis	membrane;nucleus		2	Cell cycle regulation, chromosome condensation, DNA replication and repair
Q9BXS6	NUSAP1	cell division;cell organization and biogenesis;metabolic process;regulation of biological process	chromosome;cytoplasm;cytoskeleton;nucleus	DNA binding;protein binding;RNA binding	2	Cell cycle regulation, chromosome condensation, DNA replication and repair
Q9BZI7	UPF3B	metabolic process;regulation of biological process;transport	cytoplasm;cytosol;nucleus	protein binding;RNA binding;transporter activity	2	Cell cycle regulation, chromosome condensation, DNA replication and repair
Q9GZQ3	COMMD5	metabolic process;regulation of biological process	cytoplasm;cytosol;nucleus	protein binding	2	Cell cycle regulation, chromosome condensation, DNA replication and repair
Q9H3N1	TMX1	cellular homeostasis;metabolic process;regulation of biological process;response to stimulus;transport	endoplasmic reticulum;membrane	catalytic activity	2	Cell cycle regulation, chromosome condensation, DNA replication and repair
Q9H490	PIGU	metabolic process;regulation of biological process	endoplasmic reticulum;membrane	catalytic activity	2	Cell cycle regulation, chromosome condensation, DNA replication and repair
Q9H6U8	ALG9	metabolic process	endoplasmic reticulum;membrane	catalytic activity	2	Cell cycle regulation, chromosome condensation, DNA replication and repair
Q9H7E9	C8orf33			protein binding	2	Cell cycle regulation, chromosome condensation, DNA replication and repair
Q9HCE3	ZNF532	metabolic process;regulation of biological process	nucleus	DNA binding;metal ion binding	2	Cell cycle regulation, chromosome condensation, DNA replication and repair
Q9NQL2	RRAGD	cell communication;regulation of biological process;response to stimulus	cytoplasm;cytosol;nucleus;vacuole	catalytic activity;nucleotide binding;protein binding	2	Cell cycle regulation, chromosome condensation, DNA replication and repair
Q9NRV9	HEBP1	regulation of biological process;response to stimulus	cytoplasm;extracellular		2	Cell cycle regulation, chromosome condensation, DNA replication and repair
Q9NRZ9	HELLS	cell division;cell organization and biogenesis;cell proliferation;development;metabolic process;regulation of biological process	nucleus	catalytic activity;nucleotide binding;protein binding	2	Cell cycle regulation, chromosome condensation, DNA replication and repair
Q9NVA1	UQCC; UQCC1	cell organization and biogenesis;regulation of biological process	membrane;mitochondrion	protein binding	2	Cell cycle regulation, chromosome condensation, DNA replication and repair
Q9NVM9	ASUN; INTS13	cell division;cell organization and biogenesis;cellular component movement;metabolic process;regulation of biological process	cytoplasm;nucleus	protein binding	2	Cell cycle regulation, chromosome condensation, DNA replication and repair
Q9NW64	RBM22	cell organization and biogenesis;metabolic process;regulation of biological process;response to stimulus;transport	cytoplasm;nucleus;spliceosomal complex	metal ion binding;nucleotide binding;protein binding;RNA binding;transporter activity	2	Cell cycle regulation, chromosome condensation, DNA replication and repair
Q9P1T7	MDFIC	metabolic process;regulation of biological process	cytoplasm;nucleus	protein binding	2	Cell cycle regulation, chromosome condensation, DNA replication and repair
Q9UHE8	STEAP1	metabolic process;transport	endosome;membrane	catalytic activity;metal ion binding;transporter activity	2	Cell cycle regulation, chromosome condensation, DNA replication and repair
Q9UHR4	BAIAP2L1	cell organization and biogenesis;regulation of biological process;response to stimulus	cytoplasm;cytoskeleton;cytosol;membrane	protein binding	2	Cell cycle regulation, chromosome condensation, DNA replication and repair
Q9UK59	DBR1	metabolic process	nucleus	catalytic activity;metal ion binding;RNA binding	2	Cell cycle regulation, chromosome condensation, DNA replication and repair
Q9UKI8	TLK1	cell organization and biogenesis;metabolic process;regulation of biological process;response to stimulus;transport	nucleus	catalytic activity;nucleotide binding;protein binding	2	Cell cycle regulation, chromosome condensation, DNA replication and repair
Q9UKY7	CDV3	cell proliferation	cytoplasm		2	Cell cycle regulation, chromosome condensation, DNA replication and repair
Q9UMX5	NENF	regulation of biological process	extracellular;membrane	metal ion binding;protein binding	2	Cell cycle regulation, chromosome condensation, DNA replication and repair
Q9UQ03	CORO2B	cell organization and biogenesis	cytoplasm;cytoskeleton;membrane	protein binding	2	Cell cycle regulation, chromosome condensation, DNA replication and repair
Q9Y2Q3	GSTK1	cell differentiation;metabolic process	membrane;mitochondrion;organelle lumen	antioxidant activity;catalytic activity;protein binding	2	Cell cycle regulation, chromosome condensation, DNA replication and repair
Q9Y385	UBE2J1	metabolic process;regulation of biological process	cytoplasm;endoplasmic reticulum;membrane	catalytic activity;nucleotide binding;protein binding	2	Cell cycle regulation, chromosome condensation, DNA replication and repair
Q9Y394	DHRS7	metabolic process	membrane	catalytic activity	2	Cell cycle regulation, chromosome condensation, DNA replication and repair
Q9Y4F5	CEP170B; KIAA0284		cytoplasm;cytoskeleton	protein binding	2	Cell cycle regulation, chromosome condensation, DNA replication and repair
Q9Y5U2	TSSC4			protein binding	2	Cell cycle regulation, chromosome condensation, DNA replication and repair
Q9Y619	SLC25A15	metabolic process;transport	membrane;mitochondrion	transporter activity	2	Cell cycle regulation, chromosome condensation, DNA replication and repair
Q9Y6M4	CSNK1G3	metabolic process;regulation of biological process;response to stimulus;transport	cytoplasm;nucleus	catalytic activity;nucleotide binding	2	Cell cycle regulation, chromosome condensation, DNA replication and repair
E9PRG8	LOC102288414; C11orf98				3	RNA biosynthesis, protein modification, histone modification
O00255	MEN1	cell differentiation;cell organization and biogenesis;cellular homeostasis;metabolic process;regulation of biological process;response to stimulus	chromosome;cytoplasm;cytosol;nucleus;organelle lumen	catalytic activity;DNA binding;protein binding	3	RNA biosynthesis, protein modification, histone modification
O00268	TAF4	cell organization and biogenesis;metabolic process;regulation of biological process	cytosol;nucleus	DNA binding;protein binding	3	RNA biosynthesis, protein modification, histone modification
O00470	MEIS1	development;metabolic process;regulation of biological process;response to stimulus	nucleus	DNA binding;protein binding	3	RNA biosynthesis, protein modification, histone modification
O00560	SDCBP	cell communication;cell organization and biogenesis;regulation of biological process;response to stimulus;transport	cytoplasm;cytoskeleton;cytosol;endoplasmic reticulum;extracellular;membrane;nucleus;organelle lumen	protein binding	3	RNA biosynthesis, protein modification, histone modification
O14646	CHD1	cell organization and biogenesis;metabolic process;regulation of biological process	cytoplasm;nucleus	catalytic activity;DNA binding;nucleotide binding;protein binding	3	RNA biosynthesis, protein modification, histone modification
O14807	MRAS	cell organization and biogenesis;development;regulation of biological process;response to stimulus	membrane	catalytic activity;nucleotide binding;protein binding	3	RNA biosynthesis, protein modification, histone modification
O14879	IFIT3	defense response;regulation of biological process;response to stimulus	cytoplasm;cytosol;mitochondrion	protein binding	3	RNA biosynthesis, protein modification, histone modification
O14981	BTAF1	regulation of biological process	nucleus	catalytic activity;DNA binding;nucleotide binding;protein binding	3	RNA biosynthesis, protein modification, histone modification
O15118	NPC1	cell organization and biogenesis;metabolic process;regulation of biological process;response to stimulus;transport	endoplasmic reticulum;endosome;extracellular;Golgi;membrane;vacuole	protein binding;receptor activity;signal transducer activity;transporter activity	3	RNA biosynthesis, protein modification, histone modification
O15347	HMGB3	defense response;development;metabolic process;regulation of biological process;response to stimulus	chromosome;cytoplasm;nucleus	DNA binding;protein binding;RNA binding	3	RNA biosynthesis, protein modification, histone modification
O43813	LANCL1	regulation of biological process;response to stimulus	cytoplasm;membrane	metal ion binding;protein binding;receptor activity;signal transducer activity	3	RNA biosynthesis, protein modification, histone modification
O60318	MCM3AP	transport	cytoplasm;cytosol;membrane;nucleus	catalytic activity;DNA binding	3	RNA biosynthesis, protein modification, histone modification
O60701	UGDH	metabolic process	cytosol;nucleus	catalytic activity;nucleotide binding	3	RNA biosynthesis, protein modification, histone modification
O75094	SLIT3	cell death;cell differentiation;cell growth;cellular component movement;development;regulation of biological process;response to stimulus	extracellular;mitochondrion	metal ion binding;protein binding	3	RNA biosynthesis, protein modification, histone modification
O75146	HIP1R	cell death;cell organization and biogenesis;metabolic process;regulation of biological process;transport	cytoplasm;cytoskeleton;cytosol;membrane;mitochondrion	catalytic activity;motor activity;protein binding	3	RNA biosynthesis, protein modification, histone modification
O75175	CNOT3	cell differentiation;development;metabolic process;regulation of biological process;response to stimulus	cytoplasm;cytosol;nucleus	protein binding	3	RNA biosynthesis, protein modification, histone modification
O75298	RTN2	regulation of biological process;transport	endoplasmic reticulum;membrane	protein binding	3	RNA biosynthesis, protein modification, histone modification
O75909	CCNK	cell division;metabolic process;regulation of biological process;response to stimulus	nucleus	catalytic activity;enzyme regulator activity;protein binding	3	RNA biosynthesis, protein modification, histone modification
O75915	ARL6IP5	regulation of biological process;response to stimulus;transport	cytoplasm;cytoskeleton;endoplasmic reticulum;membrane	protein binding	3	RNA biosynthesis, protein modification, histone modification
O94760	DDAH1	metabolic process;regulation of biological process;response to stimulus	cytosol;mitochondrion	catalytic activity;metal ion binding	3	RNA biosynthesis, protein modification, histone modification
O95453	PARN	metabolic process;regulation of biological process	cytoplasm;cytosol;nucleus	catalytic activity;metal ion binding;protein binding;RNA binding	3	RNA biosynthesis, protein modification, histone modification
O95696	BRD1	cell organization and biogenesis;metabolic process;response to stimulus	nucleus	metal ion binding;protein binding	3	RNA biosynthesis, protein modification, histone modification
O95758	PTBP3	cell differentiation;metabolic process;regulation of biological process	nucleus	RNA binding	3	RNA biosynthesis, protein modification, histone modification
P00568	AK1	metabolic process	cytoplasm;cytosol	catalytic activity;nucleotide binding	3	RNA biosynthesis, protein modification, histone modification
P01112	HRAS	cell communication;cell death;cell differentiation;cell organization and biogenesis;cell proliferation;cellular component movement;defense response;metabolic process;regulation of biological process;response to stimulus;transport	cytoplasm;cytosol;Golgi;membrane;mitochondrion;nucleus	catalytic activity;nucleotide binding;protein binding	3	RNA biosynthesis, protein modification, histone modification
P04489				protein binding	3	RNA biosynthesis, protein modification, histone modification
P07585	DCN	cell organization and biogenesis;metabolic process;regulation of biological process;response to stimulus	cytoplasm;extracellular;organelle lumen	enzyme regulator activity;protein binding;RNA binding	3	RNA biosynthesis, protein modification, histone modification
P08047	SP1	metabolic process;regulation of biological process;response to stimulus	cytoplasm;nucleus	DNA binding;metal ion binding;protein binding	3	RNA biosynthesis, protein modification, histone modification
P0C0L4	C4A; C4B	defense response;metabolic process;regulation of biological process;response to stimulus	extracellular;membrane;organelle lumen	catalytic activity;enzyme regulator activity;protein binding	3	RNA biosynthesis, protein modification, histone modification
P10114	RAP2A	cell differentiation;cell organization and biogenesis;regulation of biological process;response to stimulus	cytosol;endosome;membrane	catalytic activity;metal ion binding;nucleotide binding;protein binding	3	RNA biosynthesis, protein modification, histone modification
P10155	TROVE2	cell organization and biogenesis;metabolic process;regulation of biological process;response to stimulus	cytoplasm;cytosol;nucleus	metal ion binding;RNA binding	3	RNA biosynthesis, protein modification, histone modification
P12235	SLC25A4	cell organization and biogenesis;metabolic process;regulation of biological process;transport	membrane;mitochondrion;nucleus	protein binding;transporter activity	3	RNA biosynthesis, protein modification, histone modification
P12429	ANXA3	defense response;regulation of biological process;response to stimulus;transport	cytoplasm;cytosol;membrane	enzyme regulator activity;metal ion binding;protein binding	3	RNA biosynthesis, protein modification, histone modification
P14373	TRIM27	cell organization and biogenesis;cell proliferation;defense response;metabolic process;regulation of biological process;response to stimulus;transport	chromosome;cytoplasm;cytosol;endosome;membrane;nucleus	catalytic activity;DNA binding;metal ion binding;protein binding;receptor activity;signal transducer activity	3	RNA biosynthesis, protein modification, histone modification
P15291	B4GALT1	cell organization and biogenesis;cellular component movement;defense response;metabolic process;regulation of biological process;response to stimulus;transport	cell surface;extracellular;Golgi;membrane	catalytic activity;metal ion binding;protein binding	3	RNA biosynthesis, protein modification, histone modification
P17676	CEBPB	cell differentiation;cell proliferation;defense response;metabolic process;regulation of biological process;response to stimulus	cytoplasm;nucleus	DNA binding;protein binding	3	RNA biosynthesis, protein modification, histone modification
P19387	POLR2C	metabolic process;regulation of biological process;response to stimulus	cytoplasm;cytoskeleton;cytosol;nucleus	catalytic activity;DNA binding;protein binding	3	RNA biosynthesis, protein modification, histone modification
P19525	EIF2AK2	cell communication;defense response;metabolic process;regulation of biological process;response to stimulus	cytoplasm;cytosol;membrane;nucleus;ribosome	catalytic activity;enzyme regulator activity;nucleotide binding;protein binding;RNA binding	3	RNA biosynthesis, protein modification, histone modification
P20585	MSH3	cell organization and biogenesis;metabolic process;regulation of biological process;response to stimulus	membrane	catalytic activity;DNA binding;nucleotide binding;protein binding	3	RNA biosynthesis, protein modification, histone modification
P21399	ACO1	cellular homeostasis;metabolic process;regulation of biological process;response to stimulus;transport	cytoplasm;cytosol;endoplasmic reticulum;Golgi;mitochondrion	catalytic activity;metal ion binding;protein binding;RNA binding	3	RNA biosynthesis, protein modification, histone modification
P22061	PCMT1	metabolic process	cytoplasm;cytosol	catalytic activity;protein binding	3	RNA biosynthesis, protein modification, histone modification
P27708	CAD	metabolic process	cytoplasm;cytosol;membrane;nucleus	catalytic activity;metal ion binding;nucleotide binding;protein binding	3	RNA biosynthesis, protein modification, histone modification
P28300	LOX	cell organization and biogenesis;metabolic process;response to stimulus	extracellular;nucleus	catalytic activity;metal ion binding;protein binding	3	RNA biosynthesis, protein modification, histone modification
P29558	RBMS1	metabolic process	nucleus	DNA binding;protein binding;RNA binding	3	RNA biosynthesis, protein modification, histone modification
P31153	MAT2A	cell organization and biogenesis;metabolic process	cytosol	catalytic activity;metal ion binding;nucleotide binding;protein binding	3	RNA biosynthesis, protein modification, histone modification
P32856	STX2	cell differentiation;cell organization and biogenesis;regulation of biological process;response to stimulus;transport	membrane	protein binding	3	RNA biosynthesis, protein modification, histone modification
P35240	NF2	cell differentiation;cell organization and biogenesis;cell proliferation;regulation of biological process	cytoplasm;cytoskeleton;cytosol;endosome;membrane;nucleus	protein binding	3	RNA biosynthesis, protein modification, histone modification
P39210	MPV17	cell organization and biogenesis;regulation of biological process;response to stimulus	membrane;mitochondrion		3	RNA biosynthesis, protein modification, histone modification
P43686	PSMC4	metabolic process;regulation of biological process;response to stimulus;transport	cytoplasm;cytosol;membrane;nucleus;proteasome	catalytic activity;nucleotide binding;protein binding;RNA binding	3	RNA biosynthesis, protein modification, histone modification
P48059	LIMS1	cell organization and biogenesis;regulation of biological process;response to stimulus	cytosol;membrane	metal ion binding;protein binding	3	RNA biosynthesis, protein modification, histone modification
P48426	PIP4K2A	metabolic process;regulation of biological process	cytoplasm;cytosol;membrane;nucleus;vacuole	catalytic activity;nucleotide binding	3	RNA biosynthesis, protein modification, histone modification
P49459	UBE2A	cell organization and biogenesis;metabolic process;regulation of biological process;response to stimulus	chromosome;cytoplasm;cytosol	catalytic activity;nucleotide binding;protein binding	3	RNA biosynthesis, protein modification, histone modification
P49757	NUMB	cell differentiation;cell division;cell organization and biogenesis;cell proliferation;development;regulation of biological process	cytoplasm;endosome;membrane;nucleus	protein binding	3	RNA biosynthesis, protein modification, histone modification
P50750	CDK9	cell proliferation;metabolic process;regulation of biological process;response to stimulus	chromosome;cytoplasm;membrane;nucleus	catalytic activity;DNA binding;nucleotide binding;protein binding;RNA binding	3	RNA biosynthesis, protein modification, histone modification
P54578	USP14	cell communication;metabolic process;regulation of biological process	cell surface;cytoplasm;cytosol;membrane;nucleus;proteasome	catalytic activity;enzyme regulator activity;protein binding	3	RNA biosynthesis, protein modification, histone modification
P55036	PSMD4	cell organization and biogenesis;metabolic process;regulation of biological process;response to stimulus;transport	cytoplasm;cytosol;nucleus;proteasome	catalytic activity;DNA binding;nucleotide binding;protein binding;RNA binding	3	RNA biosynthesis, protein modification, histone modification
P55786	NPEPPS	metabolic process;response to stimulus	cytoplasm;cytosol;nucleus	catalytic activity;metal ion binding	3	RNA biosynthesis, protein modification, histone modification
P60891	PRPS1	metabolic process	cytosol	catalytic activity;metal ion binding;nucleotide binding;protein binding	3	RNA biosynthesis, protein modification, histone modification
P61244	MAX	cell communication;cell death;cell organization and biogenesis;metabolic process;regulation of biological process;response to stimulus	cytoplasm;nucleus	DNA binding;protein binding	3	RNA biosynthesis, protein modification, histone modification
P61966	AP1S1	regulation of biological process;response to stimulus;transport	cytosol;Golgi;membrane	transporter activity	3	RNA biosynthesis, protein modification, histone modification
P62310	LSM3	cell organization and biogenesis;metabolic process	cytosol;nucleus;spliceosomal complex	protein binding;RNA binding	3	RNA biosynthesis, protein modification, histone modification
P62333	PSMC6	cell organization and biogenesis;metabolic process;regulation of biological process;response to stimulus;transport	cytoplasm;cytosol;membrane;nucleus;proteasome	catalytic activity;nucleotide binding;protein binding;RNA binding	3	RNA biosynthesis, protein modification, histone modification
P63151	PPP2R2A	cell organization and biogenesis;metabolic process;regulation of biological process;response to stimulus	cytosol	catalytic activity;enzyme regulator activity;protein binding	3	RNA biosynthesis, protein modification, histone modification
P63172	DYNLT1	cell division;cell organization and biogenesis;cellular component movement;regulation of biological process;transport	cytoplasm;cytoskeleton;extracellular;Golgi;mitochondrion;organelle lumen	catalytic activity;motor activity;protein binding	3	RNA biosynthesis, protein modification, histone modification
P78332	RBM6	metabolic process	nucleus	DNA binding;protein binding;RNA binding	3	RNA biosynthesis, protein modification, histone modification
P78524	ST5	regulation of biological process			3	RNA biosynthesis, protein modification, histone modification
P84022	SMAD3	cell differentiation;cell organization and biogenesis;cellular homeostasis;metabolic process;regulation of biological process;response to stimulus;transport	cytoplasm;cytosol;membrane;nucleus	DNA binding;metal ion binding;protein binding;RNA binding;signal transducer activity	3	RNA biosynthesis, protein modification, histone modification
Q01433	AMPD2	metabolic process	cytosol	catalytic activity;metal ion binding;protein binding	3	RNA biosynthesis, protein modification, histone modification
Q05193	DNM1	cell communication;cell organization and biogenesis;metabolic process;regulation of biological process;response to stimulus;transport	cytoplasm;cytoskeleton;Golgi;membrane	catalytic activity;nucleotide binding;protein binding;RNA binding	3	RNA biosynthesis, protein modification, histone modification
Q06033	ITIH3	metabolic process;regulation of biological process;transport	extracellular;organelle lumen	enzyme regulator activity	3	RNA biosynthesis, protein modification, histone modification
Q12872	SFSWAP	cell organization and biogenesis;metabolic process;regulation of biological process	nucleus	protein binding;RNA binding	3	RNA biosynthesis, protein modification, histone modification
Q13098	GPS1	cell organization and biogenesis;metabolic process;regulation of biological process;response to stimulus	cytoplasm;cytosol;nucleus	enzyme regulator activity;protein binding	3	RNA biosynthesis, protein modification, histone modification
Q13177	PAK2	cell death;cell organization and biogenesis;cellular component movement;metabolic process;regulation of biological process;response to stimulus	cytoplasm;cytosol;membrane;nucleus	catalytic activity;enzyme regulator activity;nucleotide binding;protein binding	3	RNA biosynthesis, protein modification, histone modification
Q13356	PPIL2	cell organization and biogenesis;cellular component movement;metabolic process	cytoplasm;membrane;nucleus;organelle lumen	catalytic activity;protein binding	3	RNA biosynthesis, protein modification, histone modification
Q13363	CTBP1	cell differentiation;metabolic process;regulation of biological process	cytoplasm;cytosol;nucleus	catalytic activity;nucleotide binding;protein binding	3	RNA biosynthesis, protein modification, histone modification
Q14004	CDK13	cell division;development;metabolic process;regulation of biological process;transport	chromosome;cytosol;extracellular;Golgi;nucleus	catalytic activity;DNA binding;nucleotide binding;protein binding;RNA binding	3	RNA biosynthesis, protein modification, histone modification
Q14155	ARHGEF7	cell differentiation;cell organization and biogenesis;regulation of biological process;response to stimulus	cytoplasm;cytosol;membrane;vacuole	protein binding	3	RNA biosynthesis, protein modification, histone modification
Q14241	TCEB3; ELOA	metabolic process;regulation of biological process	nucleus	DNA binding;protein binding	3	RNA biosynthesis, protein modification, histone modification
Q14644	RASA3	cellular homeostasis;metabolic process;regulation of biological process;response to stimulus;transport	cytoplasm;cytosol;membrane	enzyme regulator activity;metal ion binding;protein binding;transporter activity	3	RNA biosynthesis, protein modification, histone modification
Q14956	GPNMB	cell communication;cell differentiation;regulation of biological process;response to stimulus	membrane	protein binding	3	RNA biosynthesis, protein modification, histone modification
Q15181	PPA1	metabolic process	cytoplasm;cytosol	catalytic activity;metal ion binding	3	RNA biosynthesis, protein modification, histone modification
Q15262	PTPRK	cell organization and biogenesis;cellular component movement;metabolic process;regulation of biological process;response to stimulus	cell surface;membrane	catalytic activity;protein binding;receptor activity;signal transducer activity	3	RNA biosynthesis, protein modification, histone modification
Q15631	TSN	metabolic process;response to stimulus	cytoplasm;cytosol;nucleus	catalytic activity;DNA binding;protein binding;RNA binding	3	RNA biosynthesis, protein modification, histone modification
Q15678	PTPN14	metabolic process;regulation of biological process	cytoplasm;cytoskeleton;nucleus	catalytic activity;protein binding	3	RNA biosynthesis, protein modification, histone modification
Q15773	MLF2	defense response;response to stimulus	cytoplasm;membrane;nucleus	protein binding	3	RNA biosynthesis, protein modification, histone modification
Q15910	EZH2	cell organization and biogenesis;metabolic process;regulation of biological process;response to stimulus	cytoplasm;nucleus	catalytic activity;DNA binding;protein binding;RNA binding	3	RNA biosynthesis, protein modification, histone modification
Q16594	TAF9	cell organization and biogenesis;metabolic process;regulation of biological process;response to stimulus	nucleus	catalytic activity;DNA binding;protein binding	3	RNA biosynthesis, protein modification, histone modification
Q16647	PTGIS	metabolic process;regulation of biological process;response to stimulus	cytoplasm;endoplasmic reticulum;membrane;nucleus	catalytic activity;metal ion binding;protein binding	3	RNA biosynthesis, protein modification, histone modification
Q3B726	TWISTNB	metabolic process;regulation of biological process	nucleus	catalytic activity	3	RNA biosynthesis, protein modification, histone modification
Q5BJF2	TMEM97	regulation of biological process	cytosol;endoplasmic reticulum;membrane;nucleus;vacuole	protein binding	3	RNA biosynthesis, protein modification, histone modification
Q5JSL3	DOCK11	cell differentiation;coagulation;regulation of biological process;response to stimulus	cytosol	protein binding	3	RNA biosynthesis, protein modification, histone modification
Q5SWX8	C1orf27; ODR4	metabolic process	membrane	catalytic activity;metal ion binding	3	RNA biosynthesis, protein modification, histone modification
Q5SY16	NOL9	metabolic process	cytoskeleton;membrane;nucleus	catalytic activity;enzyme regulator activity;nucleotide binding;protein binding;RNA binding	3	RNA biosynthesis, protein modification, histone modification
Q5T5U3	ARHGAP21	cell organization and biogenesis;cellular component movement;regulation of biological process;response to stimulus;transport	cytoplasm;cytoskeleton;cytosol;Golgi;membrane	enzyme regulator activity;protein binding	3	RNA biosynthesis, protein modification, histone modification
Q5VTL8	PRPF38B	metabolic process	nucleus;spliceosomal complex	RNA binding	3	RNA biosynthesis, protein modification, histone modification
Q5VTR2	RNF20	cell organization and biogenesis;metabolic process;regulation of biological process	nucleus	catalytic activity;metal ion binding;protein binding;RNA binding	3	RNA biosynthesis, protein modification, histone modification
Q5VXT5	SYPL2	cellular homeostasis;transport	membrane	transporter activity	3	RNA biosynthesis, protein modification, histone modification
Q5VYK3	KIAA0368	cell organization and biogenesis;metabolic process	cytoplasm;cytoskeleton;endoplasmic reticulum;endosome;membrane;nucleus;proteasome	protein binding;structural molecule activity	3	RNA biosynthesis, protein modification, histone modification
Q5VZL5	ZMYM4	cell organization and biogenesis;development;regulation of biological process	cytoplasm	DNA binding;metal ion binding;protein binding	3	RNA biosynthesis, protein modification, histone modification
Q68CQ4	DIEXF	development;metabolic process	nucleus	protein binding;RNA binding	3	RNA biosynthesis, protein modification, histone modification
Q68CQ7	GLT8D1	metabolic process	Golgi;membrane	catalytic activity	3	RNA biosynthesis, protein modification, histone modification
Q69YN2	CWF19L1			catalytic activity	3	RNA biosynthesis, protein modification, histone modification
Q6I9Y2	THOC7	metabolic process;transport	cytoplasm;cytosol;nucleus	protein binding;RNA binding	3	RNA biosynthesis, protein modification, histone modification
Q6IAN0	DHRS7B	metabolic process	endoplasmic reticulum;membrane	catalytic activity	3	RNA biosynthesis, protein modification, histone modification
Q6NW34	C3orf17; NEPRO	development;regulation of biological process	nucleus		3	RNA biosynthesis, protein modification, histone modification
Q6P4E1	CASC4		Golgi;membrane		3	RNA biosynthesis, protein modification, histone modification
Q6PJG2	ELMSAN1	metabolic process;regulation of biological process	nucleus	DNA binding;protein binding	3	RNA biosynthesis, protein modification, histone modification
Q6PK04	CCDC137		chromosome	protein binding;RNA binding	3	RNA biosynthesis, protein modification, histone modification
Q6VEQ5		cell organization and biogenesis;regulation of biological process;transport	cytoplasm;cytoskeleton;cytosol;endosome;membrane;vacuole	protein binding	3	RNA biosynthesis, protein modification, histone modification
Q6VGT1				protein binding	3	RNA biosynthesis, protein modification, histone modification
Q6YN16	HSDL2	metabolic process	membrane;mitochondrion	catalytic activity	3	RNA biosynthesis, protein modification, histone modification
Q6ZMP0	THSD4	cell organization and biogenesis;metabolic process	extracellular	catalytic activity	3	RNA biosynthesis, protein modification, histone modification
Q6ZRS2	SRCAP	cell organization and biogenesis;metabolic process;regulation of biological process	Golgi;nucleus	catalytic activity;DNA binding;nucleotide binding;protein binding	3	RNA biosynthesis, protein modification, histone modification
Q6ZSR9					3	RNA biosynthesis, protein modification, histone modification
Q7Z2T5	TRMT1L	metabolic process;response to stimulus		catalytic activity;metal ion binding;RNA binding	3	RNA biosynthesis, protein modification, histone modification
Q7Z333	SETX	cell differentiation;cell organization and biogenesis;metabolic process;regulation of biological process;response to stimulus	chromosome;cytoplasm;nucleus	catalytic activity;DNA binding;nucleotide binding;protein binding	3	RNA biosynthesis, protein modification, histone modification
Q7Z6Z7	HUWE1	cell differentiation;cell organization and biogenesis;metabolic process;response to stimulus;transport	cytoplasm;cytosol;extracellular;membrane;nucleus;organelle lumen	catalytic activity;DNA binding;protein binding;RNA binding	3	RNA biosynthesis, protein modification, histone modification
Q8IUH3	RBM45	cell differentiation;development	cytoplasm;nucleus	protein binding;RNA binding	3	RNA biosynthesis, protein modification, histone modification
Q8IXQ6	PARP9	cellular component movement;metabolic process;regulation of biological process;response to stimulus	cytoplasm;cytosol;membrane;mitochondrion;nucleus	catalytic activity;enzyme regulator activity;nucleotide binding;protein binding	3	RNA biosynthesis, protein modification, histone modification
Q8IY67	RAVER1	metabolic process	cytoplasm;nucleus	protein binding;RNA binding	3	RNA biosynthesis, protein modification, histone modification
Q8IYM9	TRIM22	cell organization and biogenesis;defense response;metabolic process;regulation of biological process;response to stimulus	cytoplasm;cytosol;nucleus;ribosome	catalytic activity;metal ion binding;protein binding;structural molecule activity	3	RNA biosynthesis, protein modification, histone modification
Q8IZH2	XRN1	metabolic process;regulation of biological process;response to stimulus	cytoplasm;cytosol;membrane;nucleus	catalytic activity;DNA binding;protein binding;RNA binding	3	RNA biosynthesis, protein modification, histone modification
Q8N1G0	ZNF687	metabolic process;regulation of biological process	cytoplasm;cytosol;nucleus	DNA binding;metal ion binding;protein binding	3	RNA biosynthesis, protein modification, histone modification
Q8N3X1	FNBP4			protein binding	3	RNA biosynthesis, protein modification, histone modification
Q8N3Z6	ZCCHC7		cytosol;nucleus	metal ion binding;protein binding;RNA binding	3	RNA biosynthesis, protein modification, histone modification
Q8N5M9	JAGN1	cell differentiation;cell organization and biogenesis;cellular component movement;defense response;regulation of biological process;response to stimulus;transport	endoplasmic reticulum;membrane	protein binding	3	RNA biosynthesis, protein modification, histone modification
Q8NBQ5	HSD17B11	metabolic process	cytoplasm;cytosol;extracellular	catalytic activity	3	RNA biosynthesis, protein modification, histone modification
Q8NDI1	EHBP1	transport	cytoplasm;cytosol;endosome;membrane	protein binding	3	RNA biosynthesis, protein modification, histone modification
Q8WUB8	PHF10	metabolic process;regulation of biological process	nucleus	metal ion binding;protein binding	3	RNA biosynthesis, protein modification, histone modification
Q8WVK2	SNRNP27	metabolic process	nucleus	protein binding	3	RNA biosynthesis, protein modification, histone modification
Q92600	RQCD1; CNOT9	metabolic process;regulation of biological process;response to stimulus	cytoplasm;cytosol;membrane;nucleus	protein binding	3	RNA biosynthesis, protein modification, histone modification
Q92733	PRCC	metabolic process;regulation of biological process	nucleus	protein binding	3	RNA biosynthesis, protein modification, histone modification
Q92759	GTF2H4	cell organization and biogenesis;metabolic process;regulation of biological process;response to stimulus	nucleus	catalytic activity;DNA binding;protein binding	3	RNA biosynthesis, protein modification, histone modification
Q92917	GPKOW	metabolic process	nucleus	protein binding	3	RNA biosynthesis, protein modification, histone modification
Q93008	USP9X	cell division;cell growth;cellular component movement;metabolic process;regulation of biological process;response to stimulus	cytoplasm;cytosol;membrane	catalytic activity;protein binding	3	RNA biosynthesis, protein modification, histone modification
Q93062	RBPMS	metabolic process;regulation of biological process;response to stimulus	cytoplasm;cytosol;nucleus	protein binding;RNA binding	3	RNA biosynthesis, protein modification, histone modification
Q93096	PTP4A1	development;metabolic process;regulation of biological process	cytoplasm;cytoskeleton;endoplasmic reticulum;endosome;membrane;nucleus	catalytic activity;protein binding	3	RNA biosynthesis, protein modification, histone modification
Q96A57	TMEM230	transport	endoplasmic reticulum;endosome;Golgi;membrane;vacuole		3	RNA biosynthesis, protein modification, histone modification
Q96DE5	ANAPC16	cell division;metabolic process;regulation of biological process	chromosome;cytoplasm;cytosol;nucleus		3	RNA biosynthesis, protein modification, histone modification
Q96G23	CERS2	metabolic process;regulation of biological process	endoplasmic reticulum;membrane;nucleus	catalytic activity;DNA binding;protein binding	3	RNA biosynthesis, protein modification, histone modification
Q96HW7	INTS4	metabolic process;transport	nucleus	protein binding	3	RNA biosynthesis, protein modification, histone modification
Q96JG6	CCDC132; VPS50	transport	endosome;membrane	protein binding	3	RNA biosynthesis, protein modification, histone modification
Q96K19	RNF170	metabolic process	endoplasmic reticulum;membrane	catalytic activity;metal ion binding;protein binding	3	RNA biosynthesis, protein modification, histone modification
Q96KQ7	EHMT2	cell communication;cell organization and biogenesis;metabolic process;regulation of biological process;response to stimulus	chromosome;nucleus	catalytic activity;metal ion binding;protein binding	3	RNA biosynthesis, protein modification, histone modification
Q96NE9	FRMD6	cell organization and biogenesis;cellular component movement;regulation of biological process	cytoplasm;cytoskeleton;membrane	protein binding;structural molecule activity	3	RNA biosynthesis, protein modification, histone modification
Q96SB4	SRPK1	cell differentiation;cell organization and biogenesis;defense response;metabolic process;regulation of biological process;response to stimulus	cytoplasm;cytosol;endoplasmic reticulum;membrane;nucleus	catalytic activity;metal ion binding;nucleotide binding;protein binding;RNA binding	3	RNA biosynthesis, protein modification, histone modification
Q96SB8	SMC6	cell organization and biogenesis;metabolic process;regulation of biological process;response to stimulus;transport	chromosome;cytoskeleton;nucleus	nucleotide binding;protein binding;transporter activity	3	RNA biosynthesis, protein modification, histone modification
Q96ST2	IWS1	metabolic process;regulation of biological process;transport	nucleus	DNA binding;protein binding	3	RNA biosynthesis, protein modification, histone modification
Q96SY0	VWA9; INTS14	metabolic process	nucleus		3	RNA biosynthesis, protein modification, histone modification
Q99873	PRMT1	cell organization and biogenesis;metabolic process;regulation of biological process;response to stimulus	cytoplasm;cytosol;nucleus	catalytic activity;DNA binding;nucleotide binding;protein binding;RNA binding	3	RNA biosynthesis, protein modification, histone modification
Q99985	SEMA3C	cell differentiation;cellular component movement;development;regulation of biological process;response to stimulus	extracellular;membrane	protein binding	3	RNA biosynthesis, protein modification, histone modification
Q9BTC0	DIDO1	cell death;metabolic process;regulation of biological process;response to stimulus	cytoplasm;cytoskeleton;nucleus	metal ion binding;protein binding;RNA binding	3	RNA biosynthesis, protein modification, histone modification
Q9BTC8	MTA3	cell organization and biogenesis;metabolic process;regulation of biological process	cytoplasm;nucleus	catalytic activity;DNA binding;metal ion binding;protein binding	3	RNA biosynthesis, protein modification, histone modification
Q9BTU6	PI4K2A	cell organization and biogenesis;defense response;metabolic process;response to stimulus	cytosol;endosome;Golgi;membrane;mitochondrion	catalytic activity;metal ion binding;nucleotide binding;protein binding	3	RNA biosynthesis, protein modification, histone modification
Q9BUR5	APOO	cell organization and biogenesis;transport	cytosol;endoplasmic reticulum;extracellular;Golgi;membrane;mitochondrion	protein binding	3	RNA biosynthesis, protein modification, histone modification
Q9BV10	ALG12	metabolic process	endoplasmic reticulum;membrane	catalytic activity	3	RNA biosynthesis, protein modification, histone modification
Q9BWU0	SLC4A1AP		cytoplasm;membrane;nucleus	protein binding;RNA binding	3	RNA biosynthesis, protein modification, histone modification
Q9BYX2	TBC1D2	regulation of biological process;transport	cytoplasm;cytosol;nucleus	enzyme regulator activity;protein binding	3	RNA biosynthesis, protein modification, histone modification
Q9BZL1	UBL5	metabolic process	cytoplasm;nucleus	protein binding	3	RNA biosynthesis, protein modification, histone modification
Q9H061	TMEM126A		membrane;mitochondrion		3	RNA biosynthesis, protein modification, histone modification
Q9H0C8	ILKAP	metabolic process	cytoplasm	catalytic activity;metal ion binding;protein binding	3	RNA biosynthesis, protein modification, histone modification
Q9H0U9	TSPYL1	cell organization and biogenesis	nucleus	protein binding	3	RNA biosynthesis, protein modification, histone modification
Q9H1E5	TMX4	cellular homeostasis;metabolic process;regulation of biological process;response to stimulus;transport	endoplasmic reticulum;membrane	catalytic activity	3	RNA biosynthesis, protein modification, histone modification
Q9H4L4	SENP3	metabolic process	cytoplasm;nucleus	catalytic activity;protein binding	3	RNA biosynthesis, protein modification, histone modification
Q9H6X2	ANTXR1	cell organization and biogenesis;regulation of biological process;response to stimulus	cell surface;membrane	metal ion binding;protein binding;receptor activity;signal transducer activity	3	RNA biosynthesis, protein modification, histone modification
Q9H7D7	WDR26		cytoplasm;cytosol	protein binding	3	RNA biosynthesis, protein modification, histone modification
Q9H857	NT5DC2	metabolic process		catalytic activity;metal ion binding;receptor activity;signal transducer activity	3	RNA biosynthesis, protein modification, histone modification
Q9H9A5	CNOT10	metabolic process;regulation of biological process;response to stimulus	cytoplasm;cytosol;membrane;nucleus	protein binding	3	RNA biosynthesis, protein modification, histone modification
Q9H9L3	ISG20L2	metabolic process	nucleus	catalytic activity;protein binding;RNA binding	3	RNA biosynthesis, protein modification, histone modification
Q9HAN9	NMNAT1	metabolic process;response to stimulus	nucleus	catalytic activity;nucleotide binding;protein binding	3	RNA biosynthesis, protein modification, histone modification
Q9HC35	EML4		cytoplasm;cytoskeleton;membrane	protein binding	3	RNA biosynthesis, protein modification, histone modification
Q9HCN8	SDF2L1	metabolic process;regulation of biological process;response to stimulus	endoplasmic reticulum;membrane;organelle lumen	catalytic activity;protein binding	3	RNA biosynthesis, protein modification, histone modification
Q9NPA8	ENY2	cell organization and biogenesis;metabolic process;regulation of biological process;transport	mitochondrion;nucleus		3	RNA biosynthesis, protein modification, histone modification
Q9NPD3	EXOSC4	defense response;metabolic process;regulation of biological process;response to stimulus	cytoplasm;cytoskeleton;cytosol;nucleus	catalytic activity;protein binding;RNA binding	3	RNA biosynthesis, protein modification, histone modification
Q9NQG5	RPRD1B	metabolic process;regulation of biological process	cytosol;nucleus	protein binding	3	RNA biosynthesis, protein modification, histone modification
Q9NRW3	APOBEC3C	defense response;metabolic process;regulation of biological process;response to stimulus	cytoplasm;nucleus	catalytic activity;metal ion binding;protein binding;RNA binding	3	RNA biosynthesis, protein modification, histone modification
Q9NRX1	PNO1	metabolic process	cytosol;nucleus	RNA binding	3	RNA biosynthesis, protein modification, histone modification
Q9NRY6	PLSCR3	cell death;cell organization and biogenesis;response to stimulus	membrane;mitochondrion	metal ion binding;protein binding;transporter activity	3	RNA biosynthesis, protein modification, histone modification
Q9NVM1	EVA1B		membrane	protein binding	3	RNA biosynthesis, protein modification, histone modification
Q9NVX2	NLE1	cell differentiation;cell organization and biogenesis;regulation of biological process;response to stimulus	nucleus;ribosome	protein binding	3	RNA biosynthesis, protein modification, histone modification
Q9NWV8	BABAM1	cell division;cell organization and biogenesis;cell proliferation;metabolic process;regulation of biological process;response to stimulus	cytoplasm;cytosol;nucleus	protein binding	3	RNA biosynthesis, protein modification, histone modification
Q9NYH9	UTP6	metabolic process	nucleus	protein binding;RNA binding	3	RNA biosynthesis, protein modification, histone modification
Q9NZI8	IGF2BP1	cell proliferation;regulation of biological process;transport	cytoplasm;cytosol;nucleus	protein binding;RNA binding;translation regulator activity	3	RNA biosynthesis, protein modification, histone modification
Q9NZR1	TMOD2	cell communication;cell organization and biogenesis;regulation of biological process;response to stimulus	cytoplasm;cytoskeleton	protein binding	3	RNA biosynthesis, protein modification, histone modification
Q9NZU5	LMCD1	metabolic process;regulation of biological process	cytoplasm;nucleus	metal ion binding	3	RNA biosynthesis, protein modification, histone modification
Q9NZZ3	CHMP5	cell organization and biogenesis;regulation of biological process;transport	cytoplasm;cytosol;endosome;membrane;nucleus	protein binding	3	RNA biosynthesis, protein modification, histone modification
Q9P031	CCDC59	metabolic process;regulation of biological process	nucleus	protein binding;RNA binding	3	RNA biosynthesis, protein modification, histone modification
Q9P0U1	TOMM7	cell communication;cell organization and biogenesis;metabolic process;regulation of biological process;response to stimulus;transport	membrane;mitochondrion	protein binding;transporter activity	3	RNA biosynthesis, protein modification, histone modification
Q9UBV8	PEF1	cell organization and biogenesis;metabolic process;regulation of biological process;response to stimulus;transport	cytoplasm;endoplasmic reticulum;membrane	catalytic activity;metal ion binding;protein binding;RNA binding	3	RNA biosynthesis, protein modification, histone modification
Q9UIV1	CNOT7	cell organization and biogenesis;defense response;metabolic process;regulation of biological process;response to stimulus	cytoplasm;cytosol;membrane;nucleus	catalytic activity;metal ion binding;protein binding;RNA binding;signal transducer activity	3	RNA biosynthesis, protein modification, histone modification
Q9UJA5	TRMT6	metabolic process	nucleus	RNA binding	3	RNA biosynthesis, protein modification, histone modification
Q9UJV9	DDX41	cell death;cell differentiation;cell proliferation;defense response;metabolic process;regulation of biological process;response to stimulus	cytoplasm;cytosol;endoplasmic reticulum;membrane;nucleus;spliceosomal complex	catalytic activity;DNA binding;metal ion binding;nucleotide binding;protein binding;RNA binding	3	RNA biosynthesis, protein modification, histone modification
Q9UK45	LSM7	metabolic process	cytosol;nucleus;spliceosomal complex	protein binding;RNA binding	3	RNA biosynthesis, protein modification, histone modification
Q9UKA9	PTBP2	cell organization and biogenesis;metabolic process;regulation of biological process	nucleus;spliceosomal complex	RNA binding	3	RNA biosynthesis, protein modification, histone modification
Q9UKK3	PARP4	cell death;defense response;metabolic process;regulation of biological process;response to stimulus;transport	cytoplasm;cytoskeleton;cytosol;membrane;nucleus	catalytic activity;DNA binding;protein binding	3	RNA biosynthesis, protein modification, histone modification
Q9ULC4	MCTS1	cell organization and biogenesis;metabolic process;regulation of biological process;response to stimulus	cytoplasm;cytosol;membrane	protein binding;RNA binding	3	RNA biosynthesis, protein modification, histone modification
Q9ULX6	AKAP8L	cell organization and biogenesis;metabolic process;regulation of biological process	chromosome;cytoplasm;nucleus	DNA binding;metal ion binding;protein binding;RNA binding	3	RNA biosynthesis, protein modification, histone modification
Q9UNE7	STUB1	metabolic process;regulation of biological process;response to stimulus	cytoplasm;cytosol;endoplasmic reticulum;nucleus	catalytic activity;protein binding	3	RNA biosynthesis, protein modification, histone modification
Q9UPN6	SCAF8	metabolic process	nucleus;spliceosomal complex	protein binding;RNA binding	3	RNA biosynthesis, protein modification, histone modification
Q9UQ13	SHOC2	regulation of biological process;response to stimulus	cytoplasm;cytosol;membrane;nucleus	enzyme regulator activity;protein binding	3	RNA biosynthesis, protein modification, histone modification
Q9Y232	CDYL	cell differentiation;metabolic process;regulation of biological process	chromosome;nucleus	catalytic activity;protein binding	3	RNA biosynthesis, protein modification, histone modification
Q9Y276	BCS1L	cell organization and biogenesis;metabolic process	membrane;mitochondrion	catalytic activity;DNA binding;nucleotide binding;protein binding;RNA binding	3	RNA biosynthesis, protein modification, histone modification
Q9Y2I8	WDR37	metabolic process		protein binding	3	RNA biosynthesis, protein modification, histone modification
Q9Y2X0	MED16	metabolic process;regulation of biological process;response to stimulus	membrane;nucleus	catalytic activity;protein binding;receptor activity	3	RNA biosynthesis, protein modification, histone modification
Q9Y3D6	FIS1	cell death;cell organization and biogenesis;cellular homeostasis;metabolic process;regulation of biological process;response to stimulus;transport	endoplasmic reticulum;membrane;mitochondrion	protein binding	3	RNA biosynthesis, protein modification, histone modification
Q9Y3E1	HDGFRP3; HDGFL3	cell organization and biogenesis;cell proliferation;regulation of biological process	cytoplasm;cytosol;extracellular;nucleus	protein binding	3	RNA biosynthesis, protein modification, histone modification
Q9Y3L3	SH3BP1	cell differentiation;cell organization and biogenesis;cellular component movement;regulation of biological process;response to stimulus;transport	cytoplasm;cytosol;nucleus	enzyme regulator activity;protein binding	3	RNA biosynthesis, protein modification, histone modification
Q9Y4B6	VPRBP; DCAF1	cell differentiation;cell organization and biogenesis;metabolic process;regulation of biological process	cytoplasm;nucleus	catalytic activity;nucleotide binding;protein binding	3	RNA biosynthesis, protein modification, histone modification
Q9Y4K4	MAP4K5	metabolic process;regulation of biological process;response to stimulus	cytoplasm	catalytic activity;nucleotide binding;protein binding;signal transducer activity	3	RNA biosynthesis, protein modification, histone modification
Q9Y4Y9	LSM5	metabolic process	cytosol;nucleus;spliceosomal complex	protein binding;RNA binding	3	RNA biosynthesis, protein modification, histone modification
Q9Y5L4	TIMM13	cell organization and biogenesis;transport	membrane;mitochondrion	metal ion binding;transporter activity	3	RNA biosynthesis, protein modification, histone modification
Q9Y6V7	DDX49	cell organization and biogenesis;metabolic process	cytoplasm	catalytic activity;nucleotide binding;RNA binding	3	RNA biosynthesis, protein modification, histone modification
Q9Y6X9	MORC2	metabolic process	cytoplasm;cytosol;nucleus	metal ion binding;protein binding	3	RNA biosynthesis, protein modification, histone modification
A3KMH1	VWA8		mitochondrion	catalytic activity;nucleotide binding	4	Regulation of cellular processes, organelle organization
O00767	SCD	metabolic process;regulation of biological process	endoplasmic reticulum;membrane	catalytic activity;metal ion binding	4	Regulation of cellular processes, organelle organization
O14683	TP53I11	regulation of biological process;response to stimulus	membrane		4	Regulation of cellular processes, organelle organization
O14964	HGS	cell communication;cell organization and biogenesis;metabolic process;regulation of biological process;response to stimulus;transport	cytoplasm;cytosol;endosome;membrane;vacuole	catalytic activity;metal ion binding;protein binding	4	Regulation of cellular processes, organelle organization
O15047	SETD1A	cell organization and biogenesis;metabolic process;regulation of biological process	chromosome;nucleus	catalytic activity;protein binding;RNA binding	4	Regulation of cellular processes, organelle organization
O15266	SHOX	development;metabolic process;regulation of biological process	nucleus	DNA binding;protein binding	4	Regulation of cellular processes, organelle organization
O15381	NVL	metabolic process;regulation of biological process;response to stimulus	membrane;nucleus	catalytic activity;nucleotide binding;protein binding;RNA binding	4	Regulation of cellular processes, organelle organization
O43155	FLRT2	cell organization and biogenesis;cellular component movement;development;regulation of biological process;response to stimulus	cytoplasm;endoplasmic reticulum;extracellular;membrane	enzyme regulator activity;protein binding;signal transducer activity	4	Regulation of cellular processes, organelle organization
O43617	TRAPPC3	cell organization and biogenesis;transport	cytosol;endoplasmic reticulum;Golgi;membrane	protein binding	4	Regulation of cellular processes, organelle organization
O43759	SYNGR1	cell organization and biogenesis;regulation of biological process;transport	membrane	protein binding	4	Regulation of cellular processes, organelle organization
O43772	SLC25A20	transport	cytosol;membrane;mitochondrion	transporter activity	4	Regulation of cellular processes, organelle organization
O43854	EDIL3	development;regulation of biological process	extracellular	metal ion binding;protein binding	4	Regulation of cellular processes, organelle organization
O43865	AHCYL1	metabolic process;regulation of biological process;response to stimulus;transport	cytoplasm;cytosol;endoplasmic reticulum;membrane	catalytic activity;nucleotide binding;protein binding;RNA binding	4	Regulation of cellular processes, organelle organization
O60503	ADCY9	metabolic process;regulation of biological process;response to stimulus	membrane	catalytic activity;metal ion binding;nucleotide binding	4	Regulation of cellular processes, organelle organization
O60563	CCNT1	cell division;metabolic process;regulation of biological process	nucleus	catalytic activity;DNA binding;enzyme regulator activity;protein binding;RNA binding	4	Regulation of cellular processes, organelle organization
O60879	DIAPH2	cell differentiation;cell organization and biogenesis;development	cytoplasm;cytosol;endoplasmic reticulum;endosome	protein binding	4	Regulation of cellular processes, organelle organization
O60884	DNAJA2	metabolic process;regulation of biological process;response to stimulus	cytosol;membrane	enzyme regulator activity;metal ion binding;nucleotide binding;protein binding	4	Regulation of cellular processes, organelle organization
O75352	MPDU1	metabolic process;transport	membrane	protein binding	4	Regulation of cellular processes, organelle organization
O75592	MYCBP2	metabolic process;regulation of biological process	membrane;nucleus	catalytic activity;metal ion binding;protein binding	4	Regulation of cellular processes, organelle organization
O95059	RPP14	metabolic process	nucleus	catalytic activity;RNA binding	4	Regulation of cellular processes, organelle organization
O95084	PRSS23	metabolic process	extracellular;nucleus;organelle lumen	catalytic activity	4	Regulation of cellular processes, organelle organization
O95248	SBF1	metabolic process;regulation of biological process	cytosol;membrane;nucleus	catalytic activity;enzyme regulator activity	4	Regulation of cellular processes, organelle organization
O95707	POP4	metabolic process	nucleus	catalytic activity;protein binding;RNA binding	4	Regulation of cellular processes, organelle organization
O95810	SDPR; CAVIN2	cell organization and biogenesis	cytoplasm;cytosol;membrane	protein binding	4	Regulation of cellular processes, organelle organization
O95870	ABHD16A	metabolic process	membrane	catalytic activity;protein binding	4	Regulation of cellular processes, organelle organization
O95985	TOP3B	metabolic process	chromosome;nucleus	catalytic activity;DNA binding;protein binding;RNA binding	4	Regulation of cellular processes, organelle organization
P03905	ND4	cell organization and biogenesis;metabolic process;response to stimulus;transport	membrane;mitochondrion	catalytic activity	4	Regulation of cellular processes, organelle organization
P04921	GYPC	cellular component movement	cytoskeleton;membrane	protein binding;receptor activity	4	Regulation of cellular processes, organelle organization
P05067	APP	cell communication;cell death;cell growth;cell organization and biogenesis;cellular component movement;cellular homeostasis;defense response;metabolic process;regulation of biological process;response to stimulus;transport	cell surface;cytoplasm;cytosol;endoplasmic reticulum;endosome;extracellular;Golgi;membrane;organelle lumen;vacuole	DNA binding;enzyme regulator activity;metal ion binding;protein binding	4	Regulation of cellular processes, organelle organization
P07203	GPX1	cell death;cell differentiation;cell proliferation;cellular component movement;cellular homeostasis;metabolic process;regulation of biological process;response to stimulus	cytoplasm;cytosol;mitochondrion;organelle lumen	antioxidant activity;catalytic activity;protein binding	4	Regulation of cellular processes, organelle organization
P10586	PTPRF	cell organization and biogenesis;cellular component movement;metabolic process;regulation of biological process;response to stimulus	membrane	catalytic activity;protein binding;receptor activity;signal transducer activity	4	Regulation of cellular processes, organelle organization
P13686	ACP5	defense response;metabolic process;regulation of biological process;response to stimulus	cytosol;vacuole	catalytic activity;metal ion binding	4	Regulation of cellular processes, organelle organization
P15336	ATF2	cell differentiation;cell organization and biogenesis;metabolic process;regulation of biological process;response to stimulus	cytoplasm;membrane;mitochondrion;nucleus	catalytic activity;DNA binding;metal ion binding;protein binding	4	Regulation of cellular processes, organelle organization
P16234	PDGFRA	cell differentiation;cell organization and biogenesis;cellular component movement;cellular homeostasis;development;metabolic process;regulation of biological process;response to stimulus	cell surface;cytoplasm;membrane;nucleus	catalytic activity;nucleotide binding;protein binding;receptor activity;signal transducer activity;structural molecule activity	4	Regulation of cellular processes, organelle organization
P17081	RHOQ	cell organization and biogenesis;metabolic process;regulation of biological process;response to stimulus	cytoplasm;cytosol;membrane	catalytic activity;nucleotide binding;protein binding	4	Regulation of cellular processes, organelle organization
P18074	ERCC2	cell death;cell differentiation;cell division;cell organization and biogenesis;cell proliferation;metabolic process;regulation of biological process;response to stimulus	cytoplasm;cytoskeleton;cytosol;nucleus	catalytic activity;DNA binding;metal ion binding;nucleotide binding;protein binding	4	Regulation of cellular processes, organelle organization
P20592	MX2	cell organization and biogenesis;defense response;regulation of biological process;response to stimulus;transport	cytoplasm;cytosol;membrane;nucleus	catalytic activity;nucleotide binding;protein binding	4	Regulation of cellular processes, organelle organization
P20962	PTMS	metabolic process	nucleus		4	Regulation of cellular processes, organelle organization
P21281	ATP6V1B2	cellular homeostasis;metabolic process;regulation of biological process;response to stimulus;transport	cytoplasm;cytosol;membrane	catalytic activity;nucleotide binding;protein binding;transporter activity	4	Regulation of cellular processes, organelle organization
P21359	NF1	cell communication;cell differentiation;cell organization and biogenesis;metabolic process;regulation of biological process;response to stimulus;transport	cytoplasm;cytosol;membrane;nucleus	enzyme regulator activity;protein binding	4	Regulation of cellular processes, organelle organization
P22694	PRKACB	cell organization and biogenesis;coagulation;metabolic process;regulation of biological process;response to stimulus	cytoplasm;cytosol;membrane;nucleus	catalytic activity;metal ion binding;nucleotide binding;protein binding	4	Regulation of cellular processes, organelle organization
P24941	CDK2	cell division;cell organization and biogenesis;development;metabolic process;regulation of biological process;response to stimulus;transport	chromosome;cytoplasm;cytoskeleton;cytosol;endosome;nucleus	catalytic activity;metal ion binding;nucleotide binding;protein binding	4	Regulation of cellular processes, organelle organization
P35475	IDUA	metabolic process	organelle lumen;vacuole	catalytic activity;protein binding	4	Regulation of cellular processes, organelle organization
P43034	PAFAH1B1	cell communication;cell differentiation;cell division;cell organization and biogenesis;cell proliferation;cellular component movement;development;metabolic process;regulation of biological process;response to stimulus;transport	chromosome;cytoplasm;cytoskeleton;cytosol;membrane;nucleus	catalytic activity;protein binding	4	Regulation of cellular processes, organelle organization
P48060	GLIPR1	regulation of biological process;transport	extracellular;membrane		4	Regulation of cellular processes, organelle organization
P49716	CEBPD	cell differentiation;metabolic process;regulation of biological process	nucleus	DNA binding;protein binding	4	Regulation of cellular processes, organelle organization
P49768	PSEN1	cell death;cell differentiation;cell organization and biogenesis;cell proliferation;cellular component movement;cellular homeostasis;metabolic process;regulation of biological process;response to stimulus;transport	cell surface;chromosome;cytoplasm;endoplasmic reticulum;Golgi;membrane;mitochondrion;nucleus	catalytic activity;protein binding;transporter activity	4	Regulation of cellular processes, organelle organization
P50895	BCAM	regulation of biological process;response to stimulus	cell surface;extracellular;membrane	protein binding;receptor activity;signal transducer activity	4	Regulation of cellular processes, organelle organization
P51159	RAB27A	cell differentiation;cell organization and biogenesis;coagulation;regulation of biological process;response to stimulus;transport	cytosol;endosome;extracellular;Golgi;membrane;organelle lumen;vacuole	catalytic activity;nucleotide binding;protein binding	4	Regulation of cellular processes, organelle organization
P52630	STAT2	defense response;metabolic process;regulation of biological process;response to stimulus	cytoplasm;cytosol;membrane;nucleus	DNA binding;protein binding;signal transducer activity	4	Regulation of cellular processes, organelle organization
P53582	METAP1	metabolic process;regulation of biological process	cytoplasm;cytosol	catalytic activity;metal ion binding	4	Regulation of cellular processes, organelle organization
P54619	PRKAG1	cell communication;metabolic process;regulation of biological process;response to stimulus;transport	cytosol;membrane;nucleus	catalytic activity;enzyme regulator activity;nucleotide binding;protein binding	4	Regulation of cellular processes, organelle organization
P54851	EMP2	cell death;cell organization and biogenesis;cell proliferation;cellular component movement;regulation of biological process;response to stimulus;transport	cell surface;cytoplasm;cytosol;Golgi;membrane;nucleus	protein binding	4	Regulation of cellular processes, organelle organization
P62072	TIMM10	cell organization and biogenesis;transport	membrane;mitochondrion	metal ion binding;protein binding;transporter activity	4	Regulation of cellular processes, organelle organization
P62633	CNBP	metabolic process;regulation of biological process	cytoplasm;cytosol;endoplasmic reticulum;nucleus	DNA binding;metal ion binding;protein binding;RNA binding	4	Regulation of cellular processes, organelle organization
P63098	PPP3R1	metabolic process;regulation of biological process;response to stimulus	cytoplasm;cytosol;membrane;mitochondrion	catalytic activity;metal ion binding;protein binding	4	Regulation of cellular processes, organelle organization
P82094	TMF1	cell differentiation;cell organization and biogenesis;cellular component movement;defense response;metabolic process;regulation of biological process;response to stimulus;transport	cytoplasm;cytosol;endoplasmic reticulum;Golgi;membrane;nucleus	DNA binding;protein binding	4	Regulation of cellular processes, organelle organization
Q08357	SLC20A2	transport	membrane	receptor activity;transporter activity	4	Regulation of cellular processes, organelle organization
Q10472	GALNT1	metabolic process	extracellular;Golgi;membrane	catalytic activity;metal ion binding	4	Regulation of cellular processes, organelle organization
Q12857	NFIA	cell organization and biogenesis;metabolic process;regulation of biological process	nucleus	DNA binding;protein binding	4	Regulation of cellular processes, organelle organization
Q12893	TMEM115	metabolic process;regulation of biological process;transport	Golgi;membrane;nucleus	catalytic activity;protein binding	4	Regulation of cellular processes, organelle organization
Q13136	PPFIA1	cell organization and biogenesis;cellular component movement;metabolic process;regulation of biological process;response to stimulus;transport	cytoplasm;cytoskeleton;cytosol;Golgi;nucleus	catalytic activity;motor activity;protein binding;signal transducer activity	4	Regulation of cellular processes, organelle organization
Q13287	NMI	defense response;metabolic process;regulation of biological process;response to stimulus	cytoplasm;cytosol	protein binding	4	Regulation of cellular processes, organelle organization
Q13332	PTPRS	metabolic process;regulation of biological process	membrane	catalytic activity;protein binding	4	Regulation of cellular processes, organelle organization
Q13438	OS9	metabolic process;response to stimulus;transport	endoplasmic reticulum;membrane;organelle lumen	protein binding	4	Regulation of cellular processes, organelle organization
Q13445	TMED1	cell communication;regulation of biological process;response to stimulus;transport	endoplasmic reticulum;Golgi;membrane	protein binding	4	Regulation of cellular processes, organelle organization
Q14139	UBE4A	metabolic process	cytoplasm;nucleus	catalytic activity;protein binding	4	Regulation of cellular processes, organelle organization
Q14149	MORC3	metabolic process;regulation of biological process	nucleus	metal ion binding;RNA binding	4	Regulation of cellular processes, organelle organization
Q14320	FAM50A		nucleus	RNA binding	4	Regulation of cellular processes, organelle organization
Q14571	ITPR2	cellular homeostasis;regulation of biological process;response to stimulus;transport	cytoplasm;endoplasmic reticulum;membrane;nucleus	metal ion binding;protein binding;receptor activity;signal transducer activity;transporter activity	4	Regulation of cellular processes, organelle organization
Q14689	DIP2A	development;metabolic process;regulation of biological process	cell surface;nucleus	catalytic activity;protein binding	4	Regulation of cellular processes, organelle organization
Q15059	BRD3	cell organization and biogenesis;metabolic process;regulation of biological process	nucleus	protein binding	4	Regulation of cellular processes, organelle organization
Q15124	PGM5	metabolic process	cytoplasm;cytoskeleton;cytosol;membrane	catalytic activity;metal ion binding;structural molecule activity	4	Regulation of cellular processes, organelle organization
Q15185	PTGES3	cell organization and biogenesis;metabolic process;regulation of biological process;response to stimulus	cytoplasm;cytosol;nucleus	catalytic activity;protein binding	4	Regulation of cellular processes, organelle organization
Q15369	TCEB1; ELOC	metabolic process;regulation of biological process;response to stimulus	cytosol;nucleus	catalytic activity;protein binding;RNA binding	4	Regulation of cellular processes, organelle organization
Q1ED39	C16orf88; KNOP1		nucleus	RNA binding	4	Regulation of cellular processes, organelle organization
Q2M389	KIAA1033; WASHC4	cell organization and biogenesis;transport	endosome		4	Regulation of cellular processes, organelle organization
Q56VL3	OCIAD2		endosome;membrane;mitochondrion		4	Regulation of cellular processes, organelle organization
Q5C9Z4	NOM1	cell differentiation	nucleus	protein binding;RNA binding	4	Regulation of cellular processes, organelle organization
Q5JTD0	TJAP1	cell organization and biogenesis	cytoplasm;endosome;Golgi;membrane	protein binding	4	Regulation of cellular processes, organelle organization
Q5TZA2	CROCC	cell organization and biogenesis;regulation of biological process	cytoplasm;cytoskeleton;cytosol;membrane	protein binding;structural molecule activity	4	Regulation of cellular processes, organelle organization
Q5VW36	FOCAD		membrane	protein binding	4	Regulation of cellular processes, organelle organization
Q5W111	SPRYD7			protein binding	4	Regulation of cellular processes, organelle organization
Q641Q2	FAM21A; WASHC2A	transport	cytosol;endosome;membrane		4	Regulation of cellular processes, organelle organization
Q6DN90	IQSEC1	cell organization and biogenesis;regulation of biological process	cytoplasm;membrane;nucleus	protein binding	4	Regulation of cellular processes, organelle organization
Q6P1A2	LPCAT3	metabolic process;regulation of biological process	endoplasmic reticulum;membrane	catalytic activity	4	Regulation of cellular processes, organelle organization
Q6PI78	TMEM65		membrane;mitochondrion		4	Regulation of cellular processes, organelle organization
Q6PML9	SLC30A9	cellular homeostasis;metabolic process;regulation of biological process;response to stimulus;transport	cytoskeleton;endoplasmic reticulum;membrane;nucleus	protein binding;transporter activity	4	Regulation of cellular processes, organelle organization
Q6XZF7	DNMBP	regulation of biological process;response to stimulus	cytoplasm;cytoskeleton;Golgi	protein binding	4	Regulation of cellular processes, organelle organization
Q6ZNB6	NFXL1	metabolic process;regulation of biological process	membrane;nucleus	DNA binding;metal ion binding	4	Regulation of cellular processes, organelle organization
Q7KYR7	BTN2A1	metabolic process	membrane	protein binding	4	Regulation of cellular processes, organelle organization
Q7L2J0	MEPCE	metabolic process;regulation of biological process		catalytic activity;RNA binding	4	Regulation of cellular processes, organelle organization
Q7L590	MCM10	cell proliferation;metabolic process;response to stimulus	nucleus	DNA binding;metal ion binding;protein binding	4	Regulation of cellular processes, organelle organization
Q7Z4I7	LIMS2	cell organization and biogenesis;regulation of biological process	cytosol;membrane;nucleus	metal ion binding;protein binding	4	Regulation of cellular processes, organelle organization
Q7Z5J4	RAI1	regulation of biological process	cytoplasm;mitochondrion;nucleus	DNA binding;metal ion binding;protein binding	4	Regulation of cellular processes, organelle organization
Q7Z7A4	PXK	defense response;metabolic process;regulation of biological process;response to stimulus	cytoplasm;cytosol;membrane;nucleus	catalytic activity;nucleotide binding;protein binding	4	Regulation of cellular processes, organelle organization
Q7Z7M9	GALNT5	metabolic process	Golgi;membrane	catalytic activity;metal ion binding	4	Regulation of cellular processes, organelle organization
Q86UE8	TLK2	cell organization and biogenesis;metabolic process;regulation of biological process;response to stimulus	cytoplasm;cytoskeleton;nucleus	catalytic activity;nucleotide binding;protein binding	4	Regulation of cellular processes, organelle organization
Q86UT6	NLRX1	defense response;regulation of biological process;response to stimulus	membrane;mitochondrion	nucleotide binding;protein binding	4	Regulation of cellular processes, organelle organization
Q86X10	RALGAPB	regulation of biological process		enzyme regulator activity;protein binding	4	Regulation of cellular processes, organelle organization
Q8IWA4	MFN1	cell communication;cell organization and biogenesis;metabolic process;response to stimulus	cytoplasm;membrane;mitochondrion	catalytic activity;nucleotide binding;protein binding	4	Regulation of cellular processes, organelle organization
Q8IWB1	ITPRIP		membrane		4	Regulation of cellular processes, organelle organization
Q8IX18	DHX40	metabolic process;transport	cytoplasm;spliceosomal complex	catalytic activity;nucleotide binding;RNA binding	4	Regulation of cellular processes, organelle organization
Q8IY33	MICALL2	cell organization and biogenesis;transport	cytoplasm;cytoskeleton;cytosol;endosome;membrane	metal ion binding;protein binding	4	Regulation of cellular processes, organelle organization
Q8N2F6	ARMC10	regulation of biological process	endoplasmic reticulum;membrane;mitochondrion	protein binding	4	Regulation of cellular processes, organelle organization
Q8N2R0	OSR2	cell differentiation;cell proliferation;regulation of biological process	nucleus	DNA binding;metal ion binding;protein binding	4	Regulation of cellular processes, organelle organization
Q8N3E9	PLCD3	metabolic process;regulation of biological process;response to stimulus	cytoplasm;cytosol;membrane	catalytic activity;metal ion binding;protein binding;signal transducer activity	4	Regulation of cellular processes, organelle organization
Q8N4Q1	CHCHD4	metabolic process;transport	mitochondrion	catalytic activity;protein binding	4	Regulation of cellular processes, organelle organization
Q8N8A6	DDX51	metabolic process	cytoplasm;membrane;nucleus	catalytic activity;DNA binding;nucleotide binding;protein binding;RNA binding	4	Regulation of cellular processes, organelle organization
Q8NBK3	SUMF1	metabolic process	endoplasmic reticulum;organelle lumen	catalytic activity;metal ion binding;protein binding	4	Regulation of cellular processes, organelle organization
Q8NBN7	RDH13	metabolic process;response to stimulus	membrane;mitochondrion	catalytic activity	4	Regulation of cellular processes, organelle organization
Q8NEB9	PIK3C3	cell communication;cell division;cell organization and biogenesis;metabolic process;regulation of biological process;response to stimulus;transport	cytosol;endosome;membrane;vacuole	catalytic activity;nucleotide binding;protein binding	4	Regulation of cellular processes, organelle organization
Q8NHQ9	DDX55	metabolic process	cytoplasm;cytosol;membrane;nucleus	catalytic activity;nucleotide binding;protein binding;RNA binding	4	Regulation of cellular processes, organelle organization
Q8TBQ9	TMEM167A	transport	Golgi;membrane		4	Regulation of cellular processes, organelle organization
Q8TBX8	PIP4K2C	metabolic process;regulation of biological process	cytoplasm;cytosol;membrane;vacuole	catalytic activity;nucleotide binding;protein binding	4	Regulation of cellular processes, organelle organization
Q8TD22	SFXN5	transport	membrane;mitochondrion	transporter activity	4	Regulation of cellular processes, organelle organization
Q8WUA4	GTF3C2	metabolic process	nucleus	DNA binding;protein binding	4	Regulation of cellular processes, organelle organization
Q8WV22	NSMCE1	metabolic process;regulation of biological process;response to stimulus	chromosome;nucleus	catalytic activity;metal ion binding;protein binding	4	Regulation of cellular processes, organelle organization
Q92547	TOPBP1	metabolic process;regulation of biological process;response to stimulus	chromosome;cytoplasm;cytoskeleton;nucleus	DNA binding;protein binding	4	Regulation of cellular processes, organelle organization
Q92609	TBC1D5	cell communication;metabolic process;regulation of biological process;response to stimulus;transport	cytosol;endosome;Golgi;membrane;vacuole	enzyme regulator activity;protein binding	4	Regulation of cellular processes, organelle organization
Q93063	EXT2	cell differentiation;metabolic process;regulation of biological process;response to stimulus	endoplasmic reticulum;Golgi;membrane	catalytic activity;metal ion binding;protein binding	4	Regulation of cellular processes, organelle organization
Q96BA8	CREB3L1	cell differentiation;development;metabolic process;regulation of biological process;response to stimulus;transport	endoplasmic reticulum;membrane;nucleus	DNA binding;protein binding	4	Regulation of cellular processes, organelle organization
Q96BI1	SLC22A18	transport	cytoplasm;membrane	protein binding;transporter activity	4	Regulation of cellular processes, organelle organization
Q96BP2	CHCHD1	cell organization and biogenesis;metabolic process	cytosol;membrane;mitochondrion;nucleus;ribosome	protein binding;RNA binding	4	Regulation of cellular processes, organelle organization
Q96CC6	RHBDF1	cell proliferation;cellular component movement;metabolic process;regulation of biological process;transport	endoplasmic reticulum;Golgi;membrane	catalytic activity;protein binding	4	Regulation of cellular processes, organelle organization
Q96CU9	FOXRED1	cell organization and biogenesis;metabolic process;transport	membrane;mitochondrion	catalytic activity	4	Regulation of cellular processes, organelle organization
Q96EV2	RBM33			RNA binding	4	Regulation of cellular processes, organelle organization
Q96G21	IMP4	metabolic process	nucleus	protein binding;RNA binding	4	Regulation of cellular processes, organelle organization
Q96GZ6	SLC41A3	transport	membrane	protein binding;transporter activity	4	Regulation of cellular processes, organelle organization
Q96HA1	POM121	cell organization and biogenesis;metabolic process;regulation of biological process;transport	endoplasmic reticulum;membrane;nucleus	protein binding;structural molecule activity;transporter activity	4	Regulation of cellular processes, organelle organization
Q96JM7	L3MBTL3	cell differentiation;cell organization and biogenesis;metabolic process;regulation of biological process	nucleus	metal ion binding;protein binding	4	Regulation of cellular processes, organelle organization
Q96JY6	PDLIM2		cytoplasm;cytoskeleton;nucleus	metal ion binding;protein binding	4	Regulation of cellular processes, organelle organization
Q96PU8	QKI	cell differentiation;development;metabolic process;regulation of biological process;transport	cytoplasm;nucleus	protein binding;RNA binding	4	Regulation of cellular processes, organelle organization
Q96PZ0	PUS7	metabolic process	nucleus	catalytic activity;protein binding;RNA binding	4	Regulation of cellular processes, organelle organization
Q99719	2024-09-05	cell division;regulation of biological process	cytoplasm;cytoskeleton;membrane	catalytic activity;nucleotide binding;protein binding;structural molecule activity	4	Regulation of cellular processes, organelle organization
Q9BUL9	RPP25	metabolic process	nucleus	catalytic activity;protein binding;RNA binding	4	Regulation of cellular processes, organelle organization
Q9BWG4	SSBP4	metabolic process;regulation of biological process	nucleus	DNA binding;protein binding	4	Regulation of cellular processes, organelle organization
Q9BWH2	FUNDC2	metabolic process	mitochondrion;nucleus		4	Regulation of cellular processes, organelle organization
Q9BX66	SORBS1	cell organization and biogenesis;regulation of biological process;response to stimulus;transport	cytoplasm;cytoskeleton;cytosol;membrane;nucleus	protein binding	4	Regulation of cellular processes, organelle organization
Q9BXK5	BCL2L13	cell death;metabolic process;regulation of biological process	membrane;mitochondrion;nucleus	enzyme regulator activity;protein binding	4	Regulation of cellular processes, organelle organization
Q9BXX0	EMILIN2		extracellular	protein binding;structural molecule activity	4	Regulation of cellular processes, organelle organization
Q9BYC5	FUT8	cellular component movement;metabolic process;regulation of biological process;response to stimulus	cytosol;Golgi;membrane	catalytic activity;protein binding	4	Regulation of cellular processes, organelle organization
Q9BYJ9	YTHDF1	regulation of biological process	cytoplasm	protein binding;RNA binding	4	Regulation of cellular processes, organelle organization
Q9BZH6	WDR11		cytoplasm;cytoskeleton;cytosol;membrane;nucleus	protein binding	4	Regulation of cellular processes, organelle organization
Q9GZY8	MFF	cell organization and biogenesis;regulation of biological process;transport	membrane;mitochondrion	protein binding	4	Regulation of cellular processes, organelle organization
Q9H0E2	TOLLIP	cell communication;cell differentiation;defense response;metabolic process;regulation of biological process;response to stimulus;transport	cytoplasm;cytosol;extracellular;organelle lumen	protein binding;signal transducer activity	4	Regulation of cellular processes, organelle organization
Q9H147	DNTTIP1	metabolic process;regulation of biological process	nucleus	DNA binding;protein binding	4	Regulation of cellular processes, organelle organization
Q9H1A4	ANAPC1	cell division;metabolic process;regulation of biological process	cytosol;nucleus		4	Regulation of cellular processes, organelle organization
Q9H1X3	DNAJC25; DNAJC25-GNG10		membrane		4	Regulation of cellular processes, organelle organization
Q9H2K8	TAOK3	metabolic process;regulation of biological process;response to stimulus	cytoplasm;membrane	catalytic activity;enzyme regulator activity;nucleotide binding;protein binding;signal transducer activity	4	Regulation of cellular processes, organelle organization
Q9H3Z4	DNAJC5	regulation of biological process;transport	membrane;mitochondrion	protein binding	4	Regulation of cellular processes, organelle organization
Q9H6T3	RPAP3			protein binding	4	Regulation of cellular processes, organelle organization
Q9H788	SH2D4A	regulation of biological process	cytoplasm;cytosol	protein binding	4	Regulation of cellular processes, organelle organization
Q9H944	MED20	cell differentiation;metabolic process;regulation of biological process	nucleus	catalytic activity;protein binding	4	Regulation of cellular processes, organelle organization
Q9HAV0	GNB4	metabolic process;regulation of biological process;response to stimulus	cytosol;membrane	protein binding;signal transducer activity	4	Regulation of cellular processes, organelle organization
Q9NQS3	PVRL3; NECTIN3	cell organization and biogenesis	membrane	protein binding;receptor activity	4	Regulation of cellular processes, organelle organization
Q9NQT4	EXOSC5	defense response;metabolic process;regulation of biological process;response to stimulus	cytoplasm;cytosol;nucleus	catalytic activity;protein binding;RNA binding	4	Regulation of cellular processes, organelle organization
Q9NRA2	SLC17A5	transport	cytosol;membrane;vacuole	transporter activity	4	Regulation of cellular processes, organelle organization
Q9NS86	LANCL2	regulation of biological process	cytoplasm;cytoskeleton;cytosol;membrane;nucleus	nucleotide binding;protein binding	4	Regulation of cellular processes, organelle organization
Q9NVC6	MED17	metabolic process;regulation of biological process;response to stimulus	membrane;nucleus	protein binding;receptor activity	4	Regulation of cellular processes, organelle organization
Q9NVR2	INTS10	metabolic process	nucleus	protein binding	4	Regulation of cellular processes, organelle organization
Q9NYB9	ABI2	cell organization and biogenesis;cellular component movement;metabolic process;regulation of biological process;response to stimulus	cytoplasm;cytoskeleton;cytosol	DNA binding;enzyme regulator activity;protein binding	4	Regulation of cellular processes, organelle organization
Q9NYL2	ZAK; MAP3K20	cell death;cell differentiation;cell organization and biogenesis;cell proliferation;metabolic process;regulation of biological process;response to stimulus	cytoplasm;cytosol;nucleus	catalytic activity;metal ion binding;nucleotide binding;protein binding;RNA binding;signal transducer activity	4	Regulation of cellular processes, organelle organization
Q9NYV4	CDK12	metabolic process;regulation of biological process	chromosome;nucleus	catalytic activity;DNA binding;nucleotide binding;protein binding	4	Regulation of cellular processes, organelle organization
Q9P032	NDUFAF4	cell organization and biogenesis	membrane;mitochondrion	protein binding	4	Regulation of cellular processes, organelle organization
Q9P0S9	TMEM14C	metabolic process	membrane;mitochondrion	protein binding	4	Regulation of cellular processes, organelle organization
Q9P0U4	CXXC1	cell organization and biogenesis;metabolic process;regulation of biological process	cytosol;nucleus	catalytic activity;DNA binding;metal ion binding;protein binding	4	Regulation of cellular processes, organelle organization
Q9P121	NTM	metabolic process	extracellular;membrane	protein binding	4	Regulation of cellular processes, organelle organization
Q9P2K8	EIF2AK4	cell communication;cell growth;defense response;metabolic process;regulation of biological process;response to stimulus	cytoplasm;ribosome	catalytic activity;nucleotide binding;protein binding;RNA binding	4	Regulation of cellular processes, organelle organization
Q9UBX3	SLC25A10	metabolic process;transport	membrane;mitochondrion;nucleus	protein binding;transporter activity	4	Regulation of cellular processes, organelle organization
Q9UFG5	C19orf25			protein binding	4	Regulation of cellular processes, organelle organization
Q9UGR2	ZC3H7B	metabolic process;regulation of biological process;response to stimulus	nucleus	metal ion binding;protein binding;RNA binding	4	Regulation of cellular processes, organelle organization
Q9UHV9	PFDN2	metabolic process;regulation of biological process	cytoplasm;cytosol;mitochondrion;nucleus	protein binding	4	Regulation of cellular processes, organelle organization
Q9UI10	EIF2B4	metabolic process;regulation of biological process;response to stimulus	cytoplasm;cytosol	protein binding;RNA binding	4	Regulation of cellular processes, organelle organization
Q9UIF9	BAZ2A	cell organization and biogenesis;metabolic process;regulation of biological process	cytosol;nucleus	DNA binding;metal ion binding;protein binding;RNA binding	4	Regulation of cellular processes, organelle organization
Q9UL40	ZNF346	regulation of biological process;response to stimulus	cytoplasm;nucleus	metal ion binding;protein binding;RNA binding	4	Regulation of cellular processes, organelle organization
Q9ULJ3	ZBTB21; ZNF295	metabolic process;regulation of biological process	cytosol;nucleus	DNA binding;metal ion binding;nucleotide binding;protein binding	4	Regulation of cellular processes, organelle organization
Q9ULX9	MAFF	cell differentiation;coagulation;metabolic process;regulation of biological process	mitochondrion;nucleus	DNA binding	4	Regulation of cellular processes, organelle organization
Q9UNN8	PROCR	cellular component movement;coagulation;regulation of biological process	cell surface;extracellular;membrane	protein binding;receptor activity	4	Regulation of cellular processes, organelle organization
Q9UPN9	TRIM33	metabolic process;regulation of biological process	nucleus	catalytic activity;DNA binding;metal ion binding;protein binding	4	Regulation of cellular processes, organelle organization
Q9UPQ0	LIMCH1	cell organization and biogenesis		metal ion binding;protein binding	4	Regulation of cellular processes, organelle organization
Q9Y2X7	GIT1	regulation of biological process;response to stimulus	cytoplasm;cytosol;membrane	enzyme regulator activity;metal ion binding;protein binding	4	Regulation of cellular processes, organelle organization
Q9Y3E7	CHMP3; RNF103-CHMP3	cell communication;cell death;cell division;cell organization and biogenesis;metabolic process;regulation of biological process;response to stimulus;transport	cytoplasm;cytosol;endosome;membrane	protein binding	4	Regulation of cellular processes, organelle organization
Q9Y5J5	PHLDA3	cell death;regulation of biological process;response to stimulus	cytoplasm;membrane		4	Regulation of cellular processes, organelle organization
Q9Y5Q8	GTF3C5	cell differentiation;cell organization and biogenesis;metabolic process	nucleus	DNA binding;protein binding	4	Regulation of cellular processes, organelle organization
Q9Y5X2	SNX8	cell organization and biogenesis;transport	cytosol;endosome;membrane	protein binding	4	Regulation of cellular processes, organelle organization
Q9Y625	GPC6	cellular component movement;metabolic process;regulation of biological process;response to stimulus	extracellular;membrane;nucleus;organelle lumen	protein binding	4	Regulation of cellular processes, organelle organization
Q9Y6H3	XRCC6BP1; ATP23	metabolic process;response to stimulus	membrane	catalytic activity;metal ion binding	4	Regulation of cellular processes, organelle organization
A1L0T0	ILVBL		membrane	catalytic activity;metal ion binding;protein binding	5	Organelle organization, cell death, nuclear localization
A2RRP1	NBAS	metabolic process;regulation of biological process;transport	cytoplasm;cytosol;endoplasmic reticulum;membrane	protein binding	5	Organelle organization, cell death, nuclear localization
A8CG34	POM121C	cell organization and biogenesis;metabolic process;regulation of biological process;transport	endoplasmic reticulum;membrane;nucleus	protein binding;structural molecule activity;transporter activity	5	Organelle organization, cell death, nuclear localization
A8W995					5	Organelle organization, cell death, nuclear localization
O00139	KIF2A	cell differentiation;cell division;cell organization and biogenesis;cellular component movement;development;transport	cytoplasm;cytoskeleton;cytosol;membrane;nucleus	catalytic activity;motor activity;nucleotide binding;protein binding	5	Organelle organization, cell death, nuclear localization
O00161	SNAP23	cell organization and biogenesis;metabolic process;transport	cytoplasm;extracellular;membrane;vacuole	catalytic activity;metal ion binding;protein binding	5	Organelle organization, cell death, nuclear localization
O00264	PGRMC1	transport	endoplasmic reticulum;membrane	protein binding	5	Organelle organization, cell death, nuclear localization
O00291	HIP1	cell death;cell differentiation;cell organization and biogenesis;cellular component movement;metabolic process;regulation of biological process;response to stimulus;transport	cytoplasm;cytoskeleton;cytosol;Golgi;membrane;nucleus	catalytic activity;motor activity;protein binding;structural molecule activity	5	Organelle organization, cell death, nuclear localization
O00299	CLIC1	metabolic process;regulation of biological process;response to stimulus;transport	cytoplasm;membrane;mitochondrion;nucleus	catalytic activity;protein binding;transporter activity	5	Organelle organization, cell death, nuclear localization
O14579	COPE	transport	cytoplasm;cytosol;Golgi;membrane	protein binding;structural molecule activity	5	Organelle organization, cell death, nuclear localization
O14828	SCAMP3	transport	membrane	protein binding	5	Organelle organization, cell death, nuclear localization
O14980	XPO1	cell organization and biogenesis;regulation of biological process;response to stimulus;transport	chromosome;cytoplasm;cytosol;membrane;nucleus	protein binding;RNA binding;transporter activity	5	Organelle organization, cell death, nuclear localization
O15031	PLXNB2	cell proliferation;development;regulation of biological process;response to stimulus	cell surface;membrane	protein binding;receptor activity;signal transducer activity	5	Organelle organization, cell death, nuclear localization
O15061	SYNM	cell organization and biogenesis	cytoplasm;cytoskeleton;membrane	protein binding;structural molecule activity	5	Organelle organization, cell death, nuclear localization
O15126	SCAMP1	transport	endosome;Golgi;membrane	protein binding	5	Organelle organization, cell death, nuclear localization
O15173	PGRMC2	regulation of biological process;response to stimulus	membrane	protein binding;receptor activity;signal transducer activity	5	Organelle organization, cell death, nuclear localization
O15260	SURF4	cell organization and biogenesis;regulation of biological process;transport	endoplasmic reticulum;Golgi;membrane	protein binding	5	Organelle organization, cell death, nuclear localization
O15269	SPTLC1	metabolic process	endoplasmic reticulum;membrane	catalytic activity;protein binding	5	Organelle organization, cell death, nuclear localization
O15400	STX7	cell organization and biogenesis;regulation of biological process;transport	endosome;membrane;vacuole	protein binding	5	Organelle organization, cell death, nuclear localization
O15427	SLC16A3	cellular component movement;metabolic process;transport	membrane	protein binding;RNA binding;transporter activity	5	Organelle organization, cell death, nuclear localization
O15446	CD3EAP	metabolic process;regulation of biological process;response to stimulus	chromosome;cytosol;mitochondrion;nucleus	catalytic activity;RNA binding	5	Organelle organization, cell death, nuclear localization
O43324	EEF1E1	metabolic process;regulation of biological process	cytoplasm;cytosol;nucleus	catalytic activity;protein binding	5	Organelle organization, cell death, nuclear localization
O43491	EPB41L2	cell division;cell organization and biogenesis;transport	cytoplasm;cytoskeleton;cytosol;membrane;nucleus	protein binding;structural molecule activity	5	Organelle organization, cell death, nuclear localization
O43707	ACTN4	cell organization and biogenesis;cellular component movement;regulation of biological process;response to stimulus;transport	cytoplasm;cytoskeleton;cytosol;extracellular;nucleus;organelle lumen	DNA binding;metal ion binding;protein binding;RNA binding	5	Organelle organization, cell death, nuclear localization
O43852	CALU	metabolic process	endoplasmic reticulum;extracellular;Golgi;membrane;organelle lumen	metal ion binding;protein binding	5	Organelle organization, cell death, nuclear localization
O60493	SNX3	cell organization and biogenesis;metabolic process;regulation of biological process;response to stimulus;transport	cytoplasm;cytosol;endosome;membrane	protein binding	5	Organelle organization, cell death, nuclear localization
O60725	ICMT	cell organization and biogenesis;metabolic process;transport	endoplasmic reticulum;membrane	catalytic activity	5	Organelle organization, cell death, nuclear localization
O60762	DPM1	metabolic process	endoplasmic reticulum;membrane;nucleus	catalytic activity;protein binding	5	Organelle organization, cell death, nuclear localization
O60831	PRAF2	transport	endosome;membrane		5	Organelle organization, cell death, nuclear localization
O60841	EIF5B	metabolic process;regulation of biological process	cytoplasm;cytosol;nucleus	catalytic activity;metal ion binding;nucleotide binding;protein binding;RNA binding	5	Organelle organization, cell death, nuclear localization
O75190	DNAJB6	cell differentiation;cell organization and biogenesis;metabolic process;regulation of biological process	cytoplasm;cytosol;membrane;nucleus	DNA binding;enzyme regulator activity;protein binding	5	Organelle organization, cell death, nuclear localization
O75368	SH3BGRL	cellular homeostasis;regulation of biological process	cytoplasm;nucleus	catalytic activity;protein binding	5	Organelle organization, cell death, nuclear localization
O75396	SEC22B	cell organization and biogenesis;regulation of biological process;transport	endoplasmic reticulum;Golgi;membrane	protein binding	5	Organelle organization, cell death, nuclear localization
O75439	PMPCB	metabolic process;transport	membrane;mitochondrion;organelle lumen	catalytic activity;metal ion binding	5	Organelle organization, cell death, nuclear localization
O75477	ERLIN1	metabolic process;regulation of biological process;response to stimulus;transport	endoplasmic reticulum;membrane	protein binding	5	Organelle organization, cell death, nuclear localization
O75787	ATP6AP2	cellular component movement;metabolic process;regulation of biological process;response to stimulus;transport	membrane	protein binding;receptor activity;transporter activity	5	Organelle organization, cell death, nuclear localization
O75844	ZMPSTE24	cell organization and biogenesis;metabolic process	endoplasmic reticulum;membrane;nucleus	catalytic activity;metal ion binding;protein binding	5	Organelle organization, cell death, nuclear localization
O94919	ENDOD1	metabolic process;transport	cytosol;extracellular;membrane	catalytic activity;metal ion binding	5	Organelle organization, cell death, nuclear localization
O95163	IKBKAP; ELP1	cell organization and biogenesis;metabolic process;regulation of biological process;response to stimulus	cytoplasm;cytosol;nucleus	enzyme regulator activity;protein binding;signal transducer activity	5	Organelle organization, cell death, nuclear localization
O95197	RTN3	cell death;cell organization and biogenesis;regulation of biological process;transport	endoplasmic reticulum;Golgi;membrane	protein binding	5	Organelle organization, cell death, nuclear localization
O95292	VAPB	cell organization and biogenesis;cellular homeostasis;metabolic process;regulation of biological process;response to stimulus;transport	cytoplasm;endoplasmic reticulum;Golgi;membrane	protein binding	5	Organelle organization, cell death, nuclear localization
O95340	PAPSS2	coagulation;metabolic process	cytosol	catalytic activity;nucleotide binding	5	Organelle organization, cell death, nuclear localization
O95347	SMC2	cell division;cell organization and biogenesis;metabolic process;regulation of biological process	chromosome;cytoplasm;cytosol;nucleus	catalytic activity;motor activity;nucleotide binding;protein binding	5	Organelle organization, cell death, nuclear localization
O95487	SEC24B	cell organization and biogenesis;regulation of biological process;transport	cytoplasm;cytosol;endoplasmic reticulum;membrane	metal ion binding;protein binding	5	Organelle organization, cell death, nuclear localization
O95573	ACSL3	cell organization and biogenesis;metabolic process;regulation of biological process;response to stimulus;transport	endoplasmic reticulum;Golgi;membrane;mitochondrion	catalytic activity;nucleotide binding;protein binding	5	Organelle organization, cell death, nuclear localization
O95721	SNAP29	cell organization and biogenesis;metabolic process;transport	cytoplasm;cytosol;Golgi;membrane;vacuole	protein binding	5	Organelle organization, cell death, nuclear localization
O95865	DDAH2	metabolic process;regulation of biological process;response to stimulus	cytoplasm;cytosol;mitochondrion	catalytic activity;protein binding	5	Organelle organization, cell death, nuclear localization
O95881	TXNDC12	cell differentiation;cellular homeostasis;metabolic process;regulation of biological process	endoplasmic reticulum;organelle lumen	catalytic activity;protein binding	5	Organelle organization, cell death, nuclear localization
O96005	CLPTM1	cell differentiation;development;regulation of biological process	membrane	protein binding	5	Organelle organization, cell death, nuclear localization
O96008	TOMM40	cell communication;metabolic process;response to stimulus;transport	cytosol;membrane;mitochondrion	protein binding;transporter activity	5	Organelle organization, cell death, nuclear localization
P00387	CYB5R3	metabolic process;transport	cytoplasm;endoplasmic reticulum;extracellular;membrane;mitochondrion;organelle lumen	catalytic activity;nucleotide binding;protein binding	5	Organelle organization, cell death, nuclear localization
P00441	SOD1	cell organization and biogenesis;cellular component movement;cellular homeostasis;metabolic process;regulation of biological process;response to stimulus;transport	cytoplasm;cytosol;extracellular;membrane;mitochondrion;nucleus;organelle lumen;vacuole	antioxidant activity;catalytic activity;metal ion binding;protein binding	5	Organelle organization, cell death, nuclear localization
P00533	EGFR	cell organization and biogenesis;cell proliferation;cellular component movement;development;metabolic process;regulation of biological process;response to stimulus	cell surface;cytoplasm;endoplasmic reticulum;endosome;extracellular;Golgi;membrane;nucleus;organelle lumen	catalytic activity;DNA binding;enzyme regulator activity;nucleotide binding;protein binding;receptor activity;signal transducer activity	5	Organelle organization, cell death, nuclear localization
P01892	HLA-A; LOC100507703	cell organization and biogenesis;defense response;metabolic process;regulation of biological process;response to stimulus	cell surface;endoplasmic reticulum;Golgi;membrane	protein binding;RNA binding	5	Organelle organization, cell death, nuclear localization
P02786	TFRC	cell differentiation;cell organization and biogenesis;cellular homeostasis;metabolic process;regulation of biological process;response to stimulus;transport	cell surface;endosome;extracellular;membrane	protein binding;receptor activity;RNA binding;transporter activity	5	Organelle organization, cell death, nuclear localization
P03265		metabolic process;regulation of biological process		DNA binding;metal ion binding;protein binding	5	Organelle organization, cell death, nuclear localization
P04062	GBA	cell communication;cell death;cell organization and biogenesis;metabolic process;regulation of biological process;response to stimulus	membrane;organelle lumen;vacuole	catalytic activity;protein binding	5	Organelle organization, cell death, nuclear localization
P04264	KRT1	cell death;defense response;metabolic process;regulation of biological process;response to stimulus;transport	cytoskeleton;cytosol;extracellular;membrane;nucleus	catalytic activity;motor activity;protein binding;receptor activity;structural molecule activity	5	Organelle organization, cell death, nuclear localization
P04406	GAPDH	cell death;cell organization and biogenesis;defense response;metabolic process;regulation of biological process;response to stimulus	cytoplasm;cytoskeleton;cytosol;membrane;nucleus	catalytic activity;enzyme regulator activity;nucleotide binding;protein binding	5	Organelle organization, cell death, nuclear localization
P04493		regulation of biological process;response to stimulus			5	Organelle organization, cell death, nuclear localization
P04792	HSPB1	cellular component movement;metabolic process;regulation of biological process;response to stimulus	cytoplasm;cytoskeleton;cytosol;membrane;nucleus;proteasome	enzyme regulator activity;protein binding;RNA binding	5	Organelle organization, cell death, nuclear localization
P05023	ATP1A1	cell communication;cellular homeostasis;metabolic process;regulation of biological process;response to stimulus;transport	endoplasmic reticulum;endosome;Golgi;membrane	catalytic activity;metal ion binding;nucleotide binding;protein binding;transporter activity	5	Organelle organization, cell death, nuclear localization
P05141	SLC25A5	regulation of biological process;transport	membrane;mitochondrion;nucleus	protein binding;RNA binding;transporter activity	5	Organelle organization, cell death, nuclear localization
P05198	EIF2S1	cell communication;metabolic process;regulation of biological process;response to stimulus;transport	cytoplasm;cytosol;membrane;nucleus;ribosome	protein binding;RNA binding	5	Organelle organization, cell death, nuclear localization
P05362	ICAM1	cell communication;cell organization and biogenesis;cellular component movement;cellular homeostasis;defense response;regulation of biological process;response to stimulus	cell surface;membrane	protein binding;receptor activity;signal transducer activity	5	Organelle organization, cell death, nuclear localization
P05556	ITGB1	cell differentiation;cell growth;cell organization and biogenesis;cellular component movement;defense response;metabolic process;regulation of biological process;response to stimulus;transport	cell surface;cytoplasm;endosome;membrane	enzyme regulator activity;metal ion binding;protein binding;receptor activity;signal transducer activity	5	Organelle organization, cell death, nuclear localization
P06493	CDK1	cell death;cell differentiation;cell division;cell organization and biogenesis;cell proliferation;cellular component movement;metabolic process;regulation of biological process;response to stimulus	cytoplasm;cytoskeleton;cytosol;membrane;mitochondrion;nucleus;organelle lumen	catalytic activity;nucleotide binding;protein binding;receptor activity	5	Organelle organization, cell death, nuclear localization
P06733	ENO1	metabolic process;regulation of biological process;response to stimulus	cell surface;cytoplasm;cytosol;membrane;nucleus	catalytic activity;DNA binding;metal ion binding;protein binding;RNA binding	5	Organelle organization, cell death, nuclear localization
P06756	ITGAV	cell differentiation;cell growth;cell organization and biogenesis;cellular component movement;cellular homeostasis;metabolic process;regulation of biological process;response to stimulus;transport	cell surface;cytosol;membrane	metal ion binding;protein binding;receptor activity;signal transducer activity;transporter activity	5	Organelle organization, cell death, nuclear localization
P07099	EPHX1	metabolic process;response to stimulus	endoplasmic reticulum;membrane	catalytic activity;protein binding	5	Organelle organization, cell death, nuclear localization
P07199	CENPB		chromosome;nucleus	DNA binding;protein binding	5	Organelle organization, cell death, nuclear localization
P07237	P4HB	cell organization and biogenesis;cellular homeostasis;metabolic process;regulation of biological process;response to stimulus	endoplasmic reticulum;extracellular;membrane;organelle lumen	catalytic activity;metal ion binding;protein binding;RNA binding	5	Organelle organization, cell death, nuclear localization
P07339	CTSD	metabolic process;transport	extracellular;membrane;organelle lumen;vacuole	catalytic activity;protein binding	5	Organelle organization, cell death, nuclear localization
P07686	HEXB	cell organization and biogenesis;cellular component movement;cellular homeostasis;metabolic process;regulation of biological process;reproduction;response to stimulus;transport	extracellular;membrane;organelle lumen;vacuole	catalytic activity;protein binding	5	Organelle organization, cell death, nuclear localization
P07737	PFN1	cell organization and biogenesis;regulation of biological process;response to stimulus	cytoplasm;cytoskeleton;cytosol;membrane;nucleus	enzyme regulator activity;nucleotide binding;protein binding;RNA binding	5	Organelle organization, cell death, nuclear localization
P07858	CTSB	cell differentiation;metabolic process;regulation of biological process;response to stimulus;transport	extracellular;mitochondrion;organelle lumen;vacuole	catalytic activity;protein binding	5	Organelle organization, cell death, nuclear localization
P08195	SLC3A2	cell growth;cellular component movement;metabolic process;response to stimulus;transport	cell surface;cytosol;membrane;nucleus	catalytic activity;protein binding;RNA binding;transporter activity	5	Organelle organization, cell death, nuclear localization
P08238	HSP90AB1	cell organization and biogenesis;metabolic process;regulation of biological process;response to stimulus;transport	cell surface;cytoplasm;cytosol;extracellular;membrane;mitochondrion;nucleus;organelle lumen	enzyme regulator activity;nucleotide binding;protein binding;RNA binding	5	Organelle organization, cell death, nuclear localization
P08962	CD63	cell differentiation;cellular component movement;regulation of biological process;response to stimulus;transport	cell surface;endosome;extracellular;membrane;organelle lumen;vacuole	protein binding	5	Organelle organization, cell death, nuclear localization
P09211	GSTP1	cell communication;cell proliferation;metabolic process;regulation of biological process;response to stimulus;transport	cytoplasm;cytosol;extracellular;membrane;mitochondrion;nucleus;organelle lumen	antioxidant activity;catalytic activity;enzyme regulator activity;protein binding	5	Organelle organization, cell death, nuclear localization
P09429	HMGB1	cell differentiation;cell organization and biogenesis;cell proliferation;cellular component movement;cellular homeostasis;defense response;metabolic process;regulation of biological process;response to stimulus;transport	cell surface;chromosome;cytoplasm;endosome;extracellular;membrane;nucleus;organelle lumen	catalytic activity;DNA binding;enzyme regulator activity;protein binding;RNA binding	5	Organelle organization, cell death, nuclear localization
P09543	CNP	cell communication;cell differentiation;cell organization and biogenesis;metabolic process;response to stimulus	cytoplasm;membrane	catalytic activity;nucleotide binding;RNA binding	5	Organelle organization, cell death, nuclear localization
P09874	PARP1	cell death;cell differentiation;cell organization and biogenesis;metabolic process;regulation of biological process;response to stimulus	membrane;mitochondrion;nucleus	catalytic activity;DNA binding;metal ion binding;nucleotide binding;protein binding;RNA binding	5	Organelle organization, cell death, nuclear localization
P10599	TXN	cell communication;cell proliferation;cellular component movement;cellular homeostasis;metabolic process;regulation of biological process;response to stimulus;transport	cytoplasm;cytosol;extracellular;mitochondrion;nucleus	antioxidant activity;catalytic activity;protein binding;RNA binding	5	Organelle organization, cell death, nuclear localization
P11021	HSPA5	cell communication;cell death;cell differentiation;cell organization and biogenesis;metabolic process;regulation of biological process;response to stimulus;transport	cell surface;cytoplasm;endoplasmic reticulum;membrane;mitochondrion;nucleus;organelle lumen	catalytic activity;metal ion binding;nucleotide binding;protein binding	5	Organelle organization, cell death, nuclear localization
P11142	HSPA8	cell communication;cell organization and biogenesis;metabolic process;regulation of biological process;response to stimulus;transport	cytoplasm;cytosol;endosome;extracellular;membrane;nucleus;organelle lumen;spliceosomal complex	catalytic activity;nucleotide binding;protein binding;RNA binding	5	Organelle organization, cell death, nuclear localization
P11233	RALA	cell division;cell organization and biogenesis;regulation of biological process;response to stimulus;transport	cell surface;membrane	catalytic activity;nucleotide binding;protein binding	5	Organelle organization, cell death, nuclear localization
P11388	TOP2A	cell differentiation;cell division;cell organization and biogenesis;metabolic process;regulation of biological process;response to stimulus	chromosome;cytoplasm;nucleus	catalytic activity;DNA binding;metal ion binding;nucleotide binding;protein binding;RNA binding	5	Organelle organization, cell death, nuclear localization
P12004	PCNA	cell differentiation;cell organization and biogenesis;cell proliferation;cellular homeostasis;metabolic process;regulation of biological process;response to stimulus	nucleus	catalytic activity;DNA binding;enzyme regulator activity;protein binding	5	Organelle organization, cell death, nuclear localization
P12236	SLC25A6	cell death;cell organization and biogenesis;regulation of biological process;response to stimulus;transport	membrane;mitochondrion;nucleus	protein binding;transporter activity	5	Organelle organization, cell death, nuclear localization
P12268	IMPDH2	cell organization and biogenesis;cell proliferation;metabolic process;response to stimulus;transport	cytoplasm;cytosol;extracellular;membrane;nucleus;organelle lumen	catalytic activity;DNA binding;metal ion binding;nucleotide binding;protein binding;RNA binding	5	Organelle organization, cell death, nuclear localization
P12538		transport		structural molecule activity	5	Organelle organization, cell death, nuclear localization
P12931	SRC	cell communication;cell organization and biogenesis;cell proliferation;cellular component movement;defense response;metabolic process;regulation of biological process;response to stimulus;transport	cytoplasm;cytoskeleton;cytosol;endosome;membrane;mitochondrion;nucleus;vacuole	catalytic activity;nucleotide binding;protein binding	5	Organelle organization, cell death, nuclear localization
P13639	EEF2	cell differentiation;cell proliferation;metabolic process;regulation of biological process;response to stimulus;transport	cytoplasm;cytosol;extracellular;membrane;nucleus;organelle lumen;ribosome	catalytic activity;nucleotide binding;protein binding;RNA binding	5	Organelle organization, cell death, nuclear localization
P13667	PDIA4	cellular homeostasis;metabolic process;regulation of biological process;response to stimulus;transport	cell surface;endoplasmic reticulum;organelle lumen	catalytic activity;metal ion binding;protein binding;RNA binding	5	Organelle organization, cell death, nuclear localization
P13797	PLS3	cell organization and biogenesis	cytoplasm;cytosol;membrane	metal ion binding;protein binding	5	Organelle organization, cell death, nuclear localization
P14314	PRKCSH	metabolic process;regulation of biological process;response to stimulus	endoplasmic reticulum;organelle lumen	metal ion binding;protein binding	5	Organelle organization, cell death, nuclear localization
P14625	HSP90B1	cell organization and biogenesis;metabolic process;regulation of biological process;response to stimulus;transport	cytosol;endoplasmic reticulum;extracellular;membrane;nucleus;organelle lumen	metal ion binding;nucleotide binding;protein binding;RNA binding	5	Organelle organization, cell death, nuclear localization
P15121	AKR1B1	metabolic process;regulation of biological process;response to stimulus	cytoplasm;cytosol;extracellular;vacuole	catalytic activity;protein binding	5	Organelle organization, cell death, nuclear localization
P15151	PVR	cell organization and biogenesis;regulation of biological process	cell surface;cytoplasm;extracellular;membrane	protein binding;receptor activity	5	Organelle organization, cell death, nuclear localization
P15311	EZR	cell differentiation;cell organization and biogenesis;cellular component movement;metabolic process;regulation of biological process;response to stimulus;transport	cytoplasm;cytoskeleton;cytosol;endosome;membrane	protein binding;RNA binding	5	Organelle organization, cell death, nuclear localization
P15559	NQO1	cell communication;metabolic process;regulation of biological process;response to stimulus	cytoplasm;cytosol	antioxidant activity;catalytic activity;protein binding;RNA binding	5	Organelle organization, cell death, nuclear localization
P16070	CD44	cell organization and biogenesis;cellular component movement;metabolic process;regulation of biological process;response to stimulus;transport	cell surface;cytosol;Golgi;membrane	protein binding;receptor activity;signal transducer activity	5	Organelle organization, cell death, nuclear localization
P16190	HLA-A	regulation of biological process;response to stimulus	cell surface;endoplasmic reticulum;Golgi;membrane	protein binding;RNA binding	5	Organelle organization, cell death, nuclear localization
P16278	GLB1	metabolic process;response to stimulus;transport	cytoplasm;extracellular;Golgi;organelle lumen;vacuole	catalytic activity;protein binding	5	Organelle organization, cell death, nuclear localization
P16435	POR	metabolic process;regulation of biological process;response to stimulus	endoplasmic reticulum;membrane;mitochondrion	catalytic activity;nucleotide binding;protein binding	5	Organelle organization, cell death, nuclear localization
P17301	ITGA2	cell differentiation;cell organization and biogenesis;cell proliferation;cellular component movement;coagulation;regulation of biological process;response to stimulus	cell surface;membrane;nucleus	metal ion binding;protein binding;receptor activity;signal transducer activity	5	Organelle organization, cell death, nuclear localization
P17612	PRKACA	cell communication;cell organization and biogenesis;cellular homeostasis;coagulation;metabolic process;regulation of biological process;response to stimulus	cytoplasm;cytosol;membrane;mitochondrion;nucleus	catalytic activity;metal ion binding;nucleotide binding;protein binding	5	Organelle organization, cell death, nuclear localization
P17858	PFKL	cell organization and biogenesis;metabolic process;regulation of biological process;response to stimulus;transport	cytoplasm;cytosol;extracellular;membrane;organelle lumen	catalytic activity;metal ion binding;nucleotide binding;protein binding	5	Organelle organization, cell death, nuclear localization
P17987	TCP1	cell organization and biogenesis;metabolic process;regulation of biological process;response to stimulus;transport	cytoplasm;cytoskeleton;cytosol;Golgi	nucleotide binding;protein binding;RNA binding	5	Organelle organization, cell death, nuclear localization
P18031	PTPN1	cell organization and biogenesis;metabolic process;regulation of biological process;response to stimulus	cytoplasm;cytosol;endoplasmic reticulum;endosome;membrane	catalytic activity;metal ion binding;protein binding;RNA binding	5	Organelle organization, cell death, nuclear localization
P18085	ARF4	cellular component movement;metabolic process;regulation of biological process;response to stimulus;transport	cytosol;Golgi;membrane	catalytic activity;nucleotide binding;protein binding;signal transducer activity	5	Organelle organization, cell death, nuclear localization
P19022	CDH2	cell differentiation;cell organization and biogenesis;cellular component movement;metabolic process;regulation of biological process	cell surface;cytoplasm;cytoskeleton;membrane;organelle lumen	metal ion binding;protein binding	5	Organelle organization, cell death, nuclear localization
P19634	SLC9A1	cell death;cell differentiation;cell organization and biogenesis;cellular component movement;cellular homeostasis;metabolic process;regulation of biological process;response to stimulus;transport	cell surface;cytoplasm;endoplasmic reticulum;membrane;mitochondrion	protein binding;structural molecule activity;transporter activity	5	Organelle organization, cell death, nuclear localization
P19784	CSNK2A2	cell communication;cell death;metabolic process;regulation of biological process;response to stimulus	chromosome;cytoplasm;cytosol;membrane;nucleus	catalytic activity;nucleotide binding;protein binding	5	Organelle organization, cell death, nuclear localization
P20020	ATP2B1	cell communication;cellular homeostasis;response to stimulus;transport	membrane;nucleus	catalytic activity;metal ion binding;nucleotide binding;protein binding;transporter activity	5	Organelle organization, cell death, nuclear localization
P20042	EIF2S2	cell proliferation;metabolic process;transport	cytoplasm;cytosol;nucleus	metal ion binding;protein binding;RNA binding	5	Organelle organization, cell death, nuclear localization
P20337	RAB3B	cell organization and biogenesis;metabolic process;regulation of biological process;response to stimulus;transport	cytoplasm;cytosol;membrane	catalytic activity;nucleotide binding;protein binding	5	Organelle organization, cell death, nuclear localization
P20340	RAB6A	cellular component movement;metabolic process;regulation of biological process;response to stimulus;transport	cytosol;Golgi;membrane	catalytic activity;nucleotide binding;protein binding	5	Organelle organization, cell death, nuclear localization
P21926	CD9	cell organization and biogenesis;cellular component movement;metabolic process;regulation of biological process;response to stimulus;transport	cell surface;membrane	protein binding	5	Organelle organization, cell death, nuclear localization
P21964	COMT	cell communication;metabolic process;regulation of biological process;response to stimulus	cytoplasm;cytosol;membrane;mitochondrion	catalytic activity;metal ion binding;protein binding	5	Organelle organization, cell death, nuclear localization
P22234	PAICS	metabolic process	cytoplasm;cytosol;membrane	catalytic activity;nucleotide binding;protein binding	5	Organelle organization, cell death, nuclear localization
P22307	SCP2	cell organization and biogenesis;metabolic process;regulation of biological process;transport	cytoplasm;membrane;mitochondrion;organelle lumen	catalytic activity;protein binding;transporter activity	5	Organelle organization, cell death, nuclear localization
P22392	NME2; NME1-NME2	cell organization and biogenesis;cellular homeostasis;metabolic process;regulation of biological process;response to stimulus;transport	cytoplasm;cytosol;extracellular;membrane;nucleus;organelle lumen	catalytic activity;DNA binding;metal ion binding;nucleotide binding;protein binding	5	Organelle organization, cell death, nuclear localization
P22413	ENPP1	cellular homeostasis;metabolic process;regulation of biological process;response to stimulus;transport	cell surface;extracellular;membrane	catalytic activity;metal ion binding;nucleotide binding;protein binding;receptor activity	5	Organelle organization, cell death, nuclear localization
P23229	ITGA6	cell communication;cell differentiation;cell organization and biogenesis;cellular component movement;regulation of biological process;response to stimulus	cell surface;membrane	metal ion binding;protein binding	5	Organelle organization, cell death, nuclear localization
P23497	SP100	cell organization and biogenesis;metabolic process;regulation of biological process;response to stimulus	cytoplasm;nucleus	DNA binding;protein binding	5	Organelle organization, cell death, nuclear localization
P23634	ATP2B4	cellular component movement;cellular homeostasis;regulation of biological process;response to stimulus;transport	membrane	catalytic activity;enzyme regulator activity;metal ion binding;nucleotide binding;protein binding;transporter activity	5	Organelle organization, cell death, nuclear localization
P23743	DGKA	metabolic process;regulation of biological process;response to stimulus	cytosol;membrane	catalytic activity;metal ion binding;nucleotide binding	5	Organelle organization, cell death, nuclear localization
P23921	RRM1	metabolic process	cytoplasm;cytosol	catalytic activity;nucleotide binding;protein binding	5	Organelle organization, cell death, nuclear localization
P24534	EEF1B2	metabolic process;response to stimulus	cytoplasm;cytosol;endoplasmic reticulum;nucleus	protein binding;RNA binding	5	Organelle organization, cell death, nuclear localization
P25205	MCM3	metabolic process	cytoplasm;membrane;nucleus	catalytic activity;DNA binding;nucleotide binding;protein binding	5	Organelle organization, cell death, nuclear localization
P25445	FAS	cell communication;cell death;cell organization and biogenesis;defense response;development;metabolic process;regulation of biological process;response to stimulus	cell surface;cytosol;extracellular;membrane;mitochondrion	protein binding;receptor activity;signal transducer activity	5	Organelle organization, cell death, nuclear localization
P26006	ITGA3	cell differentiation;cell organization and biogenesis;cellular component movement;regulation of biological process;response to stimulus	cell surface;membrane	metal ion binding;protein binding	5	Organelle organization, cell death, nuclear localization
P26038	MSN	cell differentiation;cell organization and biogenesis;cell proliferation;cellular component movement;regulation of biological process;response to stimulus	cell surface;cytoplasm;cytoskeleton;cytosol;membrane;nucleus	protein binding;RNA binding;structural molecule activity	5	Organelle organization, cell death, nuclear localization
P26358	DNMT1	cell organization and biogenesis;metabolic process;regulation of biological process;response to stimulus	nucleus	catalytic activity;DNA binding;metal ion binding;nucleotide binding;protein binding;RNA binding	5	Organelle organization, cell death, nuclear localization
P26583	HMGB2	cell organization and biogenesis;cellular component movement;defense response;metabolic process;regulation of biological process;response to stimulus	chromosome;cytoplasm;extracellular;nucleus	DNA binding;protein binding;RNA binding	5	Organelle organization, cell death, nuclear localization
P26641	EEF1G	metabolic process;response to stimulus	cytoplasm;cytosol;endoplasmic reticulum;membrane;nucleus	catalytic activity;protein binding;RNA binding	5	Organelle organization, cell death, nuclear localization
P27694	RPA1	cell organization and biogenesis;cellular homeostasis;metabolic process;regulation of biological process;response to stimulus	nucleus	DNA binding;metal ion binding;protein binding	5	Organelle organization, cell death, nuclear localization
P27797	CALR	cell differentiation;cell organization and biogenesis;cellular homeostasis;metabolic process;regulation of biological process;response to stimulus;transport	cell surface;cytoplasm;cytosol;endoplasmic reticulum;extracellular;Golgi;membrane;nucleus;organelle lumen	DNA binding;metal ion binding;protein binding;RNA binding	5	Organelle organization, cell death, nuclear localization
P27824	CANX	metabolic process;regulation of biological process;response to stimulus;transport	cytoplasm;endoplasmic reticulum;membrane;organelle lumen;ribosome	metal ion binding;protein binding;RNA binding	5	Organelle organization, cell death, nuclear localization
P28288	ABCD3	cell organization and biogenesis;metabolic process;response to stimulus;transport	cytosol;membrane;mitochondrion;organelle lumen	catalytic activity;nucleotide binding;protein binding;transporter activity	5	Organelle organization, cell death, nuclear localization
P28482	MAPK1	cell communication;cell death;cell differentiation;cell proliferation;cellular component movement;cellular homeostasis;metabolic process;regulation of biological process;response to stimulus;transport	cytoplasm;cytoskeleton;cytosol;endosome;extracellular;Golgi;membrane;mitochondrion;nucleus;organelle lumen	catalytic activity;DNA binding;nucleotide binding;protein binding;signal transducer activity	5	Organelle organization, cell death, nuclear localization
P29401	TKT	metabolic process;regulation of biological process	cytosol	catalytic activity;metal ion binding;protein binding	5	Organelle organization, cell death, nuclear localization
P29692	EEF1D	metabolic process;regulation of biological process;response to stimulus	cytoplasm;cytosol;endoplasmic reticulum;nucleus	DNA binding;protein binding;RNA binding;signal transducer activity	5	Organelle organization, cell death, nuclear localization
P29966	MARCKS	cell organization and biogenesis;regulation of biological process	cytoplasm;cytoskeleton;membrane;nucleus	protein binding	5	Organelle organization, cell death, nuclear localization
P30101	PDIA3	cellular homeostasis;metabolic process;regulation of biological process;response to stimulus;transport	cell surface;endoplasmic reticulum;membrane;nucleus;organelle lumen	catalytic activity;protein binding;RNA binding	5	Organelle organization, cell death, nuclear localization
P30533	LRPAP1	regulation of biological process;transport	cell surface;cytoplasm;endoplasmic reticulum;endosome;extracellular;Golgi;membrane;organelle lumen	protein binding	5	Organelle organization, cell death, nuclear localization
P30559	OXTR	cellular homeostasis;metabolic process;regulation of biological process;response to stimulus;transport	membrane	receptor activity;signal transducer activity	5	Organelle organization, cell death, nuclear localization
P33992	MCM5	cell division;metabolic process	membrane;nucleus	catalytic activity;DNA binding;nucleotide binding;protein binding	5	Organelle organization, cell death, nuclear localization
P33993	MCM7	cell proliferation;metabolic process;regulation of biological process;response to stimulus	chromosome;cytosol;membrane;nucleus	catalytic activity;DNA binding;nucleotide binding;protein binding	5	Organelle organization, cell death, nuclear localization
P35221	CTNNA1	cell organization and biogenesis;regulation of biological process;response to stimulus	cytoplasm;cytoskeleton;cytosol;Golgi;membrane	protein binding;RNA binding;structural molecule activity	5	Organelle organization, cell death, nuclear localization
P35232	PHB	cell differentiation;cell organization and biogenesis;metabolic process;regulation of biological process;response to stimulus;transport	cell surface;cytoplasm;endosome;membrane;mitochondrion;nucleus	DNA binding;protein binding	5	Organelle organization, cell death, nuclear localization
P35249	RFC4	cell organization and biogenesis;cellular homeostasis;metabolic process;regulation of biological process;response to stimulus	nucleus	catalytic activity;DNA binding;nucleotide binding;protein binding	5	Organelle organization, cell death, nuclear localization
P35250	RFC2	cell organization and biogenesis;cellular homeostasis;metabolic process;regulation of biological process;response to stimulus	nucleus	catalytic activity;DNA binding;nucleotide binding;protein binding	5	Organelle organization, cell death, nuclear localization
P35251	RFC1	cell organization and biogenesis;cellular homeostasis;metabolic process;regulation of biological process;response to stimulus	cytoplasm;nucleus	catalytic activity;DNA binding;enzyme regulator activity;nucleotide binding;protein binding	5	Organelle organization, cell death, nuclear localization
P35269	GTF2F1	metabolic process;regulation of biological process;response to stimulus	nucleus	catalytic activity;DNA binding;enzyme regulator activity;protein binding;RNA binding	5	Organelle organization, cell death, nuclear localization
P35527	KRT9	cell death;cell organization and biogenesis	cytosol;membrane;nucleus	structural molecule activity	5	Organelle organization, cell death, nuclear localization
P35606	COPB2	transport	cytoplasm;cytosol;Golgi;membrane	protein binding;structural molecule activity	5	Organelle organization, cell death, nuclear localization
P35613	BSG	cell organization and biogenesis;cellular component movement;metabolic process;regulation of biological process;response to stimulus;transport	membrane;mitochondrion	protein binding;transporter activity	5	Organelle organization, cell death, nuclear localization
P37108	SRP14	cell organization and biogenesis;response to stimulus;transport	cytoplasm;cytosol;extracellular;nucleus;organelle lumen	protein binding;RNA binding	5	Organelle organization, cell death, nuclear localization
P38117	ETFB	metabolic process;transport	cytosol;mitochondrion;organelle lumen	protein binding	5	Organelle organization, cell death, nuclear localization
P38435	GGCX	coagulation;metabolic process	endoplasmic reticulum;membrane	catalytic activity	5	Organelle organization, cell death, nuclear localization
P39748	FEN1	cell organization and biogenesis;cellular homeostasis;metabolic process;regulation of biological process;response to stimulus	membrane;mitochondrion;nucleus	catalytic activity;DNA binding;metal ion binding;protein binding	5	Organelle organization, cell death, nuclear localization
P40227	CCT6A	metabolic process;regulation of biological process	cytoplasm;cytosol;membrane	nucleotide binding;protein binding;RNA binding	5	Organelle organization, cell death, nuclear localization
P40925	MDH1	metabolic process	cytoplasm;cytosol;mitochondrion	catalytic activity;nucleotide binding;protein binding	5	Organelle organization, cell death, nuclear localization
P40937	RFC5	cell organization and biogenesis;cellular homeostasis;metabolic process;regulation of biological process;response to stimulus	nucleus	catalytic activity;DNA binding;nucleotide binding;protein binding	5	Organelle organization, cell death, nuclear localization
P41091	EIF2S3	metabolic process;transport	cytoplasm;cytosol;nucleus	catalytic activity;nucleotide binding;protein binding;RNA binding	5	Organelle organization, cell death, nuclear localization
P42892	ECE1	metabolic process;regulation of biological process	endosome;membrane	catalytic activity;metal ion binding;protein binding	5	Organelle organization, cell death, nuclear localization
P43121	MCAM	regulation of biological process	extracellular;membrane;nucleus	protein binding	5	Organelle organization, cell death, nuclear localization
P43246	MSH2	cell differentiation;cell organization and biogenesis;metabolic process;regulation of biological process;response to stimulus	membrane;nucleus	catalytic activity;DNA binding;metal ion binding;nucleotide binding;protein binding	5	Organelle organization, cell death, nuclear localization
P46013	MKI67	cell proliferation;metabolic process;regulation of biological process;response to stimulus	chromosome;cytoplasm;membrane;nucleus	DNA binding;nucleotide binding;protein binding;RNA binding	5	Organelle organization, cell death, nuclear localization
P46060	RANGAP1	cell organization and biogenesis;metabolic process;regulation of biological process;response to stimulus	chromosome;cytoplasm;cytoskeleton;cytosol;membrane;nucleus	enzyme regulator activity;protein binding;RNA binding	5	Organelle organization, cell death, nuclear localization
P46108	CRK	cell organization and biogenesis;regulation of biological process;response to stimulus	cytoplasm;cytoskeleton;cytosol;membrane;nucleus	protein binding	5	Organelle organization, cell death, nuclear localization
P46459	NSF	cell organization and biogenesis;metabolic process;regulation of biological process;response to stimulus;transport	cytoplasm;cytosol;membrane	catalytic activity;metal ion binding;nucleotide binding;protein binding;RNA binding	5	Organelle organization, cell death, nuclear localization
P46821	MAP1B	cell growth;cell organization and biogenesis;cellular component movement;regulation of biological process;transport	cytoplasm;cytoskeleton;cytosol;membrane	protein binding;structural molecule activity	5	Organelle organization, cell death, nuclear localization
P46940	IQGAP1	cell growth;regulation of biological process;response to stimulus;transport	cytoplasm;cytoskeleton;cytosol;membrane;nucleus	enzyme regulator activity;metal ion binding;protein binding	5	Organelle organization, cell death, nuclear localization
P48444	ARCN1	response to stimulus;transport	cytoplasm;cytosol;endoplasmic reticulum;Golgi;membrane	RNA binding	5	Organelle organization, cell death, nuclear localization
P48634	PRRC2A	cell differentiation	cytoplasm;membrane;nucleus	protein binding;RNA binding	5	Organelle organization, cell death, nuclear localization
P48643	CCT5	metabolic process;regulation of biological process;response to stimulus;transport	cytoplasm;cytoskeleton;cytosol	nucleotide binding;protein binding;RNA binding	5	Organelle organization, cell death, nuclear localization
P48960	CD97; ADGRE5	cell communication;cellular component movement;defense response;regulation of biological process;response to stimulus;transport	cell surface;extracellular;membrane	metal ion binding;protein binding;receptor activity;signal transducer activity	5	Organelle organization, cell death, nuclear localization
P49257	LMAN1	cell organization and biogenesis;coagulation;metabolic process;regulation of biological process;transport	endoplasmic reticulum;Golgi;membrane	metal ion binding;protein binding	5	Organelle organization, cell death, nuclear localization
P49368	CCT3	cell organization and biogenesis;metabolic process;regulation of biological process;transport	cytoplasm;cytoskeleton;cytosol;membrane	nucleotide binding;protein binding;RNA binding	5	Organelle organization, cell death, nuclear localization
P49419	ALDH7A1	metabolic process	cytoplasm;cytosol;mitochondrion;nucleus;organelle lumen	catalytic activity;protein binding	5	Organelle organization, cell death, nuclear localization
P49458	SRP9; SRP9P1	cell organization and biogenesis;regulation of biological process;transport	cytoplasm;cytosol	protein binding;RNA binding	5	Organelle organization, cell death, nuclear localization
P49755	TMED10	cell organization and biogenesis;regulation of biological process;response to stimulus;transport	endoplasmic reticulum;Golgi;membrane	protein binding	5	Organelle organization, cell death, nuclear localization
P49841	GSK3B	cell differentiation;cell organization and biogenesis;development;metabolic process;regulation of biological process;response to stimulus	cytoplasm;cytosol;membrane;mitochondrion;nucleus	catalytic activity;nucleotide binding;protein binding	5	Organelle organization, cell death, nuclear localization
P50395	GDI2	metabolic process;regulation of biological process;response to stimulus;transport	cytoplasm;cytosol;extracellular;membrane;organelle lumen	catalytic activity;enzyme regulator activity;protein binding;RNA binding	5	Organelle organization, cell death, nuclear localization
P50416	CPT1A	cell differentiation;cell organization and biogenesis;metabolic process;regulation of biological process;response to stimulus;transport	membrane;mitochondrion	catalytic activity;protein binding	5	Organelle organization, cell death, nuclear localization
P50552	VASP	cell organization and biogenesis;cellular component movement;regulation of biological process	cytoplasm;cytoskeleton;cytosol;membrane	protein binding	5	Organelle organization, cell death, nuclear localization
P50570	DNM2	cell organization and biogenesis;metabolic process;regulation of biological process;response to stimulus;transport	cytoplasm;cytoskeleton;cytosol;endosome;Golgi;membrane;nucleus	catalytic activity;nucleotide binding;protein binding	5	Organelle organization, cell death, nuclear localization
P50990	CCT8	cell organization and biogenesis;metabolic process;regulation of biological process;transport	cytoplasm;cytoskeleton;cytosol;extracellular;organelle lumen	catalytic activity;nucleotide binding;protein binding	5	Organelle organization, cell death, nuclear localization
P50991	CCT4	metabolic process;regulation of biological process;transport	cytoplasm;cytoskeleton;cytosol	nucleotide binding;protein binding;RNA binding	5	Organelle organization, cell death, nuclear localization
P51148	RAB5C	regulation of biological process;response to stimulus;transport	endosome;membrane	catalytic activity;nucleotide binding;protein binding	5	Organelle organization, cell death, nuclear localization
P51149	RAB7A	cell organization and biogenesis;cellular homeostasis;metabolic process;regulation of biological process;response to stimulus;transport	cytoplasm;cytosol;endosome;Golgi;membrane;vacuole	catalytic activity;nucleotide binding;protein binding	5	Organelle organization, cell death, nuclear localization
P51572	BCAP31	cell death;cellular homeostasis;regulation of biological process;response to stimulus;transport	cytosol;endoplasmic reticulum;membrane;mitochondrion	protein binding	5	Organelle organization, cell death, nuclear localization
P52292	KPNA2	metabolic process;regulation of biological process;transport	cytoplasm;cytosol;membrane;nucleus	protein binding;RNA binding;transporter activity	5	Organelle organization, cell death, nuclear localization
P52565	ARHGDIA	cellular component movement;regulation of biological process;response to stimulus	cytoplasm;cytoskeleton;cytosol	enzyme regulator activity;protein binding	5	Organelle organization, cell death, nuclear localization
P52701	MSH6	cell organization and biogenesis;metabolic process;regulation of biological process;response to stimulus	chromosome;cytosol;Golgi;nucleus	catalytic activity;DNA binding;metal ion binding;nucleotide binding;protein binding	5	Organelle organization, cell death, nuclear localization
P53396	ACLY	metabolic process;regulation of biological process;transport	cytoplasm;cytosol;extracellular;membrane;organelle lumen	catalytic activity;metal ion binding;nucleotide binding;protein binding	5	Organelle organization, cell death, nuclear localization
P53618	COPB1	transport	cytoplasm;cytosol;Golgi;membrane	protein binding;structural molecule activity	5	Organelle organization, cell death, nuclear localization
P53621	COPA	regulation of biological process;transport	cytoplasm;cytosol;extracellular;Golgi;membrane	protein binding;structural molecule activity	5	Organelle organization, cell death, nuclear localization
P53814	SMTN		cytoplasm;cytoskeleton	protein binding;structural molecule activity	5	Organelle organization, cell death, nuclear localization
P53985	SLC16A1	cell organization and biogenesis;cellular component movement;metabolic process;regulation of biological process;response to stimulus;transport	membrane;mitochondrion	protein binding;transporter activity	5	Organelle organization, cell death, nuclear localization
P54709	ATP1B3	cell organization and biogenesis;cellular component movement;cellular homeostasis;regulation of biological process;transport	cytoplasm;membrane	catalytic activity;enzyme regulator activity;protein binding;transporter activity	5	Organelle organization, cell death, nuclear localization
P54920	NAPA	cell communication;cell differentiation;cell organization and biogenesis;regulation of biological process;transport	cytosol;membrane	protein binding	5	Organelle organization, cell death, nuclear localization
P55011	SLC12A2	cellular homeostasis;regulation of biological process;response to stimulus;transport	membrane	catalytic activity;nucleotide binding;protein binding;transporter activity	5	Organelle organization, cell death, nuclear localization
P55145	MANF	cell differentiation;cell organization and biogenesis;regulation of biological process;response to stimulus;transport	cytosol;endoplasmic reticulum;extracellular;nucleus	protein binding;RNA binding	5	Organelle organization, cell death, nuclear localization
P55196	MLLT4; AFDN	cell communication;cell organization and biogenesis;regulation of biological process;response to stimulus	cytosol;membrane	protein binding	5	Organelle organization, cell death, nuclear localization
P55209	NAP1L1	cell organization and biogenesis;metabolic process;regulation of biological process	membrane;nucleus	protein binding;RNA binding	5	Organelle organization, cell death, nuclear localization
P56199	ITGA1	cell organization and biogenesis;cellular component movement;regulation of biological process;response to stimulus	cell surface;membrane	metal ion binding;protein binding	5	Organelle organization, cell death, nuclear localization
P57088	TMEM33	cell organization and biogenesis;regulation of biological process;response to stimulus	endoplasmic reticulum;membrane;nucleus	protein binding;structural molecule activity	5	Organelle organization, cell death, nuclear localization
P57105	SYNJ2BP	regulation of biological process	membrane;mitochondrion	protein binding	5	Organelle organization, cell death, nuclear localization
P57678	GEMIN4	cell organization and biogenesis;metabolic process;transport	cytoplasm;cytosol;membrane;nucleus	protein binding	5	Organelle organization, cell death, nuclear localization
P60033	CD81	cell proliferation;metabolic process;regulation of biological process;response to stimulus;transport	membrane	protein binding;receptor activity	5	Organelle organization, cell death, nuclear localization
P60953	CDC42	cell communication;cell differentiation;cell division;cell organization and biogenesis;cellular component movement;coagulation;metabolic process;regulation of biological process;response to stimulus;transport	cytoplasm;cytoskeleton;cytosol;membrane;vacuole	catalytic activity;nucleotide binding;protein binding	5	Organelle organization, cell death, nuclear localization
P60981	DSTN	cell organization and biogenesis;regulation of biological process	cytoplasm;cytoskeleton	protein binding	5	Organelle organization, cell death, nuclear localization
P61019	RAB2A	cell organization and biogenesis;metabolic process;regulation of biological process;response to stimulus;transport	cytosol;endoplasmic reticulum;Golgi;membrane;nucleus	catalytic activity;nucleotide binding;protein binding	5	Organelle organization, cell death, nuclear localization
P61026	RAB10	cell differentiation;cell organization and biogenesis;regulation of biological process;response to stimulus;transport	cytosol;endoplasmic reticulum;endosome;Golgi;membrane	catalytic activity;nucleotide binding;protein binding	5	Organelle organization, cell death, nuclear localization
P61081	UBE2M	metabolic process;regulation of biological process;response to stimulus	cytoplasm;cytosol	catalytic activity;nucleotide binding;protein binding	5	Organelle organization, cell death, nuclear localization
P61106	RAB14	cell organization and biogenesis;defense response;metabolic process;regulation of biological process;response to stimulus;transport	cytosol;endoplasmic reticulum;endosome;Golgi;membrane;vacuole	catalytic activity;nucleotide binding;protein binding	5	Organelle organization, cell death, nuclear localization
P61221	ABCE1	cell organization and biogenesis;metabolic process;regulation of biological process;transport	cytoplasm;cytosol;membrane;mitochondrion;organelle lumen	catalytic activity;enzyme regulator activity;metal ion binding;nucleotide binding;protein binding	5	Organelle organization, cell death, nuclear localization
P61421	ATP6V0D1	cell organization and biogenesis;cellular homeostasis;regulation of biological process;response to stimulus;transport	endosome;membrane	catalytic activity;protein binding;transporter activity	5	Organelle organization, cell death, nuclear localization
P61764	STXBP1	cell communication;cell organization and biogenesis;regulation of biological process;response to stimulus;transport	cytoplasm;cytoskeleton;cytosol;membrane;mitochondrion;nucleus	protein binding;RNA binding	5	Organelle organization, cell death, nuclear localization
P61923	COPZ1	transport	cytoplasm;cytosol;Golgi;membrane		5	Organelle organization, cell death, nuclear localization
P61981	YWHAG	cell organization and biogenesis;regulation of biological process;response to stimulus;transport	cytoplasm;cytosol;membrane;mitochondrion	enzyme regulator activity;protein binding;RNA binding	5	Organelle organization, cell death, nuclear localization
P62136	PPP1CA	cell division;metabolic process;regulation of biological process;response to stimulus	cytoplasm;cytosol;membrane;nucleus	catalytic activity;metal ion binding;protein binding	5	Organelle organization, cell death, nuclear localization
P62158	CALM3; CALM2; CALM1	metabolic process;regulation of biological process;response to stimulus;transport	cytoplasm;cytoskeleton;cytosol;extracellular;membrane	catalytic activity;enzyme regulator activity;metal ion binding;protein binding;transporter activity	5	Organelle organization, cell death, nuclear localization
P62314	SNRPD1	cell organization and biogenesis;metabolic process;transport	cytoplasm;cytosol;nucleus;spliceosomal complex	protein binding;RNA binding	5	Organelle organization, cell death, nuclear localization
P62330	ARF6	cell death;cell differentiation;cell division;cell organization and biogenesis;cellular component movement;regulation of biological process;response to stimulus;transport	cytoplasm;cytosol;endosome;Golgi;membrane	catalytic activity;enzyme regulator activity;nucleotide binding;protein binding;signal transducer activity	5	Organelle organization, cell death, nuclear localization
P62820	RAB1A	cell organization and biogenesis;cellular component movement;defense response;metabolic process;regulation of biological process;response to stimulus;transport	cytoplasm;cytosol;endoplasmic reticulum;endosome;Golgi;membrane	catalytic activity;nucleotide binding;protein binding	5	Organelle organization, cell death, nuclear localization
P62937	PPIA	cell organization and biogenesis;cellular component movement;metabolic process;regulation of biological process;response to stimulus;transport	cytoplasm;cytosol;extracellular;membrane;nucleus;organelle lumen	catalytic activity;protein binding;RNA binding	5	Organelle organization, cell death, nuclear localization
P62993	GRB2	cell communication;cell differentiation;cell organization and biogenesis;cellular component movement;defense response;metabolic process;regulation of biological process;response to stimulus;transport	cytoplasm;cytosol;endosome;Golgi;membrane;nucleus	catalytic activity;protein binding;RNA binding	5	Organelle organization, cell death, nuclear localization
P63167	DYNLL1	cell communication;cell death;cell organization and biogenesis;cellular component movement;metabolic process;regulation of biological process;response to stimulus;transport	chromosome;cytoplasm;cytoskeleton;cytosol;membrane;mitochondrion;nucleus	catalytic activity;motor activity;protein binding	5	Organelle organization, cell death, nuclear localization
P63279	UBE2I	cell division;metabolic process;regulation of biological process;response to stimulus	cytoplasm;cytosol;nucleus	catalytic activity;nucleotide binding;protein binding;RNA binding	5	Organelle organization, cell death, nuclear localization
P68104	EEF1A1	metabolic process;regulation of biological process;response to stimulus;transport	cytoplasm;cytoskeleton;cytosol;extracellular;membrane;nucleus;organelle lumen	catalytic activity;nucleotide binding;protein binding;RNA binding	5	Organelle organization, cell death, nuclear localization
P68400	CSNK2A1	cell communication;cell death;metabolic process;regulation of biological process;response to stimulus	chromosome;cytoplasm;cytosol;membrane;nucleus	catalytic activity;enzyme regulator activity;nucleotide binding;protein binding	5	Organelle organization, cell death, nuclear localization
P69849	NOMO1; NOMO3		membrane		5	Organelle organization, cell death, nuclear localization
P78344	EIF4G2	cell death;metabolic process;regulation of biological process	cytosol;membrane	protein binding;RNA binding	5	Organelle organization, cell death, nuclear localization
P78371	CCT2	cell organization and biogenesis;metabolic process;regulation of biological process;transport	cytoplasm;cytosol;extracellular;organelle lumen	nucleotide binding;protein binding	5	Organelle organization, cell death, nuclear localization
P78417	GSTO1	cellular homeostasis;metabolic process;regulation of biological process;response to stimulus	cytoplasm;cytosol	antioxidant activity;catalytic activity;protein binding	5	Organelle organization, cell death, nuclear localization
P78559	MAP1A	cell organization and biogenesis	cytoplasm;cytoskeleton	protein binding;structural molecule activity	5	Organelle organization, cell death, nuclear localization
P98194	ATP2C1	cell organization and biogenesis;cellular homeostasis;regulation of biological process;response to stimulus;transport	Golgi;membrane	catalytic activity;metal ion binding;nucleotide binding;signal transducer activity;transporter activity	5	Organelle organization, cell death, nuclear localization
Q01650	SLC7A5	cell differentiation;cellular component movement;development;metabolic process;transport	cytoplasm;cytosol;membrane	protein binding;transporter activity	5	Organelle organization, cell death, nuclear localization
Q01813	PFKP	metabolic process	cytoplasm;cytosol;membrane;nucleus	catalytic activity;metal ion binding;nucleotide binding;protein binding	5	Organelle organization, cell death, nuclear localization
Q03111	MLLT1	metabolic process;regulation of biological process	cytosol;nucleus	DNA binding;protein binding	5	Organelle organization, cell death, nuclear localization
Q04917	YWHAH	cell organization and biogenesis;metabolic process;regulation of biological process;response to stimulus;transport	cytoplasm;cytosol;membrane;mitochondrion	catalytic activity;protein binding	5	Organelle organization, cell death, nuclear localization
Q07954	LRP1	cell proliferation;development;metabolic process;regulation of biological process;response to stimulus;transport	cytoplasm;cytosol;endosome;membrane;nucleus	metal ion binding;protein binding;receptor activity;RNA binding;transporter activity	5	Organelle organization, cell death, nuclear localization
Q08209	PPP3CA	cellular homeostasis;metabolic process;regulation of biological process;response to stimulus;transport	cytosol;membrane;mitochondrion;nucleus	catalytic activity;metal ion binding;protein binding	5	Organelle organization, cell death, nuclear localization
Q08945	SSRP1	metabolic process;regulation of biological process;response to stimulus	chromosome;nucleus	DNA binding;protein binding;RNA binding	5	Organelle organization, cell death, nuclear localization
Q12904	AIMP1	cell communication;cell death;cellular component movement;defense response;metabolic process;regulation of biological process;response to stimulus	cell surface;cytoplasm;cytosol;endoplasmic reticulum;extracellular;Golgi;membrane;nucleus	protein binding;RNA binding	5	Organelle organization, cell death, nuclear localization
Q12907	LMAN2	regulation of biological process;transport	cell surface;endoplasmic reticulum;Golgi;membrane	metal ion binding;protein binding	5	Organelle organization, cell death, nuclear localization
Q12929	EPS8	cell organization and biogenesis;cell proliferation;cellular component movement;regulation of biological process;response to stimulus	cytoplasm;membrane	protein binding	5	Organelle organization, cell death, nuclear localization
Q13217	DNAJC3	defense response;metabolic process;regulation of biological process;response to stimulus;transport	cytoplasm;cytosol;endoplasmic reticulum;extracellular;membrane;organelle lumen	enzyme regulator activity;protein binding	5	Organelle organization, cell death, nuclear localization
Q13308	PTK7	cell differentiation;cell organization and biogenesis;cellular component movement;metabolic process;regulation of biological process;response to stimulus	membrane	catalytic activity;nucleotide binding;protein binding	5	Organelle organization, cell death, nuclear localization
Q13442	PDAP1	cell proliferation;regulation of biological process;response to stimulus;transport	extracellular	RNA binding	5	Organelle organization, cell death, nuclear localization
Q13488	TCIRG1	cell communication;cell organization and biogenesis;cellular homeostasis;defense response;metabolic process;regulation of biological process;response to stimulus;transport	membrane;mitochondrion	catalytic activity;protein binding;transporter activity	5	Organelle organization, cell death, nuclear localization
Q13586	STIM1	cellular homeostasis;metabolic process;regulation of biological process;response to stimulus;transport	cytoplasm;cytoskeleton;endoplasmic reticulum;membrane	metal ion binding;protein binding;transporter activity	5	Organelle organization, cell death, nuclear localization
Q13637	RAB32	cell organization and biogenesis;regulation of biological process;response to stimulus;transport	cytosol;endoplasmic reticulum;endosome;Golgi;membrane;mitochondrion;organelle lumen	catalytic activity;nucleotide binding;protein binding	5	Organelle organization, cell death, nuclear localization
Q13641	TPBG	regulation of biological process	cell surface;cytoplasm;endoplasmic reticulum;membrane	protein binding	5	Organelle organization, cell death, nuclear localization
Q13740	ALCAM	cell growth;cellular component movement;regulation of biological process;response to stimulus	extracellular;membrane	protein binding	5	Organelle organization, cell death, nuclear localization
Q14008	CKAP5	cell division;cell organization and biogenesis;regulation of biological process;transport	chromosome;cytoplasm;cytoskeleton;cytosol;membrane	protein binding	5	Organelle organization, cell death, nuclear localization
Q14019	COTL1	defense response;response to stimulus;transport	cytoplasm;cytoskeleton;extracellular;nucleus;organelle lumen	protein binding	5	Organelle organization, cell death, nuclear localization
Q14160	SCRIB	cell communication;cell death;cell differentiation;cell organization and biogenesis;cell proliferation;cellular component movement;development;metabolic process;regulation of biological process;response to stimulus;transport	cytoplasm;membrane	catalytic activity;protein binding	5	Organelle organization, cell death, nuclear localization
Q14232	EIF2B1	metabolic process;response to stimulus	cytoplasm;cytosol;membrane	protein binding;RNA binding	5	Organelle organization, cell death, nuclear localization
Q14257	RCN2		endoplasmic reticulum;organelle lumen	metal ion binding;protein binding	5	Organelle organization, cell death, nuclear localization
Q14676	MDC1	metabolic process;regulation of biological process;response to stimulus	chromosome;nucleus	protein binding	5	Organelle organization, cell death, nuclear localization
Q14697	GANAB	metabolic process	endoplasmic reticulum;Golgi;membrane;organelle lumen	catalytic activity;RNA binding	5	Organelle organization, cell death, nuclear localization
Q14919	DRAP1	metabolic process;regulation of biological process	nucleus	DNA binding;protein binding	5	Organelle organization, cell death, nuclear localization
Q14978	NOLC1	cell organization and biogenesis;metabolic process;regulation of biological process	cytoplasm;nucleus	nucleotide binding;protein binding;RNA binding	5	Organelle organization, cell death, nuclear localization
Q15041	ARL6IP1	cell death;cell organization and biogenesis;regulation of biological process;transport	cytoplasm;cytosol;endoplasmic reticulum;membrane	protein binding	5	Organelle organization, cell death, nuclear localization
Q15056	EIF4H	cell organization and biogenesis;metabolic process;regulation of biological process;reproduction	cytoplasm;cytosol;membrane	catalytic activity;protein binding;RNA binding	5	Organelle organization, cell death, nuclear localization
Q15084	PDIA6	cellular homeostasis;metabolic process;regulation of biological process;response to stimulus;transport	cytosol;endoplasmic reticulum;membrane;organelle lumen	catalytic activity;protein binding	5	Organelle organization, cell death, nuclear localization
Q15293	RCN1	metabolic process	endoplasmic reticulum;organelle lumen	metal ion binding;protein binding	5	Organelle organization, cell death, nuclear localization
Q15392	DHCR24	cell death;cell organization and biogenesis;metabolic process;regulation of biological process;response to stimulus	cytoplasm;cytoskeleton;cytosol;endoplasmic reticulum;Golgi;membrane;nucleus	catalytic activity;nucleotide binding;protein binding	5	Organelle organization, cell death, nuclear localization
Q15554	TERF2	cell organization and biogenesis;metabolic process;regulation of biological process;response to stimulus	chromosome;nucleus	catalytic activity;DNA binding;protein binding	5	Organelle organization, cell death, nuclear localization
Q15599	SLC9A3R2	cell organization and biogenesis	membrane;nucleus	protein binding;structural molecule activity	5	Organelle organization, cell death, nuclear localization
Q15691	MAPRE1	cell division;cell organization and biogenesis;cell proliferation;regulation of biological process	cytoplasm;cytoskeleton;cytosol;Golgi	protein binding;RNA binding	5	Organelle organization, cell death, nuclear localization
Q15758	SLC1A5	transport	membrane	protein binding;receptor activity;transporter activity	5	Organelle organization, cell death, nuclear localization
Q15811	ITSN1	cell organization and biogenesis;cellular component movement;metabolic process;regulation of biological process;response to stimulus;transport	cytosol;membrane	catalytic activity;enzyme regulator activity;metal ion binding;nucleotide binding;protein binding;structural molecule activity	5	Organelle organization, cell death, nuclear localization
Q15907	RAB11B	metabolic process;regulation of biological process;response to stimulus;transport	cytoplasm;cytosol;endosome;membrane;mitochondrion	catalytic activity;nucleotide binding;protein binding	5	Organelle organization, cell death, nuclear localization
Q16563	SYPL1	cell communication;transport	membrane	transporter activity	5	Organelle organization, cell death, nuclear localization
Q16637	SMN1; SMN2	cell organization and biogenesis;cellular component movement;metabolic process;response to stimulus;transport	cytoplasm;cytosol;nucleus	protein binding;RNA binding;transporter activity	5	Organelle organization, cell death, nuclear localization
Q16658	FSCN1	cell organization and biogenesis;cell proliferation;cellular component movement;regulation of biological process	cytoplasm;cytoskeleton;cytosol	protein binding;RNA binding	5	Organelle organization, cell death, nuclear localization
Q3SY69	ALDH1L2	metabolic process	cytoplasm;mitochondrion;organelle lumen	catalytic activity	5	Organelle organization, cell death, nuclear localization
Q3ZCQ8	TIMM50	cell organization and biogenesis;metabolic process;transport	membrane;mitochondrion;nucleus	catalytic activity;protein binding;RNA binding	5	Organelle organization, cell death, nuclear localization
Q4KMP7	TBC1D10B	regulation of biological process;transport	cytoplasm;cytosol;membrane	enzyme regulator activity;protein binding	5	Organelle organization, cell death, nuclear localization
Q53GQ0	HSD17B12	cell organization and biogenesis;metabolic process;regulation of biological process	endoplasmic reticulum;membrane	catalytic activity;protein binding	5	Organelle organization, cell death, nuclear localization
Q5HYI8	RABL3	regulation of biological process;response to stimulus		nucleotide binding	5	Organelle organization, cell death, nuclear localization
Q5SNT2	TMEM201	cell organization and biogenesis;cellular component movement	cytoplasm;cytoskeleton;membrane;nucleus	protein binding	5	Organelle organization, cell death, nuclear localization
Q5T1M5	FKBP15	cell differentiation;cell organization and biogenesis;cellular component movement;metabolic process;regulation of biological process;transport	cytoplasm;cytoskeleton;endosome;extracellular;Golgi;membrane;nucleus	catalytic activity;motor activity;protein binding;structural molecule activity;transporter activity	5	Organelle organization, cell death, nuclear localization
Q5T8D3	ACBD5	cell communication;cell organization and biogenesis;metabolic process;response to stimulus;transport	membrane;nucleus		5	Organelle organization, cell death, nuclear localization
Q5T9A4	ATAD3B	transport	membrane;mitochondrion	catalytic activity;nucleotide binding;RNA binding	5	Organelle organization, cell death, nuclear localization
Q5UIP0	RIF1	cell organization and biogenesis;metabolic process;regulation of biological process;response to stimulus	chromosome;cytoplasm;cytoskeleton;membrane;nucleus	protein binding	5	Organelle organization, cell death, nuclear localization
Q6DD88	ATL3	cell organization and biogenesis;regulation of biological process;transport	endoplasmic reticulum;membrane	catalytic activity;nucleotide binding;protein binding	5	Organelle organization, cell death, nuclear localization
Q6IAA8	LAMTOR1	cell organization and biogenesis;regulation of biological process;response to stimulus;transport	endosome;membrane;vacuole	protein binding;structural molecule activity	5	Organelle organization, cell death, nuclear localization
Q6NYC8	PPP1R18		cytoplasm;cytoskeleton	protein binding	5	Organelle organization, cell death, nuclear localization
Q6NZI2	PTRF; CAVIN1	metabolic process;regulation of biological process	cytoplasm;cytosol;endoplasmic reticulum;membrane;mitochondrion;nucleus	protein binding;RNA binding	5	Organelle organization, cell death, nuclear localization
Q6P1N0	CC2D1A	metabolic process;regulation of biological process;response to stimulus	cytoplasm;cytoskeleton;cytosol;membrane;nucleus	DNA binding;protein binding;signal transducer activity	5	Organelle organization, cell death, nuclear localization
Q6PIU2	NCEH1	metabolic process	endoplasmic reticulum;membrane	catalytic activity	5	Organelle organization, cell death, nuclear localization
Q6UVK1	CSPG4	cell differentiation;cell proliferation;cellular component movement;development;metabolic process;regulation of biological process;response to stimulus	cell surface;extracellular;membrane;organelle lumen	protein binding;signal transducer activity	5	Organelle organization, cell death, nuclear localization
Q6VY07	PACS1	cell organization and biogenesis;regulation of biological process;transport	cytosol;Golgi	protein binding	5	Organelle organization, cell death, nuclear localization
Q7KZI7	MARK2	cell differentiation;cell organization and biogenesis;cellular component movement;development;metabolic process;regulation of biological process;response to stimulus	cytoplasm;cytoskeleton;membrane;mitochondrion	catalytic activity;enzyme regulator activity;metal ion binding;nucleotide binding;protein binding;RNA binding	5	Organelle organization, cell death, nuclear localization
Q7L1Q6	BZW1	metabolic process;regulation of biological process	cytoplasm;membrane	protein binding;RNA binding	5	Organelle organization, cell death, nuclear localization
Q7Z2W4	ZC3HAV1	defense response;metabolic process;regulation of biological process;response to stimulus	cytoplasm;cytosol;nucleus	catalytic activity;metal ion binding;nucleotide binding;protein binding;RNA binding	5	Organelle organization, cell death, nuclear localization
Q7Z434	MAVS	cellular component movement;defense response;metabolic process;regulation of biological process;response to stimulus;transport	membrane;mitochondrion	protein binding;signal transducer activity;transporter activity	5	Organelle organization, cell death, nuclear localization
Q7Z460	CLASP1	cell division;cell organization and biogenesis;regulation of biological process	chromosome;cytoplasm;cytoskeleton;cytosol;Golgi;membrane	protein binding	5	Organelle organization, cell death, nuclear localization
Q7Z4H8	KDELC2	metabolic process	endoplasmic reticulum;organelle lumen	catalytic activity;protein binding	5	Organelle organization, cell death, nuclear localization
Q7Z5H3	ARHGAP22	cell differentiation;development;metabolic process;regulation of biological process;response to stimulus	cytoplasm;cytosol;nucleus	catalytic activity;enzyme regulator activity;motor activity;protein binding	5	Organelle organization, cell death, nuclear localization
Q86UU1	PHLDB1	metabolic process;regulation of biological process		protein binding	5	Organelle organization, cell death, nuclear localization
Q86V48	LUZP1	metabolic process	membrane;nucleus		5	Organelle organization, cell death, nuclear localization
Q86VI3	IQGAP3	cell organization and biogenesis;metabolic process;regulation of biological process;response to stimulus	cytoplasm;cytosol	protein binding	5	Organelle organization, cell death, nuclear localization
Q86Y82	STX12	cell organization and biogenesis;regulation of biological process;transport	endosome;Golgi;membrane	protein binding	5	Organelle organization, cell death, nuclear localization
Q8IVF2	AHNAK2	cell organization and biogenesis	cytoplasm;cytosol;membrane;nucleus	protein binding	5	Organelle organization, cell death, nuclear localization
Q8IVL6	LEPREL2; P3H3	metabolic process;regulation of biological process	endoplasmic reticulum	catalytic activity;metal ion binding;protein binding	5	Organelle organization, cell death, nuclear localization
Q8IWA5	SLC44A2	metabolic process;regulation of biological process;response to stimulus;transport	membrane	signal transducer activity;transporter activity	5	Organelle organization, cell death, nuclear localization
Q8IWT6	LRRC8A	cell differentiation;cellular homeostasis;regulation of biological process;response to stimulus;transport	cell surface;cytoplasm;membrane	protein binding;transporter activity	5	Organelle organization, cell death, nuclear localization
Q8IXI1	RHOT2	cell organization and biogenesis;cellular component movement;cellular homeostasis;regulation of biological process;response to stimulus;transport	cytosol;membrane;mitochondrion	catalytic activity;metal ion binding;nucleotide binding;protein binding	5	Organelle organization, cell death, nuclear localization
Q8IY18	SMC5	cell division;cell organization and biogenesis;cellular component movement;metabolic process;regulation of biological process;response to stimulus	chromosome;nucleus	nucleotide binding;protein binding	5	Organelle organization, cell death, nuclear localization
Q8N5K1	CISD2	metabolic process;regulation of biological process	endoplasmic reticulum;membrane;mitochondrion	metal ion binding;protein binding;RNA binding	5	Organelle organization, cell death, nuclear localization
Q8N6H7	ARFGAP2	regulation of biological process;transport	cytoplasm;cytosol;Golgi;membrane	enzyme regulator activity;metal ion binding	5	Organelle organization, cell death, nuclear localization
Q8NBJ7	SUMF2	metabolic process	endoplasmic reticulum;organelle lumen	metal ion binding	5	Organelle organization, cell death, nuclear localization
Q8NBS9	TXNDC5	cellular homeostasis;metabolic process;regulation of biological process;response to stimulus;transport	endoplasmic reticulum;extracellular;organelle lumen	catalytic activity;protein binding	5	Organelle organization, cell death, nuclear localization
Q8NBX0	SCCPDH	metabolic process;transport	extracellular;membrane;mitochondrion;nucleus;organelle lumen	catalytic activity	5	Organelle organization, cell death, nuclear localization
Q8NCL4	GALNT6	metabolic process	Golgi;membrane	catalytic activity;metal ion binding	5	Organelle organization, cell death, nuclear localization
Q8TAT6	NPLOC4	cell organization and biogenesis;metabolic process;regulation of biological process;response to stimulus;transport	cytoplasm;cytosol;endoplasmic reticulum;membrane;nucleus	metal ion binding;protein binding	5	Organelle organization, cell death, nuclear localization
Q8TCT9	HM13	cell organization and biogenesis;metabolic process	cell surface;endoplasmic reticulum;membrane	catalytic activity;protein binding	5	Organelle organization, cell death, nuclear localization
Q8TEA8	DTD1	metabolic process;regulation of biological process	cytoplasm;cytosol;nucleus	catalytic activity;DNA binding;metal ion binding;RNA binding	5	Organelle organization, cell death, nuclear localization
Q8TEQ6	GEMIN5	cell organization and biogenesis;metabolic process;regulation of biological process;transport	cytoplasm;cytosol;membrane;nucleus	protein binding;RNA binding	5	Organelle organization, cell death, nuclear localization
Q8TF72	SHROOM3	cell organization and biogenesis;development;regulation of biological process;response to stimulus	cytoplasm;cytoskeleton;membrane	protein binding	5	Organelle organization, cell death, nuclear localization
Q92520	FAM3C; WNT16	cell differentiation;cell organization and biogenesis;cell proliferation;development;regulation of biological process;response to stimulus;transport	cytoplasm;extracellular;organelle lumen	protein binding	5	Organelle organization, cell death, nuclear localization
Q92542	NCSTN	cell proliferation;metabolic process;regulation of biological process;response to stimulus;transport	endoplasmic reticulum;Golgi;membrane	catalytic activity;protein binding	5	Organelle organization, cell death, nuclear localization
Q92575	UBXN4	metabolic process;response to stimulus	cytosol;endoplasmic reticulum;membrane;nucleus	protein binding	5	Organelle organization, cell death, nuclear localization
Q92598	HSPH1	metabolic process;regulation of biological process;response to stimulus;transport	cytoplasm;cytosol;extracellular;nucleus;organelle lumen	enzyme regulator activity;nucleotide binding;protein binding	5	Organelle organization, cell death, nuclear localization
Q92599	2024-09-08		cytoplasm;cytoskeleton	nucleotide binding;protein binding	5	Organelle organization, cell death, nuclear localization
Q92616	GCN1L1; GCN1	cell communication;metabolic process;regulation of biological process;response to stimulus	cytoplasm;cytosol;membrane;ribosome	enzyme regulator activity;protein binding;RNA binding	5	Organelle organization, cell death, nuclear localization
Q92643	PIGK	metabolic process	endoplasmic reticulum;membrane	catalytic activity;protein binding	5	Organelle organization, cell death, nuclear localization
Q92820	GGH	metabolic process;response to stimulus;transport	cytosol;extracellular;nucleus;organelle lumen;vacuole	catalytic activity	5	Organelle organization, cell death, nuclear localization
Q92890	UFD1L; UFD1	metabolic process;regulation of biological process;response to stimulus;transport	cytoplasm;cytosol;endoplasmic reticulum;nucleus	catalytic activity;protein binding	5	Organelle organization, cell death, nuclear localization
Q92930	RAB8B	cell organization and biogenesis;regulation of biological process;response to stimulus;transport	endosome;membrane;mitochondrion	catalytic activity;nucleotide binding;protein binding	5	Organelle organization, cell death, nuclear localization
Q93009	USP7	cell organization and biogenesis;development;metabolic process;regulation of biological process;response to stimulus	chromosome;cytoplasm;cytosol;nucleus	catalytic activity;protein binding	5	Organelle organization, cell death, nuclear localization
Q93050	ATP6V0A1	cell organization and biogenesis;cellular homeostasis;metabolic process;regulation of biological process;response to stimulus;transport	cytoplasm;cytosol;Golgi;membrane	catalytic activity;protein binding;transporter activity	5	Organelle organization, cell death, nuclear localization
Q969E2	SCAMP4	transport	membrane		5	Organelle organization, cell death, nuclear localization
Q969H8	C19orf10; MYDGF	cell death;regulation of biological process	extracellular;organelle lumen	protein binding	5	Organelle organization, cell death, nuclear localization
Q969M3	YIPF5	regulation of biological process;transport	endoplasmic reticulum;Golgi;membrane	catalytic activity;protein binding	5	Organelle organization, cell death, nuclear localization
Q969N2	PIGT	cell death;cell differentiation;metabolic process	cytoplasm;endoplasmic reticulum;membrane	catalytic activity;protein binding	5	Organelle organization, cell death, nuclear localization
Q969V3	NCLN	metabolic process;regulation of biological process	endoplasmic reticulum;membrane	protein binding	5	Organelle organization, cell death, nuclear localization
Q96A33	CCDC47	cell differentiation;cell organization and biogenesis;metabolic process;regulation of biological process;response to stimulus	endoplasmic reticulum;membrane	metal ion binding;protein binding;RNA binding	5	Organelle organization, cell death, nuclear localization
Q96AY3	FKBP10	cell organization and biogenesis;metabolic process	cytoplasm;endoplasmic reticulum;organelle lumen	catalytic activity;metal ion binding	5	Organelle organization, cell death, nuclear localization
Q96CS3	FAF2	cell organization and biogenesis;metabolic process;regulation of biological process;response to stimulus;transport	cytoplasm;endoplasmic reticulum;extracellular;organelle lumen	enzyme regulator activity;protein binding	5	Organelle organization, cell death, nuclear localization
Q96D15	RCN3		endoplasmic reticulum;organelle lumen	metal ion binding;protein binding	5	Organelle organization, cell death, nuclear localization
Q96HC4	PDLIM5	cell growth;regulation of biological process	cytoplasm;cytoskeleton;cytosol;membrane	metal ion binding;protein binding	5	Organelle organization, cell death, nuclear localization
Q96HE7	ERO1L; ERO1A	cell death;cell differentiation;cell organization and biogenesis;cellular homeostasis;metabolic process;regulation of biological process;response to stimulus;transport	endoplasmic reticulum;membrane;organelle lumen	catalytic activity;protein binding	5	Organelle organization, cell death, nuclear localization
Q96HH9	GRAMD3; GRAMD2B			protein binding	5	Organelle organization, cell death, nuclear localization
Q96IZ0	PAWR	cell death;cell organization and biogenesis;metabolic process;regulation of biological process;response to stimulus;transport	cytoplasm;membrane;nucleus	protein binding;transporter activity	5	Organelle organization, cell death, nuclear localization
Q96JJ7	TMX3	cellular homeostasis;metabolic process;regulation of biological process;response to stimulus;transport	cell surface;endoplasmic reticulum;membrane	catalytic activity;metal ion binding;protein binding	5	Organelle organization, cell death, nuclear localization
Q96N67	DOCK7	cell differentiation;cell organization and biogenesis;development;regulation of biological process;response to stimulus		protein binding	5	Organelle organization, cell death, nuclear localization
Q96PE2	ARHGEF17	cell organization and biogenesis;regulation of biological process;response to stimulus	cytosol	protein binding	5	Organelle organization, cell death, nuclear localization
Q96Q45	TMEM237	cell organization and biogenesis;regulation of biological process	membrane	protein binding	5	Organelle organization, cell death, nuclear localization
Q96QD8	SLC38A2	cell communication;response to stimulus;transport	membrane	protein binding;transporter activity	5	Organelle organization, cell death, nuclear localization
Q96S52	PIGS	metabolic process	endoplasmic reticulum;membrane	catalytic activity;protein binding	5	Organelle organization, cell death, nuclear localization
Q96SL4	GPX7	metabolic process;response to stimulus	endoplasmic reticulum;extracellular;organelle lumen	antioxidant activity;catalytic activity;protein binding	5	Organelle organization, cell death, nuclear localization
Q96T88	UHRF1	cell organization and biogenesis;cell proliferation;metabolic process;regulation of biological process;response to stimulus	nucleus	catalytic activity;DNA binding;metal ion binding;nucleotide binding;protein binding	5	Organelle organization, cell death, nuclear localization
Q96TA2	YME1L1	cell organization and biogenesis;cell proliferation;metabolic process;regulation of biological process;transport	membrane;mitochondrion	catalytic activity;metal ion binding;nucleotide binding;protein binding	5	Organelle organization, cell death, nuclear localization
Q96TC7	FAM82A2; RMDN3	cell death;cell differentiation;cellular homeostasis	cytoplasm;cytoskeleton;membrane;mitochondrion;nucleus	protein binding	5	Organelle organization, cell death, nuclear localization
Q99470	SDF2	metabolic process;response to stimulus	extracellular;membrane	catalytic activity	5	Organelle organization, cell death, nuclear localization
Q99497	PARK7	cell communication;cell organization and biogenesis;defense response;metabolic process;regulation of biological process;response to stimulus;transport	chromosome;cytoplasm;cytosol;endoplasmic reticulum;membrane;mitochondrion;nucleus;organelle lumen	antioxidant activity;catalytic activity;DNA binding;enzyme regulator activity;metal ion binding;protein binding;RNA binding	5	Organelle organization, cell death, nuclear localization
Q99519	NEU1	metabolic process;transport	extracellular;membrane;organelle lumen;vacuole	catalytic activity;protein binding	5	Organelle organization, cell death, nuclear localization
Q99543	DNAJC2	cell organization and biogenesis;metabolic process;regulation of biological process	cytoplasm;cytosol;membrane;nucleus	DNA binding;enzyme regulator activity;protein binding;RNA binding	5	Organelle organization, cell death, nuclear localization
Q99623	PHB2	cell organization and biogenesis;metabolic process;regulation of biological process;response to stimulus;transport	cell surface;cytoplasm;membrane;mitochondrion;nucleus	protein binding	5	Organelle organization, cell death, nuclear localization
Q99653	CHP1	cell organization and biogenesis;cellular homeostasis;metabolic process;regulation of biological process;response to stimulus;transport	cytoplasm;cytoskeleton;cytosol;endoplasmic reticulum;membrane;nucleus	enzyme regulator activity;metal ion binding;protein binding;transporter activity	5	Organelle organization, cell death, nuclear localization
Q99714	HSD17B10	cell organization and biogenesis;metabolic process	cytoplasm;membrane;mitochondrion;organelle lumen	catalytic activity;protein binding;RNA binding	5	Organelle organization, cell death, nuclear localization
Q99733	NAP1L4	cell organization and biogenesis	cytoplasm;nucleus	protein binding;RNA binding	5	Organelle organization, cell death, nuclear localization
Q99747	NAPG	cell organization and biogenesis;regulation of biological process;transport	membrane;mitochondrion	protein binding	5	Organelle organization, cell death, nuclear localization
Q99832	CCT7	metabolic process;regulation of biological process;transport	cytoplasm;cytosol;mitochondrion	nucleotide binding;protein binding	5	Organelle organization, cell death, nuclear localization
Q9BR76	CORO1B	cell organization and biogenesis;cellular component movement;regulation of biological process;response to stimulus	cytoplasm;cytoskeleton;cytosol;membrane	protein binding	5	Organelle organization, cell death, nuclear localization
Q9BSJ8	ESYT1	metabolic process;transport	endoplasmic reticulum;membrane	metal ion binding;protein binding	5	Organelle organization, cell death, nuclear localization
Q9BU23	LMF2	metabolic process	endoplasmic reticulum;membrane	protein binding	5	Organelle organization, cell death, nuclear localization
Q9BUH6	C9orf142; PAXX	metabolic process;response to stimulus	nucleus	protein binding;structural molecule activity	5	Organelle organization, cell death, nuclear localization
Q9BVC6	TMEM109	regulation of biological process;response to stimulus;transport	endoplasmic reticulum;membrane;nucleus	transporter activity	5	Organelle organization, cell death, nuclear localization
Q9BVK6	TMED9	cell organization and biogenesis;regulation of biological process;transport	endoplasmic reticulum;Golgi;membrane	protein binding	5	Organelle organization, cell death, nuclear localization
Q9BW60	ELOVL1	metabolic process	endoplasmic reticulum;membrane	catalytic activity;protein binding	5	Organelle organization, cell death, nuclear localization
Q9BX67	JAM3	cell differentiation;cell organization and biogenesis;cellular component movement;regulation of biological process;response to stimulus	extracellular;membrane	protein binding	5	Organelle organization, cell death, nuclear localization
Q9BXF6	RAB11FIP5	regulation of biological process;response to stimulus;transport	cytoplasm;endosome;Golgi;membrane;mitochondrion	protein binding	5	Organelle organization, cell death, nuclear localization
Q9BZG1	RAB34	cell organization and biogenesis;regulation of biological process;response to stimulus;transport	cytoplasm;Golgi;membrane	catalytic activity;nucleotide binding;protein binding	5	Organelle organization, cell death, nuclear localization
Q9C0E8	KIAA1715; LNPK	cell organization and biogenesis;coagulation;development;regulation of biological process	endoplasmic reticulum;membrane	metal ion binding;protein binding	5	Organelle organization, cell death, nuclear localization
Q9GZS1	POLR1E	cell organization and biogenesis;metabolic process;regulation of biological process	nucleus	catalytic activity;DNA binding;protein binding	5	Organelle organization, cell death, nuclear localization
Q9H078	CLPB	response to stimulus	mitochondrion	catalytic activity;nucleotide binding;protein binding	5	Organelle organization, cell death, nuclear localization
Q9H0U4	RAB1B	cell organization and biogenesis;metabolic process;regulation of biological process;response to stimulus;transport	cytoplasm;cytosol;Golgi;membrane;mitochondrion	catalytic activity;nucleotide binding;protein binding	5	Organelle organization, cell death, nuclear localization
Q9H0X4	ITFG3; FAM234A		cell surface;membrane		5	Organelle organization, cell death, nuclear localization
Q9H223	EHD4	cell organization and biogenesis;regulation of biological process;response to stimulus;transport	endoplasmic reticulum;endosome;membrane;nucleus	metal ion binding;nucleotide binding;protein binding	5	Organelle organization, cell death, nuclear localization
Q9H330	TMEM245		membrane		5	Organelle organization, cell death, nuclear localization
Q9H4M9	EHD1	cell organization and biogenesis;coagulation;regulation of biological process;response to stimulus;transport	endosome;membrane	metal ion binding;nucleotide binding;protein binding	5	Organelle organization, cell death, nuclear localization
Q9H9B4	SFXN1	cell differentiation;transport	membrane;mitochondrion	transporter activity	5	Organelle organization, cell death, nuclear localization
Q9HAU5	UPF2	metabolic process;transport	cytoplasm;cytosol;nucleus	DNA binding;protein binding;RNA binding	5	Organelle organization, cell death, nuclear localization
Q9HB71	CACYBP	cell differentiation;regulation of biological process;response to stimulus	cytoplasm;cytosol;nucleus	protein binding	5	Organelle organization, cell death, nuclear localization
Q9HC07	TMEM165	cellular homeostasis;metabolic process;transport	endosome;Golgi;membrane;vacuole		5	Organelle organization, cell death, nuclear localization
Q9HCE1	MOV10	metabolic process;regulation of biological process;response to stimulus	cytoplasm;cytosol	catalytic activity;nucleotide binding;protein binding;RNA binding	5	Organelle organization, cell death, nuclear localization
Q9HCU5	PREB	cell organization and biogenesis;metabolic process;regulation of biological process;transport	endoplasmic reticulum;membrane;nucleus	DNA binding;enzyme regulator activity;protein binding	5	Organelle organization, cell death, nuclear localization
Q9HDC9	APMAP	metabolic process	cell surface;endoplasmic reticulum;membrane	catalytic activity	5	Organelle organization, cell death, nuclear localization
Q9NP61	ARFGAP3	regulation of biological process;transport	cytoplasm;cytosol;Golgi;membrane	enzyme regulator activity;metal ion binding;protein binding;transporter activity	5	Organelle organization, cell death, nuclear localization
Q9NP72	RAB18	cell organization and biogenesis;development;regulation of biological process;response to stimulus;transport	cytosol;Golgi;membrane	catalytic activity;nucleotide binding;protein binding	5	Organelle organization, cell death, nuclear localization
Q9NQC3	RTN4	cell death;cell organization and biogenesis;cellular component movement;regulation of biological process	endoplasmic reticulum;membrane	protein binding;RNA binding	5	Organelle organization, cell death, nuclear localization
Q9NR31	SAR1A	cell organization and biogenesis;regulation of biological process;response to stimulus;transport	endoplasmic reticulum;Golgi;membrane	catalytic activity;nucleotide binding;protein binding;signal transducer activity	5	Organelle organization, cell death, nuclear localization
Q9NRL2	BAZ1A	cell organization and biogenesis;metabolic process;regulation of biological process	nucleus	catalytic activity;metal ion binding;protein binding	5	Organelle organization, cell death, nuclear localization
Q9NRZ7	AGPAT3	metabolic process	endoplasmic reticulum;membrane;nucleus	catalytic activity	5	Organelle organization, cell death, nuclear localization
Q9NTJ3	SMC4	cell division;cell organization and biogenesis;metabolic process	chromosome;cytoplasm;cytosol;nucleus	nucleotide binding;protein binding	5	Organelle organization, cell death, nuclear localization
Q9NTJ5	SACM1L	metabolic process	endoplasmic reticulum;Golgi;membrane	catalytic activity;protein binding;receptor activity;signal transducer activity	5	Organelle organization, cell death, nuclear localization
Q9NUP9	LIN7C	cell organization and biogenesis;transport	cytoplasm;membrane	protein binding	5	Organelle organization, cell death, nuclear localization
Q9NUQ7	UFSP2	metabolic process;regulation of biological process	cytoplasm;endoplasmic reticulum;nucleus	catalytic activity;protein binding	5	Organelle organization, cell death, nuclear localization
Q9NV70	EXOC1	defense response;regulation of biological process;response to stimulus;transport	cytoplasm;cytosol;membrane	protein binding	5	Organelle organization, cell death, nuclear localization
Q9NW15	ANO10	transport	membrane	transporter activity	5	Organelle organization, cell death, nuclear localization
Q9NXW2	DNAJB12	cell organization and biogenesis;metabolic process;response to stimulus	endoplasmic reticulum;membrane;nucleus	protein binding	5	Organelle organization, cell death, nuclear localization
Q9NYU2	UGGT1	metabolic process;regulation of biological process;response to stimulus	endoplasmic reticulum;organelle lumen	catalytic activity;protein binding	5	Organelle organization, cell death, nuclear localization
Q9NZJ4	SACS	metabolic process;regulation of biological process	cytoplasm;mitochondrion;nucleus	protein binding	5	Organelle organization, cell death, nuclear localization
Q9NZM3	ITSN2	cell differentiation;regulation of biological process;transport	cytoplasm	metal ion binding;protein binding	5	Organelle organization, cell death, nuclear localization
Q9P035	PTPLAD1; HACD3	metabolic process;regulation of biological process;response to stimulus	cytosol;endoplasmic reticulum;membrane;mitochondrion	catalytic activity;enzyme regulator activity;protein binding	5	Organelle organization, cell death, nuclear localization
Q9P0L0	VAPA	cell death;cell organization and biogenesis;metabolic process;regulation of biological process;response to stimulus;transport	cytoskeleton;endoplasmic reticulum;membrane;nucleus	protein binding;signal transducer activity	5	Organelle organization, cell death, nuclear localization
Q9P258	RCC2	cell division;cell organization and biogenesis;regulation of biological process;response to stimulus	chromosome;cytoplasm;cytoskeleton;cytosol;membrane;nucleus	protein binding;RNA binding	5	Organelle organization, cell death, nuclear localization
Q9P270	SLAIN2	cell organization and biogenesis;regulation of biological process	cytoplasm;cytoskeleton;cytosol	protein binding	5	Organelle organization, cell death, nuclear localization
Q9TNN7	HLA-C; HLA-B	regulation of biological process;response to stimulus	cell surface;endoplasmic reticulum;Golgi;membrane	protein binding	5	Organelle organization, cell death, nuclear localization
Q9UBG0	MRC2	cell differentiation;metabolic process;regulation of biological process;response to stimulus;transport	membrane	protein binding;receptor activity;signal transducer activity	5	Organelle organization, cell death, nuclear localization
Q9UBM7	DHCR7	cell differentiation;metabolic process;regulation of biological process	cytosol;endoplasmic reticulum;membrane	catalytic activity;nucleotide binding	5	Organelle organization, cell death, nuclear localization
Q9UBR2	CTSZ	cell organization and biogenesis;metabolic process;regulation of biological process;transport	cell surface;endoplasmic reticulum;extracellular;membrane;organelle lumen;vacuole	catalytic activity;protein binding	5	Organelle organization, cell death, nuclear localization
Q9UBS4	DNAJB11	metabolic process;regulation of biological process	cytoplasm;endoplasmic reticulum;membrane;nucleus;organelle lumen	protein binding	5	Organelle organization, cell death, nuclear localization
Q9UBU8	MORF4L1	cell organization and biogenesis;cell proliferation;metabolic process;regulation of biological process;response to stimulus	nucleus	protein binding	5	Organelle organization, cell death, nuclear localization
Q9UDT6	CLIP2	metabolic process;regulation of biological process	cytoplasm;cytoskeleton;Golgi	catalytic activity;motor activity;protein binding	5	Organelle organization, cell death, nuclear localization
Q9UDY2	TJP2	metabolic process;regulation of biological process;response to stimulus;transport	cytosol;membrane;nucleus	catalytic activity;protein binding	5	Organelle organization, cell death, nuclear localization
Q9UEU0	VTI1B	cell organization and biogenesis;cell proliferation;regulation of biological process;transport	cytosol;endosome;extracellular;Golgi;membrane;organelle lumen;vacuole	protein binding	5	Organelle organization, cell death, nuclear localization
Q9UFC0	LRWD1	cell organization and biogenesis;metabolic process	chromosome;cytoplasm;cytoskeleton;cytosol;nucleus	DNA binding;nucleotide binding;protein binding	5	Organelle organization, cell death, nuclear localization
Q9UHG3	PCYOX1	metabolic process;transport	membrane;vacuole	catalytic activity;transporter activity	5	Organelle organization, cell death, nuclear localization
Q9UHQ4	BCAP29	cell death;cell differentiation;cellular component movement;metabolic process;transport	endoplasmic reticulum;membrane		5	Organelle organization, cell death, nuclear localization
Q9UIQ6	LNPEP	cell communication;cell organization and biogenesis;metabolic process;regulation of biological process;response to stimulus	cytosol;extracellular;membrane;organelle lumen	catalytic activity;metal ion binding;protein binding	5	Organelle organization, cell death, nuclear localization
Q9UKK9	NUDT5	cell organization and biogenesis;metabolic process	cytosol;nucleus	catalytic activity;metal ion binding;protein binding;RNA binding	5	Organelle organization, cell death, nuclear localization
Q9UL25	RAB21	cellular component movement;regulation of biological process;response to stimulus;transport	cytosol;endoplasmic reticulum;endosome;Golgi;membrane	catalytic activity;nucleotide binding;protein binding	5	Organelle organization, cell death, nuclear localization
Q9ULC3	RAB23	cell organization and biogenesis;defense response;development;metabolic process;regulation of biological process;response to stimulus;transport	cytoplasm;cytosol;endosome;membrane;vacuole	catalytic activity;nucleotide binding;protein binding	5	Organelle organization, cell death, nuclear localization
Q9ULW0	TPX2	cell death;cell division;cell organization and biogenesis;cell proliferation;regulation of biological process	cytoplasm;cytoskeleton;cytosol;nucleus	nucleotide binding;protein binding	5	Organelle organization, cell death, nuclear localization
Q9UP95	SLC12A4	cell communication;cellular homeostasis;transport	membrane	protein binding;transporter activity	5	Organelle organization, cell death, nuclear localization
Q9UPY5	SLC7A11	cell differentiation;cellular component movement;response to stimulus;transport	cell surface;cytoskeleton;endoplasmic reticulum;membrane	protein binding;transporter activity	5	Organelle organization, cell death, nuclear localization
Q9Y266	NUDC	cell division;cell organization and biogenesis;cell proliferation;development;metabolic process	cytoplasm;cytoskeleton;cytosol;nucleus	protein binding	5	Organelle organization, cell death, nuclear localization
Q9Y2J2	EPB41L3	cell death;cell organization and biogenesis;regulation of biological process	cytoplasm;cytoskeleton;cytosol;membrane	protein binding;structural molecule activity	5	Organelle organization, cell death, nuclear localization
Q9Y315	DERA	metabolic process;transport	cytoplasm;cytosol;extracellular;nucleus;organelle lumen	catalytic activity	5	Organelle organization, cell death, nuclear localization
Q9Y320	TMX2	cellular homeostasis;regulation of biological process	membrane		5	Organelle organization, cell death, nuclear localization
Q9Y3A6	TMED5	cell organization and biogenesis;transport	endoplasmic reticulum;Golgi;membrane	protein binding	5	Organelle organization, cell death, nuclear localization
Q9Y450	HBS1L	metabolic process;regulation of biological process;response to stimulus	cytosol;membrane	catalytic activity;nucleotide binding;protein binding;RNA binding	5	Organelle organization, cell death, nuclear localization
Q9Y4L1	HYOU1	regulation of biological process;response to stimulus;transport	endoplasmic reticulum;extracellular;membrane;organelle lumen	nucleotide binding;protein binding	5	Organelle organization, cell death, nuclear localization
Q9Y5B9	SUPT16H	cell organization and biogenesis;metabolic process;regulation of biological process;response to stimulus	chromosome;nucleus	protein binding;RNA binding	5	Organelle organization, cell death, nuclear localization
Q9Y5M8	SRPRB	regulation of biological process;response to stimulus	cytoplasm;endoplasmic reticulum;membrane	nucleotide binding	5	Organelle organization, cell death, nuclear localization
Q9Y618	NCOR2	metabolic process;regulation of biological process	membrane;nucleus	DNA binding;protein binding	5	Organelle organization, cell death, nuclear localization
Q9Y639	NPTN	cell organization and biogenesis;cellular homeostasis;regulation of biological process;response to stimulus	cell surface;membrane	protein binding	5	Organelle organization, cell death, nuclear localization
Q9Y678	COPG1	cellular component movement;transport	cytoplasm;cytosol;Golgi;membrane	protein binding;structural molecule activity	5	Organelle organization, cell death, nuclear localization
Q9Y679	AUP1	metabolic process;regulation of biological process;transport	endoplasmic reticulum;membrane	enzyme regulator activity;protein binding	5	Organelle organization, cell death, nuclear localization
Q9Y680	FKBP7	metabolic process	cytoplasm;endoplasmic reticulum;organelle lumen	catalytic activity;metal ion binding;protein binding	5	Organelle organization, cell death, nuclear localization
Q9Y696	CLIC4	cell differentiation;cell organization and biogenesis;cellular homeostasis;metabolic process;regulation of biological process;response to stimulus;transport	cell surface;cytoplasm;cytoskeleton;cytosol;membrane;mitochondrion;nucleus	catalytic activity;protein binding;transporter activity	5	Organelle organization, cell death, nuclear localization
Q9Y6E0	STK24	cell communication;cell death;cell organization and biogenesis;metabolic process;regulation of biological process;response to stimulus	cytoplasm;cytosol;Golgi;membrane;nucleus	catalytic activity;metal ion binding;nucleotide binding;protein binding;signal transducer activity	5	Organelle organization, cell death, nuclear localization
Q9Y6E2	BZW2	cell differentiation;development	cytoplasm;membrane	protein binding	5	Organelle organization, cell death, nuclear localization
Q9Y6M5	SLC30A1	cellular homeostasis;regulation of biological process;response to stimulus;transport	cytoplasm;endoplasmic reticulum;Golgi;membrane	protein binding;transporter activity	5	Organelle organization, cell death, nuclear localization
Q9Y6M9	NDUFB9	cell organization and biogenesis;metabolic process;transport	membrane;mitochondrion	catalytic activity;protein binding	5	Organelle organization, cell death, nuclear localization
A0FGR8	ESYT2	metabolic process;transport	endoplasmic reticulum;membrane	metal ion binding;protein binding	6	RNA export, non-membrane-bounded organelle assembly
A1X283	SH3PXD2B	cell differentiation;cell organization and biogenesis;metabolic process;regulation of biological process	cytoplasm	enzyme regulator activity;protein binding	6	RNA export, non-membrane-bounded organelle assembly
A6NHR9	SMCHD1	cell organization and biogenesis;regulation of biological process	chromosome	catalytic activity;nucleotide binding;protein binding	6	RNA export, non-membrane-bounded organelle assembly
O00151	PDLIM1	regulation of biological process;response to stimulus	cytoplasm;cytoskeleton	metal ion binding;protein binding	6	RNA export, non-membrane-bounded organelle assembly
O00178	GTPBP1	metabolic process;regulation of biological process;response to stimulus	cytoplasm;cytosol;membrane	catalytic activity;nucleotide binding;RNA binding	6	RNA export, non-membrane-bounded organelle assembly
O00186	STXBP3	cell organization and biogenesis;regulation of biological process;response to stimulus;transport	cytoplasm;cytosol;membrane	protein binding	6	RNA export, non-membrane-bounded organelle assembly
O00203	AP3B1	cell organization and biogenesis;cellular component movement;coagulation;regulation of biological process;transport	Golgi;membrane	protein binding	6	RNA export, non-membrane-bounded organelle assembly
O00410	IPO5	regulation of biological process;response to stimulus;transport	cytoplasm;membrane;nucleus	enzyme regulator activity;protein binding;RNA binding;transporter activity	6	RNA export, non-membrane-bounded organelle assembly
O00471	EXOC5	transport	cytoplasm;cytosol	protein binding	6	RNA export, non-membrane-bounded organelle assembly
O00487	PSMD14	metabolic process;regulation of biological process;response to stimulus;transport	cytoplasm;cytosol;extracellular;nucleus;organelle lumen;proteasome	catalytic activity;enzyme regulator activity;metal ion binding;nucleotide binding;protein binding	6	RNA export, non-membrane-bounded organelle assembly
O14494	PPAP2A; PLPP1	cellular component movement;metabolic process;regulation of biological process;response to stimulus	membrane	catalytic activity	6	RNA export, non-membrane-bounded organelle assembly
O14495	PPAP2B; PLPP3	cellular component movement;metabolic process;regulation of biological process;response to stimulus	Golgi;membrane	catalytic activity;protein binding	6	RNA export, non-membrane-bounded organelle assembly
O14602	EIF1AY	metabolic process		protein binding;RNA binding	6	RNA export, non-membrane-bounded organelle assembly
O14617	AP3D1	cell organization and biogenesis;cellular component movement;metabolic process;regulation of biological process;transport	cytoplasm;Golgi;membrane	transporter activity	6	RNA export, non-membrane-bounded organelle assembly
O14744	PRMT5	cell organization and biogenesis;cell proliferation;metabolic process;regulation of biological process	cytoplasm;cytosol;Golgi;nucleus	catalytic activity;DNA binding;nucleotide binding;protein binding	6	RNA export, non-membrane-bounded organelle assembly
O14786	NRP1	cell communication;cell differentiation;cell growth;cell organization and biogenesis;cellular component movement;development;regulation of biological process;response to stimulus;transport	cell surface;cytosol;endosome;extracellular;membrane	catalytic activity;enzyme regulator activity;metal ion binding;protein binding;receptor activity;signal transducer activity	6	RNA export, non-membrane-bounded organelle assembly
O14818	PSMA7	metabolic process;regulation of biological process;response to stimulus;transport	cytoplasm;cytosol;nucleus;proteasome	catalytic activity;nucleotide binding;protein binding	6	RNA export, non-membrane-bounded organelle assembly
O14907	TAX1BP3	regulation of biological process;response to stimulus	cytoplasm;cytoskeleton;cytosol;membrane;nucleus	protein binding	6	RNA export, non-membrane-bounded organelle assembly
O14908	GIPC1	cell communication;cellular component movement;regulation of biological process;response to stimulus;transport	cytoplasm;cytosol;membrane	protein binding	6	RNA export, non-membrane-bounded organelle assembly
O14936	CASK	metabolic process;regulation of biological process;transport	cytoplasm;cytoskeleton;cytosol;membrane;nucleus	catalytic activity;nucleotide binding;protein binding	6	RNA export, non-membrane-bounded organelle assembly
O14974	PPP1R12A	cell organization and biogenesis;metabolic process;regulation of biological process;response to stimulus	chromosome;cytoplasm;cytoskeleton;cytosol	enzyme regulator activity;protein binding;signal transducer activity	6	RNA export, non-membrane-bounded organelle assembly
O15042	U2SURP	metabolic process	nucleus	protein binding;RNA binding	6	RNA export, non-membrane-bounded organelle assembly
O15258	RER1	cell organization and biogenesis;regulation of biological process;transport	cell surface;Golgi;membrane	protein binding	6	RNA export, non-membrane-bounded organelle assembly
O15294	OGT	cell death;cell organization and biogenesis;metabolic process;regulation of biological process;response to stimulus	cytoplasm;cytosol;membrane;mitochondrion;nucleus	catalytic activity;protein binding	6	RNA export, non-membrane-bounded organelle assembly
O15321	TM9SF1	metabolic process	membrane;vacuole		6	RNA export, non-membrane-bounded organelle assembly
O15371	EIF3D	cell organization and biogenesis;metabolic process;regulation of biological process	cytoplasm;cytosol;membrane	protein binding;RNA binding	6	RNA export, non-membrane-bounded organelle assembly
O15372	EIF3H	cell organization and biogenesis;metabolic process;regulation of biological process	cytoplasm;cytosol;membrane	protein binding;RNA binding	6	RNA export, non-membrane-bounded organelle assembly
O15439	ABCC4	cell organization and biogenesis;metabolic process;regulation of biological process;response to stimulus;transport	membrane	catalytic activity;nucleotide binding;transporter activity	6	RNA export, non-membrane-bounded organelle assembly
O15460	P4HA2	metabolic process	cytosol;endoplasmic reticulum;organelle lumen	catalytic activity;metal ion binding;protein binding	6	RNA export, non-membrane-bounded organelle assembly
O15484	CAPN5	metabolic process;regulation of biological process;response to stimulus	cell surface;cytoplasm	catalytic activity;protein binding	6	RNA export, non-membrane-bounded organelle assembly
O15504	NUPL2	cell organization and biogenesis;metabolic process;regulation of biological process;transport	cytosol;membrane;nucleus	metal ion binding;protein binding;RNA binding;transporter activity	6	RNA export, non-membrane-bounded organelle assembly
O43166	SIPA1L1	cell organization and biogenesis;regulation of biological process;response to stimulus	cytoplasm;cytoskeleton;membrane	enzyme regulator activity;protein binding	6	RNA export, non-membrane-bounded organelle assembly
O43175	PHGDH	metabolic process	cytosol	catalytic activity;nucleotide binding	6	RNA export, non-membrane-bounded organelle assembly
O43237	DYNC1LI2	cell organization and biogenesis;cellular component movement;response to stimulus;transport	chromosome;cytoplasm;cytoskeleton;cytosol;endosome;membrane;vacuole	catalytic activity;motor activity;nucleotide binding;protein binding	6	RNA export, non-membrane-bounded organelle assembly
O43293	DAPK3	cell death;cell differentiation;cell organization and biogenesis;metabolic process;regulation of biological process;response to stimulus	cytoplasm;membrane;nucleus	catalytic activity;nucleotide binding;protein binding	6	RNA export, non-membrane-bounded organelle assembly
O43556	SGCE	cell organization and biogenesis	cytoplasm;cytoskeleton;Golgi;membrane		6	RNA export, non-membrane-bounded organelle assembly
O43583	DENR	cell organization and biogenesis;metabolic process	ribosome	protein binding;RNA binding	6	RNA export, non-membrane-bounded organelle assembly
O43676	NDUFB3	cell organization and biogenesis;metabolic process;transport	membrane;mitochondrion	catalytic activity;transporter activity	6	RNA export, non-membrane-bounded organelle assembly
O43678	NDUFA2	cell organization and biogenesis;metabolic process;transport	membrane;mitochondrion	catalytic activity	6	RNA export, non-membrane-bounded organelle assembly
O43747	AP1G1	cell organization and biogenesis;regulation of biological process;transport	cytoplasm;cytosol;endosome;Golgi;membrane	protein binding;transporter activity	6	RNA export, non-membrane-bounded organelle assembly
O43818	RRP9	metabolic process	nucleus	protein binding;RNA binding	6	RNA export, non-membrane-bounded organelle assembly
O60264	SMARCA5	cell organization and biogenesis;metabolic process;regulation of biological process	chromosome;nucleus	catalytic activity;DNA binding;nucleotide binding;protein binding	6	RNA export, non-membrane-bounded organelle assembly
O60524	NEMF	transport	nucleus		6	RNA export, non-membrane-bounded organelle assembly
O60645	EXOC3	transport	cytoplasm;cytosol;Golgi;membrane	protein binding	6	RNA export, non-membrane-bounded organelle assembly
O60664	PLIN3	transport	cytoplasm;cytosol;endosome;Golgi;membrane	protein binding	6	RNA export, non-membrane-bounded organelle assembly
O60669	SLC16A7	transport	membrane	transporter activity	6	RNA export, non-membrane-bounded organelle assembly
O60716	CTNND1	cell organization and biogenesis;metabolic process;regulation of biological process;response to stimulus	cytoplasm;cytosol;membrane;nucleus	protein binding	6	RNA export, non-membrane-bounded organelle assembly
O60814	HIST1H2BK	cell organization and biogenesis;defense response;metabolic process;response to stimulus	chromosome;cytosol;nucleus	DNA binding;protein binding	6	RNA export, non-membrane-bounded organelle assembly
O60885	BRD4	cell organization and biogenesis;metabolic process;regulation of biological process;response to stimulus	chromosome;cytosol;nucleus	protein binding	6	RNA export, non-membrane-bounded organelle assembly
O75083	WDR1	cell differentiation;cell organization and biogenesis;cellular component movement;metabolic process;regulation of biological process;transport	cytoplasm;cytoskeleton;cytosol;extracellular	protein binding	6	RNA export, non-membrane-bounded organelle assembly
O75084	FZD7	cell differentiation;cell division;cell organization and biogenesis;development;regulation of biological process;response to stimulus	endosome;membrane	protein binding;receptor activity;signal transducer activity	6	RNA export, non-membrane-bounded organelle assembly
O75116	ROCK2	cell organization and biogenesis;metabolic process;regulation of biological process;response to stimulus	cytoplasm;cytoskeleton;cytosol;membrane;nucleus	catalytic activity;metal ion binding;motor activity;nucleotide binding;protein binding;RNA binding;structural molecule activity	6	RNA export, non-membrane-bounded organelle assembly
O75131	CPNE3	metabolic process;regulation of biological process;response to stimulus;transport	cytoplasm;cytosol;membrane;mitochondrion;nucleus	catalytic activity;protein binding;RNA binding;transporter activity	6	RNA export, non-membrane-bounded organelle assembly
O75150	RNF40	cell organization and biogenesis;metabolic process;regulation of biological process;response to stimulus	cytosol;membrane;nucleus	catalytic activity;metal ion binding;protein binding;RNA binding	6	RNA export, non-membrane-bounded organelle assembly
O75151	PHF2	cell organization and biogenesis;metabolic process;regulation of biological process	chromosome;cytosol;nucleus	catalytic activity;metal ion binding;protein binding	6	RNA export, non-membrane-bounded organelle assembly
O75152	ZC3H11A	metabolic process;transport		metal ion binding;protein binding;RNA binding	6	RNA export, non-membrane-bounded organelle assembly
O75165	DNAJC13	cell differentiation;cell organization and biogenesis;regulation of biological process;transport	cytosol;endosome;membrane	protein binding	6	RNA export, non-membrane-bounded organelle assembly
O75326	SEMA7A	cell differentiation;cell growth;cell organization and biogenesis;defense response;development;regulation of biological process;response to stimulus	membrane	protein binding	6	RNA export, non-membrane-bounded organelle assembly
O75340	PDCD6	cell death;cell organization and biogenesis;metabolic process;regulation of biological process;response to stimulus;transport	cytoplasm;endoplasmic reticulum;endosome;membrane;nucleus	catalytic activity;metal ion binding;protein binding	6	RNA export, non-membrane-bounded organelle assembly
O75369	FLNB	cell differentiation;cell organization and biogenesis;development;regulation of biological process;response to stimulus	cytoplasm;cytoskeleton;cytosol;membrane;nucleus	protein binding;RNA binding	6	RNA export, non-membrane-bounded organelle assembly
O75431	MTX2	transport	membrane;mitochondrion	protein binding	6	RNA export, non-membrane-bounded organelle assembly
O75475	PSIP1	cell organization and biogenesis;metabolic process;regulation of biological process;response to stimulus;transport	cytosol;nucleus	DNA binding;metal ion binding;protein binding;RNA binding	6	RNA export, non-membrane-bounded organelle assembly
O75694	NUP155	cell organization and biogenesis;metabolic process;regulation of biological process;transport	membrane;nucleus	protein binding;structural molecule activity;transporter activity	6	RNA export, non-membrane-bounded organelle assembly
O75695	RP2	cell organization and biogenesis;metabolic process;regulation of biological process;transport	cytoplasm;Golgi;membrane	catalytic activity;enzyme regulator activity;nucleotide binding;protein binding	6	RNA export, non-membrane-bounded organelle assembly
O75821	EIF3G	metabolic process	cytoplasm;cytosol;nucleus	protein binding;RNA binding	6	RNA export, non-membrane-bounded organelle assembly
O75822	EIF3J	cell organization and biogenesis;metabolic process;regulation of biological process	cytoplasm;cytosol	protein binding;RNA binding	6	RNA export, non-membrane-bounded organelle assembly
O75934	BCAS2	cell organization and biogenesis;metabolic process	nucleus;spliceosomal complex	protein binding	6	RNA export, non-membrane-bounded organelle assembly
O75955	FLOT1	cell organization and biogenesis;regulation of biological process;response to stimulus;transport	cytoskeleton;endosome;membrane	protein binding	6	RNA export, non-membrane-bounded organelle assembly
O76024	WFS1	cellular homeostasis;metabolic process;regulation of biological process;response to stimulus	endoplasmic reticulum;membrane;organelle lumen;proteasome	protein binding	6	RNA export, non-membrane-bounded organelle assembly
O76094	SRP72	cell organization and biogenesis;response to stimulus;transport	cytoplasm;cytosol;endoplasmic reticulum	protein binding;RNA binding	6	RNA export, non-membrane-bounded organelle assembly
O94813	SLIT2	cell death;cell differentiation;cell growth;cell organization and biogenesis;cellular component movement;development;regulation of biological process;response to stimulus	cell surface;cytoplasm;extracellular;membrane	enzyme regulator activity;metal ion binding;protein binding;receptor activity;signal transducer activity	6	RNA export, non-membrane-bounded organelle assembly
O94826	TOMM70A; TOMM70	cell communication;metabolic process;response to stimulus;transport	membrane;mitochondrion	protein binding;transporter activity	6	RNA export, non-membrane-bounded organelle assembly
O94842	TOX4		chromosome;nucleus	DNA binding;protein binding	6	RNA export, non-membrane-bounded organelle assembly
O94851	MICAL2	cell organization and biogenesis;metabolic process;regulation of biological process	nucleus	catalytic activity;metal ion binding;nucleotide binding;protein binding	6	RNA export, non-membrane-bounded organelle assembly
O94874	UFL1	cell differentiation;metabolic process;regulation of biological process;response to stimulus	cytoplasm;cytosol;endoplasmic reticulum;membrane	catalytic activity;protein binding	6	RNA export, non-membrane-bounded organelle assembly
O94905	ERLIN2	metabolic process;regulation of biological process;response to stimulus;transport	cytosol;endoplasmic reticulum;membrane	catalytic activity;protein binding	6	RNA export, non-membrane-bounded organelle assembly
O94973	AP2A2	cell organization and biogenesis;cellular component movement;metabolic process;regulation of biological process;response to stimulus;transport	cytosol;membrane	protein binding;transporter activity	6	RNA export, non-membrane-bounded organelle assembly
O95168	NDUFB4	cell organization and biogenesis;metabolic process;response to stimulus;transport	membrane;mitochondrion	catalytic activity	6	RNA export, non-membrane-bounded organelle assembly
O95182	NDUFA7	cell organization and biogenesis;metabolic process;transport	membrane;mitochondrion;ribosome	catalytic activity;structural molecule activity	6	RNA export, non-membrane-bounded organelle assembly
O95183	VAMP5	cell differentiation;cell organization and biogenesis;development;transport	cell surface;endosome;Golgi;membrane	protein binding	6	RNA export, non-membrane-bounded organelle assembly
O95218	ZRANB2	metabolic process;regulation of biological process	nucleus	metal ion binding;protein binding;RNA binding	6	RNA export, non-membrane-bounded organelle assembly
O95298	NDUFC2; NDUFC2-KCTD14	cell organization and biogenesis;metabolic process;transport	cytoplasm;membrane;mitochondrion	catalytic activity	6	RNA export, non-membrane-bounded organelle assembly
O95302	FKBP9	metabolic process	cytoplasm;endoplasmic reticulum	catalytic activity;metal ion binding	6	RNA export, non-membrane-bounded organelle assembly
O95373	IPO7	defense response;regulation of biological process;response to stimulus;transport	cytoplasm;cytosol;membrane;nucleus	enzyme regulator activity;protein binding;transporter activity	6	RNA export, non-membrane-bounded organelle assembly
O95425	SVIL	cell organization and biogenesis;regulation of biological process	cytoplasm;cytoskeleton;cytosol;membrane;nucleus	protein binding	6	RNA export, non-membrane-bounded organelle assembly
O95470	SGPL1	cell death;cell differentiation;cellular component movement;metabolic process;regulation of biological process;response to stimulus	endoplasmic reticulum;membrane	catalytic activity;protein binding	6	RNA export, non-membrane-bounded organelle assembly
O95782	AP2A1	cell organization and biogenesis;cellular component movement;metabolic process;regulation of biological process;response to stimulus;transport	cytosol;membrane	protein binding;transporter activity	6	RNA export, non-membrane-bounded organelle assembly
O95785	WIZ	cell organization and biogenesis;regulation of biological process	nucleus	metal ion binding;protein binding	6	RNA export, non-membrane-bounded organelle assembly
O95816	BAG2	metabolic process;regulation of biological process	cytosol	enzyme regulator activity;nucleotide binding;protein binding	6	RNA export, non-membrane-bounded organelle assembly
O95819	MAP4K4	cell organization and biogenesis;metabolic process;regulation of biological process;response to stimulus	cytoplasm	catalytic activity;nucleotide binding;protein binding;signal transducer activity	6	RNA export, non-membrane-bounded organelle assembly
O96000	NDUFB10	cell organization and biogenesis;metabolic process;transport	membrane;mitochondrion	catalytic activity;protein binding	6	RNA export, non-membrane-bounded organelle assembly
P00338	LDHA	metabolic process;regulation of biological process;response to stimulus	cytoplasm;cytosol;membrane;nucleus	catalytic activity;nucleotide binding;protein binding	6	RNA export, non-membrane-bounded organelle assembly
P00813	ADA	cell differentiation;metabolic process;regulation of biological process;response to stimulus;transport	cell surface;cytoplasm;cytosol;membrane;organelle lumen;vacuole	catalytic activity;metal ion binding;protein binding	6	RNA export, non-membrane-bounded organelle assembly
P01111	NRAS	cellular component movement;metabolic process;regulation of biological process;response to stimulus;transport	Golgi;membrane	catalytic activity;nucleotide binding;protein binding	6	RNA export, non-membrane-bounded organelle assembly
P03886	ND1	cell organization and biogenesis;metabolic process;response to stimulus;transport	membrane;mitochondrion	catalytic activity;protein binding	6	RNA export, non-membrane-bounded organelle assembly
P03915	ND5	cell organization and biogenesis;metabolic process;response to stimulus;transport	membrane;mitochondrion	catalytic activity	6	RNA export, non-membrane-bounded organelle assembly
P04075	ALDOA	cell organization and biogenesis;cellular homeostasis;metabolic process;regulation of biological process;transport	cytoplasm;cytoskeleton;cytosol;extracellular;membrane;nucleus;organelle lumen	catalytic activity;protein binding;RNA binding	6	RNA export, non-membrane-bounded organelle assembly
P04083	ANXA1	cell differentiation;cell organization and biogenesis;cellular component movement;defense response;metabolic process;regulation of biological process;response to stimulus;transport	cell surface;cytoplasm;cytoskeleton;cytosol;endosome;extracellular;membrane;nucleus;vacuole	catalytic activity;DNA binding;enzyme regulator activity;metal ion binding;protein binding;RNA binding;structural molecule activity	6	RNA export, non-membrane-bounded organelle assembly
P04843	RPN1	metabolic process	cytosol;endoplasmic reticulum;membrane	catalytic activity;protein binding;RNA binding	6	RNA export, non-membrane-bounded organelle assembly
P04844	RPN2	metabolic process;response to stimulus	endoplasmic reticulum;membrane	catalytic activity;protein binding	6	RNA export, non-membrane-bounded organelle assembly
P04899	GNAI2	cell division;cell proliferation;metabolic process;regulation of biological process;response to stimulus	cytoplasm;cytoskeleton;cytosol;membrane;nucleus	catalytic activity;metal ion binding;nucleotide binding;protein binding;signal transducer activity	6	RNA export, non-membrane-bounded organelle assembly
P05026	ATP1B1	cell communication;cell organization and biogenesis;cellular component movement;cellular homeostasis;metabolic process;regulation of biological process;response to stimulus;transport	membrane	catalytic activity;enzyme regulator activity;metal ion binding;nucleotide binding;protein binding;transporter activity	6	RNA export, non-membrane-bounded organelle assembly
P05455	SSB	metabolic process;transport	cytoplasm;nucleus	protein binding;RNA binding	6	RNA export, non-membrane-bounded organelle assembly
P06400	RB1	cell death;cell differentiation;cell division;cell organization and biogenesis;metabolic process;regulation of biological process;response to stimulus	chromosome;nucleus	DNA binding;protein binding	6	RNA export, non-membrane-bounded organelle assembly
P06753	TPM3	cell organization and biogenesis;cellular component movement	cytoplasm;cytoskeleton;cytosol	protein binding;structural molecule activity	6	RNA export, non-membrane-bounded organelle assembly
P07195	LDHB	metabolic process	cytoplasm;cytosol;membrane;mitochondrion	catalytic activity;nucleotide binding;protein binding	6	RNA export, non-membrane-bounded organelle assembly
P07355	ANXA2	cell organization and biogenesis;metabolic process;regulation of biological process;response to stimulus;transport	cell surface;cytoplasm;cytosol;endoplasmic reticulum;endosome;extracellular;membrane;nucleus;organelle lumen	enzyme regulator activity;metal ion binding;protein binding;RNA binding	6	RNA export, non-membrane-bounded organelle assembly
P07384	CAPN1	cell death;cell organization and biogenesis;metabolic process;regulation of biological process;transport	cytoplasm;cytosol;extracellular;membrane;mitochondrion;vacuole	catalytic activity;metal ion binding;protein binding	6	RNA export, non-membrane-bounded organelle assembly
P07814	EPRS	cell organization and biogenesis;metabolic process;regulation of biological process;response to stimulus	cytoplasm;cytosol;membrane	catalytic activity;metal ion binding;nucleotide binding;protein binding;RNA binding	6	RNA export, non-membrane-bounded organelle assembly
P07900	HSP90AA1	cell organization and biogenesis;metabolic process;regulation of biological process;response to stimulus;transport	cytoplasm;cytosol;extracellular;membrane;nucleus;organelle lumen	catalytic activity;enzyme regulator activity;nucleotide binding;protein binding;RNA binding	6	RNA export, non-membrane-bounded organelle assembly
P07947	YES1	cell differentiation;cellular component movement;defense response;metabolic process;regulation of biological process;response to stimulus;transport	cytoplasm;cytoskeleton;cytosol;Golgi;membrane	catalytic activity;nucleotide binding;protein binding	6	RNA export, non-membrane-bounded organelle assembly
P07948	LYN	cell communication;cell differentiation;cell organization and biogenesis;cellular component movement;coagulation;defense response;metabolic process;regulation of biological process;response to stimulus;transport	cytoplasm;cytosol;Golgi;membrane;nucleus;vacuole	catalytic activity;nucleotide binding;protein binding;signal transducer activity	6	RNA export, non-membrane-bounded organelle assembly
P07951	TPM2	cell organization and biogenesis;cellular component movement;regulation of biological process	cytoplasm;cytoskeleton;cytosol	protein binding;structural molecule activity	6	RNA export, non-membrane-bounded organelle assembly
P08133	ANXA6	cell organization and biogenesis;cellular homeostasis;regulation of biological process;response to stimulus;transport	cytoplasm;membrane;mitochondrion	metal ion binding;nucleotide binding;protein binding;transporter activity	6	RNA export, non-membrane-bounded organelle assembly
P08240	SRPR; SRPRA	cell organization and biogenesis;transport	endoplasmic reticulum;membrane	catalytic activity;nucleotide binding;RNA binding	6	RNA export, non-membrane-bounded organelle assembly
P08648	ITGA5	cell differentiation;cell organization and biogenesis;cellular component movement;regulation of biological process;response to stimulus	cell surface;cytoplasm;endoplasmic reticulum;Golgi;membrane	metal ion binding;protein binding;receptor activity	6	RNA export, non-membrane-bounded organelle assembly
P08651	NFIC	metabolic process;regulation of biological process	nucleus	DNA binding	6	RNA export, non-membrane-bounded organelle assembly
P08670	VIM	cell differentiation;cell organization and biogenesis;cellular component movement;metabolic process;regulation of biological process;response to stimulus	cytoplasm;cytoskeleton;cytosol;membrane	protein binding;RNA binding;structural molecule activity	6	RNA export, non-membrane-bounded organelle assembly
P08754	GNAI3	cell division;cell organization and biogenesis;metabolic process;regulation of biological process;response to stimulus;transport	cytoplasm;cytoskeleton;Golgi;membrane;nucleus	catalytic activity;metal ion binding;nucleotide binding;protein binding;signal transducer activity	6	RNA export, non-membrane-bounded organelle assembly
P08758	ANXA5	coagulation;regulation of biological process;response to stimulus;transport	cytoplasm;cytosol;extracellular;membrane	enzyme regulator activity;metal ion binding;protein binding	6	RNA export, non-membrane-bounded organelle assembly
P09493	TPM1	cell organization and biogenesis;cellular component movement;regulation of biological process;response to stimulus	cytoplasm;cytoskeleton;cytosol	protein binding;structural molecule activity	6	RNA export, non-membrane-bounded organelle assembly
P09496	CLTA	cell division;cell organization and biogenesis;cellular component movement;metabolic process;transport	cytoplasm;cytoskeleton;cytosol;membrane	protein binding;structural molecule activity	6	RNA export, non-membrane-bounded organelle assembly
P09497	CLTB	cell organization and biogenesis;transport	cytosol;membrane	protein binding;structural molecule activity	6	RNA export, non-membrane-bounded organelle assembly
P09525	ANXA4	cell differentiation;regulation of biological process;response to stimulus	cell surface;cytoplasm;membrane;nucleus	enzyme regulator activity;metal ion binding;protein binding	6	RNA export, non-membrane-bounded organelle assembly
P09619	PDGFRB	cell organization and biogenesis;cell proliferation;cellular component movement;development;metabolic process;regulation of biological process;response to stimulus	cell surface;cytoplasm;membrane;nucleus;organelle lumen;vacuole	catalytic activity;nucleotide binding;protein binding;receptor activity;signal transducer activity;structural molecule activity	6	RNA export, non-membrane-bounded organelle assembly
P09936	UCHL1	cell communication;cell organization and biogenesis;cell proliferation;cellular component movement;metabolic process;regulation of biological process;response to stimulus;transport	cytoplasm;cytosol;endoplasmic reticulum;membrane	catalytic activity;protein binding	6	RNA export, non-membrane-bounded organelle assembly
P0C0S5	H2AFZ	regulation of biological process;response to stimulus	chromosome;nucleus	DNA binding;protein binding	6	RNA export, non-membrane-bounded organelle assembly
P0DMV9	HSPA1A; HSPA1B	cell organization and biogenesis;metabolic process;regulation of biological process;response to stimulus;transport	cytoplasm;cytoskeleton;cytosol;endoplasmic reticulum;extracellular;mitochondrion;nucleus	catalytic activity;nucleotide binding;protein binding;receptor activity;RNA binding	6	RNA export, non-membrane-bounded organelle assembly
P10301	RRAS	cell differentiation;regulation of biological process;response to stimulus	membrane	catalytic activity;nucleotide binding;protein binding	6	RNA export, non-membrane-bounded organelle assembly
P10620	MGST1	cell differentiation;cell organization and biogenesis;metabolic process;response to stimulus;transport	endoplasmic reticulum;membrane;mitochondrion;nucleus	antioxidant activity;catalytic activity;protein binding	6	RNA export, non-membrane-bounded organelle assembly
P10644	PRKAR1A	cell organization and biogenesis;cell proliferation;coagulation;metabolic process;regulation of biological process;response to stimulus	cytoplasm;cytosol;membrane	catalytic activity;enzyme regulator activity;nucleotide binding;protein binding	6	RNA export, non-membrane-bounded organelle assembly
P11166	SLC2A1	cell communication;cell organization and biogenesis;metabolic process;regulation of biological process;response to stimulus;transport	cytoplasm;cytoskeleton;cytosol;membrane;nucleus	protein binding;transporter activity	6	RNA export, non-membrane-bounded organelle assembly
P11234	RALB	cell communication;cell death;cell division;regulation of biological process;response to stimulus	membrane;vacuole	catalytic activity;nucleotide binding;protein binding	6	RNA export, non-membrane-bounded organelle assembly
P11586	MTHFD1	metabolic process	cytoplasm;cytosol;membrane;mitochondrion	catalytic activity;nucleotide binding;protein binding	6	RNA export, non-membrane-bounded organelle assembly
P11717	IGF2R	cell organization and biogenesis;regulation of biological process;response to stimulus;transport	cell surface;cytoplasm;endosome;Golgi;membrane;nucleus;vacuole	catalytic activity;protein binding;receptor activity;signal transducer activity;transporter activity	6	RNA export, non-membrane-bounded organelle assembly
P12814	ACTN1	cell differentiation;cell organization and biogenesis;regulation of biological process;transport	cytoplasm;cytoskeleton;cytosol;extracellular;membrane;organelle lumen	metal ion binding;protein binding;RNA binding	6	RNA export, non-membrane-bounded organelle assembly
P13674	P4HA1	cell organization and biogenesis;metabolic process	endoplasmic reticulum;membrane;mitochondrion;organelle lumen	catalytic activity;metal ion binding;protein binding	6	RNA export, non-membrane-bounded organelle assembly
P13693	TPT1	cell differentiation;cellular homeostasis;regulation of biological process;response to stimulus;transport	cytoplasm;cytosol;endosome;nucleus	metal ion binding;protein binding;RNA binding	6	RNA export, non-membrane-bounded organelle assembly
P13861	PRKAR2A	coagulation;metabolic process;regulation of biological process;response to stimulus	cytoplasm;cytosol;membrane	catalytic activity;enzyme regulator activity;nucleotide binding;protein binding	6	RNA export, non-membrane-bounded organelle assembly
P13987	CD59	cell organization and biogenesis;coagulation;regulation of biological process;response to stimulus;transport	cell surface;extracellular;membrane	protein binding	6	RNA export, non-membrane-bounded organelle assembly
P14618	PKM	cell death;cell organization and biogenesis;metabolic process;response to stimulus;transport	cytoplasm;cytosol;extracellular;mitochondrion;nucleus;organelle lumen	catalytic activity;metal ion binding;nucleotide binding;protein binding;RNA binding	6	RNA export, non-membrane-bounded organelle assembly
P14868	DARS	cell organization and biogenesis;metabolic process	cytoplasm;cytosol;membrane	catalytic activity;nucleotide binding;protein binding;RNA binding	6	RNA export, non-membrane-bounded organelle assembly
P14923	JUP	cell death;cell organization and biogenesis;cellular component movement;regulation of biological process;response to stimulus;transport	cytoplasm;cytoskeleton;cytosol;extracellular;membrane;nucleus;organelle lumen	protein binding;signal transducer activity;structural molecule activity	6	RNA export, non-membrane-bounded organelle assembly
P15144	ANPEP	cell communication;cell differentiation;development;metabolic process;regulation of biological process;response to stimulus;transport	membrane;nucleus	catalytic activity;metal ion binding;receptor activity	6	RNA export, non-membrane-bounded organelle assembly
P17252	PRKCA	cell death;cell organization and biogenesis;cellular component movement;metabolic process;regulation of biological process;response to stimulus	cytoplasm;cytosol;endoplasmic reticulum;membrane;mitochondrion;nucleus	catalytic activity;metal ion binding;nucleotide binding;protein binding	6	RNA export, non-membrane-bounded organelle assembly
P17480	UBTF	metabolic process;regulation of biological process	nucleus	DNA binding;protein binding;RNA binding	6	RNA export, non-membrane-bounded organelle assembly
P17568	NDUFB7	cell organization and biogenesis;metabolic process;transport	membrane;mitochondrion	catalytic activity	6	RNA export, non-membrane-bounded organelle assembly
P17661	DES	cell organization and biogenesis;cellular component movement;regulation of biological process	cytoplasm;cytoskeleton;cytosol;membrane;nucleus	protein binding;structural molecule activity	6	RNA export, non-membrane-bounded organelle assembly
P17812	CTPS1	cell proliferation;metabolic process;response to stimulus	cytosol;membrane	catalytic activity;nucleotide binding;protein binding	6	RNA export, non-membrane-bounded organelle assembly
P17931	LGALS3	cell differentiation;cellular component movement;defense response;metabolic process;regulation of biological process;response to stimulus;transport	cytoplasm;extracellular;membrane;nucleus;spliceosomal complex	protein binding;RNA binding	6	RNA export, non-membrane-bounded organelle assembly
P18827	SDC1	cellular component movement;defense response;metabolic process;regulation of biological process;response to stimulus	cell surface;extracellular;membrane;organelle lumen	protein binding	6	RNA export, non-membrane-bounded organelle assembly
P19105	MYL12A	regulation of biological process;response to stimulus	cytosol	metal ion binding;protein binding	6	RNA export, non-membrane-bounded organelle assembly
P19367	HK1	cellular homeostasis;metabolic process;regulation of biological process	cytosol;membrane;mitochondrion	catalytic activity;nucleotide binding;protein binding	6	RNA export, non-membrane-bounded organelle assembly
P20073	ANXA7	cell differentiation;cell organization and biogenesis;cell proliferation;cellular homeostasis;metabolic process;regulation of biological process;response to stimulus	cytosol;membrane;nucleus	metal ion binding;protein binding;RNA binding	6	RNA export, non-membrane-bounded organelle assembly
P20339	RAB5A	cell organization and biogenesis;coagulation;metabolic process;regulation of biological process;response to stimulus;transport	cytoplasm;cytoskeleton;cytosol;endosome;membrane	catalytic activity;nucleotide binding;protein binding	6	RNA export, non-membrane-bounded organelle assembly
P20618	PSMB1	cell organization and biogenesis;metabolic process;regulation of biological process;response to stimulus;transport	cytoplasm;cytosol;extracellular;nucleus;organelle lumen;proteasome	catalytic activity;protein binding	6	RNA export, non-membrane-bounded organelle assembly
P20810	CAST	regulation of biological process	cytosol;endoplasmic reticulum;membrane	enzyme regulator activity;protein binding;RNA binding	6	RNA export, non-membrane-bounded organelle assembly
P21291	CSRP1		nucleus	metal ion binding;RNA binding	6	RNA export, non-membrane-bounded organelle assembly
P21333	FLNA	cell organization and biogenesis;cellular component movement;metabolic process;regulation of biological process;response to stimulus;transport	cytoplasm;cytoskeleton;cytosol;extracellular;membrane;nucleus	protein binding;RNA binding;signal transducer activity	6	RNA export, non-membrane-bounded organelle assembly
P21589	NT5E	metabolic process;regulation of biological process	cell surface;cytosol;membrane	catalytic activity;metal ion binding;nucleotide binding	6	RNA export, non-membrane-bounded organelle assembly
P21796	VDAC1	cell communication;cell death;cell differentiation;defense response;metabolic process;regulation of biological process;response to stimulus;transport	membrane;mitochondrion;nucleus	protein binding;transporter activity	6	RNA export, non-membrane-bounded organelle assembly
P21980	TGM2	cell organization and biogenesis;cellular homeostasis;metabolic process;regulation of biological process;response to stimulus;transport	cytoplasm;cytosol;endoplasmic reticulum;membrane;mitochondrion	catalytic activity;metal ion binding;nucleotide binding;protein binding	6	RNA export, non-membrane-bounded organelle assembly
P22314	UBA1	metabolic process;response to stimulus	cytoplasm;cytosol;membrane;mitochondrion;nucleus	catalytic activity;nucleotide binding;protein binding;RNA binding	6	RNA export, non-membrane-bounded organelle assembly
P23193	TCEA1	metabolic process;regulation of biological process;response to stimulus	nucleus	DNA binding;metal ion binding;protein binding	6	RNA export, non-membrane-bounded organelle assembly
P23284	PPIB	metabolic process;regulation of biological process	endoplasmic reticulum;membrane;nucleus;organelle lumen	catalytic activity;protein binding;RNA binding	6	RNA export, non-membrane-bounded organelle assembly
P23528	CFL1	cell organization and biogenesis;cellular component movement;metabolic process;regulation of biological process;response to stimulus	cytoplasm;cytoskeleton;cytosol;membrane;nucleus	protein binding	6	RNA export, non-membrane-bounded organelle assembly
P23588	EIF4B	cell organization and biogenesis;metabolic process;regulation of biological process	cytosol	catalytic activity;protein binding;RNA binding	6	RNA export, non-membrane-bounded organelle assembly
P24844	MYL9	regulation of biological process	cytosol	metal ion binding;structural molecule activity	6	RNA export, non-membrane-bounded organelle assembly
P25440	BRD2	cell organization and biogenesis;metabolic process;regulation of biological process	cytoplasm;nucleus	protein binding	6	RNA export, non-membrane-bounded organelle assembly
P25490	YY1	cell differentiation;cell organization and biogenesis;metabolic process;regulation of biological process;response to stimulus	cytoplasm;nucleus	DNA binding;metal ion binding;protein binding;RNA binding	6	RNA export, non-membrane-bounded organelle assembly
P25685	DNAJB1	cell communication;cell organization and biogenesis;cellular homeostasis;coagulation;metabolic process;regulation of biological process;response to stimulus	cytoplasm;cytosol;membrane;mitochondrion;nucleus	catalytic activity;enzyme regulator activity;metal ion binding;nucleotide binding;protein binding	6	RNA export, non-membrane-bounded organelle assembly
P25787	PSMA2	metabolic process;regulation of biological process;response to stimulus;transport	cytoplasm;cytosol;extracellular;nucleus;organelle lumen;proteasome	catalytic activity;protein binding	6	RNA export, non-membrane-bounded organelle assembly
P25788	PSMA3	metabolic process;regulation of biological process;response to stimulus;transport	cytoplasm;cytosol;nucleus;proteasome	catalytic activity;nucleotide binding;protein binding	6	RNA export, non-membrane-bounded organelle assembly
P26196	DDX6	cell organization and biogenesis;metabolic process;regulation of biological process	cytoplasm;cytosol;membrane;mitochondrion;nucleus	catalytic activity;nucleotide binding;protein binding;RNA binding	6	RNA export, non-membrane-bounded organelle assembly
P26447	S100A4	cell organization and biogenesis;regulation of biological process	extracellular;nucleus	metal ion binding;protein binding;RNA binding	6	RNA export, non-membrane-bounded organelle assembly
P26572	MGAT1	metabolic process	Golgi;membrane	catalytic activity;metal ion binding	6	RNA export, non-membrane-bounded organelle assembly
P26639	TARS	metabolic process	cytoplasm;cytoskeleton;cytosol	catalytic activity;nucleotide binding;protein binding;RNA binding	6	RNA export, non-membrane-bounded organelle assembly
P26640	VARS; VARS2	metabolic process;regulation of biological process	cytoplasm;cytosol;mitochondrion	catalytic activity;nucleotide binding;protein binding	6	RNA export, non-membrane-bounded organelle assembly
P27105	STOM	cell organization and biogenesis;regulation of biological process;transport	cytoplasm;cytoskeleton;cytosol;endoplasmic reticulum;membrane;mitochondrion	protein binding	6	RNA export, non-membrane-bounded organelle assembly
P27348	YWHAQ	cell organization and biogenesis;regulation of biological process;response to stimulus;transport	cytoplasm;cytosol;membrane;mitochondrion	protein binding	6	RNA export, non-membrane-bounded organelle assembly
P27487	DPP4	cellular component movement;defense response;metabolic process;regulation of biological process;response to stimulus	cell surface;extracellular;membrane	catalytic activity;protein binding;receptor activity	6	RNA export, non-membrane-bounded organelle assembly
P27695	APEX1	cell organization and biogenesis;cellular homeostasis;metabolic process;regulation of biological process;response to stimulus	cytoplasm;endoplasmic reticulum;mitochondrion;nucleus;ribosome	catalytic activity;DNA binding;metal ion binding;protein binding;RNA binding	6	RNA export, non-membrane-bounded organelle assembly
P28066	PSMA5	metabolic process;regulation of biological process;response to stimulus;transport	cytoplasm;cytosol;extracellular;nucleus;organelle lumen;proteasome	catalytic activity;nucleotide binding;protein binding	6	RNA export, non-membrane-bounded organelle assembly
P28072	PSMB6	metabolic process;regulation of biological process;response to stimulus;transport	cytoplasm;cytosol;nucleus;proteasome	catalytic activity;protein binding	6	RNA export, non-membrane-bounded organelle assembly
P28074	PSMB5	metabolic process;regulation of biological process;response to stimulus;transport	cytoplasm;cytosol;nucleus;proteasome	catalytic activity;protein binding	6	RNA export, non-membrane-bounded organelle assembly
P28347	TEAD1	cell organization and biogenesis;metabolic process;regulation of biological process;response to stimulus	nucleus	DNA binding;protein binding	6	RNA export, non-membrane-bounded organelle assembly
P29317	EPHA2	cell death;cell differentiation;cell organization and biogenesis;cell proliferation;cellular component movement;defense response;development;metabolic process;regulation of biological process;response to stimulus	cell surface;membrane	catalytic activity;nucleotide binding;protein binding;receptor activity;signal transducer activity	6	RNA export, non-membrane-bounded organelle assembly
P29372	MPG	metabolic process;response to stimulus	cytoplasm;mitochondrion;nucleus	catalytic activity;DNA binding;protein binding	6	RNA export, non-membrane-bounded organelle assembly
P29536	LMOD1	cell organization and biogenesis;regulation of biological process	cytoplasm;cytoskeleton;cytosol;membrane	protein binding	6	RNA export, non-membrane-bounded organelle assembly
P29992	GNA11	regulation of biological process;response to stimulus	cytoplasm;membrane	catalytic activity;metal ion binding;nucleotide binding;protein binding;signal transducer activity	6	RNA export, non-membrane-bounded organelle assembly
P30041	PRDX6	cellular homeostasis;metabolic process;regulation of biological process;response to stimulus;transport	cytoplasm;cytosol;extracellular;membrane;nucleus;organelle lumen;vacuole	antioxidant activity;catalytic activity;protein binding	6	RNA export, non-membrane-bounded organelle assembly
P30085	CMPK1	metabolic process	cytoplasm;cytosol;nucleus	catalytic activity;nucleotide binding	6	RNA export, non-membrane-bounded organelle assembly
P30481	HLA-B	regulation of biological process;response to stimulus	cell surface;endoplasmic reticulum;Golgi;membrane	protein binding	6	RNA export, non-membrane-bounded organelle assembly
P30536	TSPO	cell death;cell organization and biogenesis;cell proliferation;cellular component movement;metabolic process;regulation of biological process;response to stimulus;transport	membrane;mitochondrion	protein binding;receptor activity;signal transducer activity;transporter activity	6	RNA export, non-membrane-bounded organelle assembly
P31689	DNAJA1	cellular component movement;metabolic process;regulation of biological process;response to stimulus;transport	cytoplasm;cytoskeleton;cytosol;endoplasmic reticulum;membrane;mitochondrion;nucleus	enzyme regulator activity;metal ion binding;nucleotide binding;protein binding	6	RNA export, non-membrane-bounded organelle assembly
P31939	ATIC	metabolic process;response to stimulus	cytosol;membrane;mitochondrion	catalytic activity;protein binding	6	RNA export, non-membrane-bounded organelle assembly
P31946	YWHAB	cell organization and biogenesis;metabolic process;regulation of biological process;response to stimulus;transport	cytoplasm;cytosol;membrane;mitochondrion;nucleus	protein binding	6	RNA export, non-membrane-bounded organelle assembly
P31948	STIP1	response to stimulus	cytoplasm;cytosol;Golgi;nucleus	protein binding;RNA binding	6	RNA export, non-membrane-bounded organelle assembly
P31949	S100A11	regulation of biological process;response to stimulus;transport	cytoplasm;extracellular;nucleus;organelle lumen	metal ion binding;protein binding	6	RNA export, non-membrane-bounded organelle assembly
P32119	PRDX2	cell communication;cellular homeostasis;metabolic process;regulation of biological process;response to stimulus	cytoplasm;cytosol;membrane	antioxidant activity;catalytic activity;protein binding	6	RNA export, non-membrane-bounded organelle assembly
P33527	ABCC1	cell organization and biogenesis;cellular component movement;metabolic process;response to stimulus;transport	membrane	catalytic activity;nucleotide binding;transporter activity	6	RNA export, non-membrane-bounded organelle assembly
P33991	MCM4	metabolic process	membrane;nucleus	catalytic activity;DNA binding;nucleotide binding;protein binding	6	RNA export, non-membrane-bounded organelle assembly
P34741	SDC2	cell differentiation;cell organization and biogenesis;cellular component movement;metabolic process;regulation of biological process;response to stimulus	cell surface;membrane;organelle lumen	protein binding	6	RNA export, non-membrane-bounded organelle assembly
P34932	HSPA4	cell organization and biogenesis;response to stimulus;transport	cytoplasm;cytosol	nucleotide binding;protein binding	6	RNA export, non-membrane-bounded organelle assembly
P35222	CTNNB1	cell communication;cell differentiation;cell growth;cell organization and biogenesis;cell proliferation;cellular component movement;metabolic process;regulation of biological process;response to stimulus;transport	cytoplasm;cytoskeleton;cytosol;membrane;nucleus	DNA binding;protein binding;signal transducer activity	6	RNA export, non-membrane-bounded organelle assembly
P35579	MYH9	cell differentiation;cell organization and biogenesis;cellular component movement;metabolic process;regulation of biological process;response to stimulus;transport	cytoplasm;cytoskeleton;cytosol;extracellular;membrane;nucleus	catalytic activity;motor activity;nucleotide binding;protein binding;RNA binding;transporter activity	6	RNA export, non-membrane-bounded organelle assembly
P35580	MYH10	cell organization and biogenesis;cellular component movement;metabolic process;regulation of biological process;transport	cytoplasm;cytosol;nucleus	catalytic activity;motor activity;nucleotide binding;protein binding;transporter activity	6	RNA export, non-membrane-bounded organelle assembly
P35610	SOAT1	cell differentiation;cell organization and biogenesis;metabolic process;regulation of biological process;transport	endoplasmic reticulum;membrane	catalytic activity;protein binding	6	RNA export, non-membrane-bounded organelle assembly
P35658	NUP214	cell organization and biogenesis;cellular component movement;metabolic process;regulation of biological process;response to stimulus;transport	cytosol;nucleus	protein binding;structural molecule activity;transporter activity	6	RNA export, non-membrane-bounded organelle assembly
P35998	PSMC2	cell differentiation;metabolic process;regulation of biological process;response to stimulus;transport	cytoplasm;cytosol;extracellular;membrane;nucleus;organelle lumen;proteasome	catalytic activity;nucleotide binding;protein binding	6	RNA export, non-membrane-bounded organelle assembly
P36873	PPP1CC	cell differentiation;cell division;cell organization and biogenesis;metabolic process;regulation of biological process;response to stimulus	chromosome;cytoplasm;cytosol;membrane;mitochondrion;nucleus	catalytic activity;metal ion binding;protein binding;RNA binding	6	RNA export, non-membrane-bounded organelle assembly
P37198	NUP62	cell death;cell organization and biogenesis;metabolic process;regulation of biological process;response to stimulus;transport	cytoplasm;cytoskeleton;membrane;nucleus	protein binding;structural molecule activity;transporter activity	6	RNA export, non-membrane-bounded organelle assembly
P37802	TAGLN2	cell differentiation;transport	cytosol;extracellular	protein binding	6	RNA export, non-membrane-bounded organelle assembly
P38606	ATP6V1A	cellular homeostasis;metabolic process;regulation of biological process;response to stimulus;transport	cytosol;membrane;mitochondrion	catalytic activity;nucleotide binding;transporter activity	6	RNA export, non-membrane-bounded organelle assembly
P39656	DDOST	metabolic process;response to stimulus;transport	endoplasmic reticulum;membrane	catalytic activity;protein binding	6	RNA export, non-membrane-bounded organelle assembly
P39687	ANP32A	cell organization and biogenesis;metabolic process;regulation of biological process;response to stimulus;transport	cytoplasm;endoplasmic reticulum;nucleus	protein binding;RNA binding	6	RNA export, non-membrane-bounded organelle assembly
P40121	CAPG	cell organization and biogenesis;regulation of biological process	cytoplasm;extracellular;nucleus	protein binding	6	RNA export, non-membrane-bounded organelle assembly
P40222	TXLNA	cell proliferation;regulation of biological process;transport	cytoplasm;cytosol;extracellular;membrane	protein binding	6	RNA export, non-membrane-bounded organelle assembly
P41223	BUD31	cell organization and biogenesis;metabolic process;regulation of biological process	nucleus;spliceosomal complex	catalytic activity;protein binding	6	RNA export, non-membrane-bounded organelle assembly
P41252	IARS	cell differentiation;metabolic process;regulation of biological process	cytoplasm;cytosol;membrane	catalytic activity;nucleotide binding;protein binding;RNA binding	6	RNA export, non-membrane-bounded organelle assembly
P42166	TMPO	regulation of biological process	chromosome;nucleus	DNA binding;protein binding	6	RNA export, non-membrane-bounded organelle assembly
P42167	TMPO	regulation of biological process	chromosome;cytoplasm;membrane;nucleus	DNA binding;protein binding	6	RNA export, non-membrane-bounded organelle assembly
P42224	STAT1	cell death;cell differentiation;cell proliferation;cellular component movement;defense response;metabolic process;regulation of biological process;response to stimulus	cytoplasm;cytosol;nucleus	DNA binding;protein binding;signal transducer activity	6	RNA export, non-membrane-bounded organelle assembly
P42356	PI4KA	cell organization and biogenesis;metabolic process;regulation of biological process;response to stimulus	cytoplasm;cytosol;membrane	catalytic activity;nucleotide binding;protein binding	6	RNA export, non-membrane-bounded organelle assembly
P43007	SLC1A4	cell communication;transport	cell surface;membrane	transporter activity	6	RNA export, non-membrane-bounded organelle assembly
P43155	CRAT	metabolic process;transport	endoplasmic reticulum;membrane;mitochondrion;organelle lumen	catalytic activity;protein binding	6	RNA export, non-membrane-bounded organelle assembly
P43307	SSR1	cell organization and biogenesis;regulation of biological process;transport	endoplasmic reticulum;membrane	protein binding	6	RNA export, non-membrane-bounded organelle assembly
P43487	RANBP1	cell organization and biogenesis;metabolic process;regulation of biological process;response to stimulus;transport	cytoplasm;cytosol;nucleus	enzyme regulator activity;protein binding	6	RNA export, non-membrane-bounded organelle assembly
P45877	PPIC	metabolic process	cytoplasm	catalytic activity;protein binding	6	RNA export, non-membrane-bounded organelle assembly
P45880	VDAC2	regulation of biological process;transport	membrane;mitochondrion;nucleus	nucleotide binding;protein binding;transporter activity	6	RNA export, non-membrane-bounded organelle assembly
P45973	CBX5	coagulation;regulation of biological process	chromosome;nucleus	protein binding	6	RNA export, non-membrane-bounded organelle assembly
P46937	YAP1	cell organization and biogenesis;cell proliferation;metabolic process;regulation of biological process;response to stimulus	cytoplasm;cytosol;nucleus	DNA binding;protein binding	6	RNA export, non-membrane-bounded organelle assembly
P46939	UTRN	cell organization and biogenesis;regulation of biological process;response to stimulus	cytoplasm;cytoskeleton;membrane	metal ion binding;protein binding	6	RNA export, non-membrane-bounded organelle assembly
P46977	STT3A	metabolic process	endoplasmic reticulum;membrane	catalytic activity;metal ion binding;protein binding	6	RNA export, non-membrane-bounded organelle assembly
P47755	CAPZA2	cell organization and biogenesis;cellular component movement;coagulation;defense response;regulation of biological process;response to stimulus;transport	cytoskeleton;cytosol;extracellular;membrane	protein binding	6	RNA export, non-membrane-bounded organelle assembly
P47756	CAPZB	cell organization and biogenesis;cellular component movement;coagulation;regulation of biological process;transport	cytoplasm;cytoskeleton;cytosol	protein binding	6	RNA export, non-membrane-bounded organelle assembly
P47897	QARS	metabolic process;regulation of biological process	cytoplasm;cytosol;organelle lumen	catalytic activity;enzyme regulator activity;nucleotide binding;protein binding	6	RNA export, non-membrane-bounded organelle assembly
P48681	NES	cell organization and biogenesis;cell proliferation;development;regulation of biological process	cytoplasm;cytoskeleton	protein binding;structural molecule activity	6	RNA export, non-membrane-bounded organelle assembly
P48729	CSNK1A1	cell division;cell organization and biogenesis;metabolic process;regulation of biological process;response to stimulus;transport	chromosome;cytoplasm;cytoskeleton;cytosol;membrane;nucleus	catalytic activity;nucleotide binding;protein binding	6	RNA export, non-membrane-bounded organelle assembly
P49184	DNASE1L1	metabolic process;transport	endoplasmic reticulum;extracellular;nucleus;organelle lumen	catalytic activity;DNA binding	6	RNA export, non-membrane-bounded organelle assembly
P49721	PSMB2	metabolic process;regulation of biological process;response to stimulus;transport	cytoplasm;cytosol;membrane;nucleus;proteasome	catalytic activity;enzyme regulator activity;protein binding	6	RNA export, non-membrane-bounded organelle assembly
P49736	MCM2	cell death;cell organization and biogenesis;metabolic process;response to stimulus	chromosome;cytoplasm;cytoskeleton;cytosol;nucleus	catalytic activity;DNA binding;metal ion binding;nucleotide binding;protein binding	6	RNA export, non-membrane-bounded organelle assembly
P49790	NUP153	cell organization and biogenesis;metabolic process;regulation of biological process;transport	cytosol;membrane;nucleus	DNA binding;metal ion binding;protein binding;structural molecule activity;transporter activity	6	RNA export, non-membrane-bounded organelle assembly
P49792	RANBP2	cell organization and biogenesis;metabolic process;regulation of biological process;response to stimulus;transport	cytoplasm;cytosol;membrane;mitochondrion;nucleus	catalytic activity;enzyme regulator activity;metal ion binding;protein binding;RNA binding	6	RNA export, non-membrane-bounded organelle assembly
P49915	GMPS	metabolic process	cytoplasm;cytosol	catalytic activity;nucleotide binding	6	RNA export, non-membrane-bounded organelle assembly
P49916	LIG3	cell division;cell organization and biogenesis;metabolic process;regulation of biological process;response to stimulus	mitochondrion;nucleus	catalytic activity;DNA binding;metal ion binding;nucleotide binding;protein binding	6	RNA export, non-membrane-bounded organelle assembly
P50148	GNAQ	coagulation;regulation of biological process;response to stimulus	cytoplasm;membrane;nucleus	catalytic activity;enzyme regulator activity;metal ion binding;nucleotide binding;protein binding;signal transducer activity	6	RNA export, non-membrane-bounded organelle assembly
P50281	MMP14	cell differentiation;cell organization and biogenesis;cell proliferation;cellular component movement;metabolic process;regulation of biological process;response to stimulus	cytoplasm;cytoskeleton;cytosol;endosome;membrane;nucleus;organelle lumen	catalytic activity;enzyme regulator activity;metal ion binding;protein binding	6	RNA export, non-membrane-bounded organelle assembly
P50402	EMD	cell differentiation;cell organization and biogenesis;regulation of biological process;response to stimulus	cytoplasm;endoplasmic reticulum;membrane;nucleus	protein binding	6	RNA export, non-membrane-bounded organelle assembly
P50502	ST13	cell organization and biogenesis;metabolic process;regulation of biological process	cytoplasm;cytosol	nucleotide binding;protein binding	6	RNA export, non-membrane-bounded organelle assembly
P50579	METAP2	metabolic process;regulation of biological process	cytoplasm;cytosol;membrane	catalytic activity;metal ion binding;RNA binding	6	RNA export, non-membrane-bounded organelle assembly
P50613	CDK7	cell division;cell organization and biogenesis;cell proliferation;metabolic process;regulation of biological process;response to stimulus	cytoplasm;nucleus	catalytic activity;nucleotide binding;protein binding	6	RNA export, non-membrane-bounded organelle assembly
P50995	ANXA11	cell division;response to stimulus;transport	cytoplasm;cytoskeleton;cytosol;membrane;nucleus;vacuole	metal ion binding;protein binding;RNA binding	6	RNA export, non-membrane-bounded organelle assembly
P51114	FXR1	cell death;cell differentiation;development;regulation of biological process	cytoplasm;cytosol;membrane;nucleus	protein binding;RNA binding	6	RNA export, non-membrane-bounded organelle assembly
P51116	FXR2	regulation of biological process	cytoplasm;cytosol;membrane;nucleus	protein binding;RNA binding	6	RNA export, non-membrane-bounded organelle assembly
P51153	RAB13	cell organization and biogenesis;cellular component movement;metabolic process;regulation of biological process;response to stimulus;transport	cytosol;endosome;Golgi;membrane	catalytic activity;nucleotide binding;protein binding	6	RNA export, non-membrane-bounded organelle assembly
P51571	SSR4		endoplasmic reticulum;membrane		6	RNA export, non-membrane-bounded organelle assembly
P51636	CAV2	cell organization and biogenesis;regulation of biological process;response to stimulus;transport	cytoplasm;Golgi;membrane;nucleus	protein binding;structural molecule activity	6	RNA export, non-membrane-bounded organelle assembly
P51665	PSMD7	metabolic process;regulation of biological process;response to stimulus;transport	cytosol;extracellular;membrane;nucleus;organelle lumen;proteasome	catalytic activity;protein binding	6	RNA export, non-membrane-bounded organelle assembly
P51911	CNN1	cell organization and biogenesis;regulation of biological process	cytoskeleton	protein binding	6	RNA export, non-membrane-bounded organelle assembly
P51970	NDUFA8	cell organization and biogenesis;metabolic process;transport	membrane;mitochondrion	catalytic activity;protein binding	6	RNA export, non-membrane-bounded organelle assembly
P52209	PGD	metabolic process	cytoplasm;cytosol;nucleus	catalytic activity	6	RNA export, non-membrane-bounded organelle assembly
P52294	KPNA1	metabolic process;regulation of biological process;transport	cytoplasm;cytosol;nucleus	protein binding;transporter activity	6	RNA export, non-membrane-bounded organelle assembly
P52907	CAPZA1	cell organization and biogenesis;cellular component movement;coagulation;defense response;regulation of biological process;response to stimulus;transport	cytoplasm;cytoskeleton;cytosol;extracellular	protein binding	6	RNA export, non-membrane-bounded organelle assembly
P52948	NUP98	cell organization and biogenesis;metabolic process;regulation of biological process;transport	chromosome;cytosol;membrane;nucleus	catalytic activity;protein binding;RNA binding;structural molecule activity;transporter activity	6	RNA export, non-membrane-bounded organelle assembly
P53680	AP2S1	cell organization and biogenesis;cellular component movement;metabolic process;regulation of biological process;response to stimulus;transport	cytosol;membrane	protein binding;transporter activity	6	RNA export, non-membrane-bounded organelle assembly
P53992	SEC24C	cell organization and biogenesis;regulation of biological process;transport	cytoplasm;cytosol;endoplasmic reticulum;membrane	metal ion binding;protein binding	6	RNA export, non-membrane-bounded organelle assembly
P54136	RARS	metabolic process	cytoplasm;cytosol;membrane;mitochondrion;nucleus	catalytic activity;nucleotide binding;protein binding;RNA binding	6	RNA export, non-membrane-bounded organelle assembly
P54289	CACNA2D1	cellular homeostasis;regulation of biological process;transport	endoplasmic reticulum;membrane	metal ion binding;transporter activity	6	RNA export, non-membrane-bounded organelle assembly
P54652	HSPA2	cell differentiation;cell organization and biogenesis;metabolic process;regulation of biological process;response to stimulus	cell surface;cytoplasm;cytoskeleton;cytosol;membrane;mitochondrion;nucleus	nucleotide binding;protein binding	6	RNA export, non-membrane-bounded organelle assembly
P54886	ALDH18A1	metabolic process	cytoplasm;cytosol;membrane;mitochondrion	catalytic activity;nucleotide binding;protein binding;RNA binding	6	RNA export, non-membrane-bounded organelle assembly
P55010	EIF5	cell organization and biogenesis;metabolic process;regulation of biological process	cytoplasm;cytosol;membrane;nucleus	catalytic activity;nucleotide binding;protein binding;RNA binding	6	RNA export, non-membrane-bounded organelle assembly
P55060	CSE1L	cell death;cell proliferation;transport	cytoplasm;cytosol;membrane;nucleus	protein binding;transporter activity	6	RNA export, non-membrane-bounded organelle assembly
P55287	CDH11	cell organization and biogenesis	cytoplasm;membrane	metal ion binding	6	RNA export, non-membrane-bounded organelle assembly
P55290	CDH13	cell organization and biogenesis;cell proliferation;cellular component movement;regulation of biological process;response to stimulus	cytoplasm;extracellular;membrane	metal ion binding;protein binding	6	RNA export, non-membrane-bounded organelle assembly
P55884	EIF3B	cell organization and biogenesis;metabolic process;regulation of biological process	cytoplasm;cytosol	protein binding;RNA binding;structural molecule activity	6	RNA export, non-membrane-bounded organelle assembly
P56192	MARS	cell communication;metabolic process;regulation of biological process;response to stimulus	cytoplasm;cytosol;membrane	catalytic activity;nucleotide binding;protein binding;RNA binding	6	RNA export, non-membrane-bounded organelle assembly
P56556	NDUFA6	cell organization and biogenesis;metabolic process;response to stimulus;transport	membrane;mitochondrion	catalytic activity	6	RNA export, non-membrane-bounded organelle assembly
P57740	NUP107	cell organization and biogenesis;metabolic process;regulation of biological process;transport	chromosome;cytosol;membrane;nucleus	protein binding;structural molecule activity;transporter activity	6	RNA export, non-membrane-bounded organelle assembly
P60174	TPI1	development;metabolic process	cytosol;nucleus	catalytic activity;protein binding	6	RNA export, non-membrane-bounded organelle assembly
P60228	EIF3E	metabolic process;regulation of biological process	chromosome;cytoplasm;cytosol;membrane;nucleus	protein binding;RNA binding	6	RNA export, non-membrane-bounded organelle assembly
P60468	SEC61B	metabolic process;transport	cytosol;endoplasmic reticulum;membrane	protein binding;RNA binding;transporter activity	6	RNA export, non-membrane-bounded organelle assembly
P60660	MYL6	cellular component movement	cytosol;membrane	catalytic activity;metal ion binding;motor activity;protein binding;structural molecule activity	6	RNA export, non-membrane-bounded organelle assembly
P60842	EIF4A1	metabolic process;regulation of biological process	cytoplasm;cytosol;membrane;nucleus	catalytic activity;DNA binding;nucleotide binding;protein binding;RNA binding	6	RNA export, non-membrane-bounded organelle assembly
P60903	S100A10	cell organization and biogenesis;regulation of biological process;response to stimulus	endoplasmic reticulum;extracellular;membrane	metal ion binding;protein binding	6	RNA export, non-membrane-bounded organelle assembly
P60983	GMFB	metabolic process;regulation of biological process;response to stimulus		enzyme regulator activity;protein binding;signal transducer activity	6	RNA export, non-membrane-bounded organelle assembly
P61009	SPCS3	metabolic process;transport	endoplasmic reticulum;membrane	catalytic activity	6	RNA export, non-membrane-bounded organelle assembly
P61011	SRP54	cell organization and biogenesis;metabolic process;response to stimulus;transport	cytoplasm;cytosol;nucleus	catalytic activity;nucleotide binding;protein binding;RNA binding	6	RNA export, non-membrane-bounded organelle assembly
P61020	RAB5B	cell organization and biogenesis;regulation of biological process;response to stimulus;transport	endosome;membrane	catalytic activity;nucleotide binding;protein binding	6	RNA export, non-membrane-bounded organelle assembly
P61088	UBE2N	cell organization and biogenesis;metabolic process;regulation of biological process;response to stimulus;transport	cytoplasm;cytosol;nucleus	catalytic activity;nucleotide binding;protein binding;RNA binding	6	RNA export, non-membrane-bounded organelle assembly
P61163	ACTR1A	regulation of biological process;transport	cytoplasm;cytoskeleton;cytosol	nucleotide binding;protein binding	6	RNA export, non-membrane-bounded organelle assembly
P61204	ARF3	metabolic process;regulation of biological process;response to stimulus;transport	cytoplasm;Golgi;membrane	catalytic activity;nucleotide binding;protein binding;signal transducer activity	6	RNA export, non-membrane-bounded organelle assembly
P61224	RAP1B	cell organization and biogenesis;cell proliferation;regulation of biological process;response to stimulus;transport	cytoplasm;cytosol;membrane	catalytic activity;nucleotide binding;protein binding	6	RNA export, non-membrane-bounded organelle assembly
P61225	RAP2B	cell organization and biogenesis;regulation of biological process;response to stimulus;transport	cytosol;endosome;membrane	catalytic activity;nucleotide binding;protein binding	6	RNA export, non-membrane-bounded organelle assembly
P61586	RHOA	cell differentiation;cell division;cell organization and biogenesis;cellular component movement;metabolic process;regulation of biological process;response to stimulus;transport	cytoplasm;cytoskeleton;cytosol;endosome;membrane	catalytic activity;nucleotide binding;protein binding	6	RNA export, non-membrane-bounded organelle assembly
P61619	SEC61A1	cell growth;cell organization and biogenesis;response to stimulus;transport	cytosol;endoplasmic reticulum;membrane	protein binding	6	RNA export, non-membrane-bounded organelle assembly
P61803	DAD1	cell death;metabolic process;regulation of biological process;response to stimulus	endoplasmic reticulum;membrane	catalytic activity	6	RNA export, non-membrane-bounded organelle assembly
P61960	UFM1	metabolic process;regulation of biological process;response to stimulus	cytoplasm;endoplasmic reticulum;nucleus	protein binding	6	RNA export, non-membrane-bounded organelle assembly
P62070	RRAS2	cell differentiation;regulation of biological process;response to stimulus	endoplasmic reticulum;membrane	catalytic activity;nucleotide binding;protein binding	6	RNA export, non-membrane-bounded organelle assembly
P62140	PPP1CB	cell division;metabolic process;regulation of biological process;response to stimulus	cytoplasm;cytosol;nucleus	catalytic activity;metal ion binding;protein binding	6	RNA export, non-membrane-bounded organelle assembly
P62191	PSMC1	metabolic process;regulation of biological process;response to stimulus;transport	cytoplasm;cytosol;membrane;nucleus;proteasome	catalytic activity;nucleotide binding;protein binding;RNA binding	6	RNA export, non-membrane-bounded organelle assembly
P62258	YWHAE	cell organization and biogenesis;cellular component movement;cellular homeostasis;metabolic process;regulation of biological process;response to stimulus;transport	cytoplasm;cytosol;membrane;mitochondrion;nucleus	protein binding;RNA binding	6	RNA export, non-membrane-bounded organelle assembly
P62834	RAP1A	cell organization and biogenesis;cellular homeostasis;regulation of biological process;response to stimulus;transport	cytoplasm;cytosol;endosome;membrane	catalytic activity;nucleotide binding;protein binding;transporter activity	6	RNA export, non-membrane-bounded organelle assembly
P62837	UBE2D2	metabolic process;regulation of biological process;response to stimulus	cytoplasm;cytosol;nucleus	catalytic activity;nucleotide binding;protein binding	6	RNA export, non-membrane-bounded organelle assembly
P62873	GNB1	cell death;cell organization and biogenesis;cell proliferation;cellular homeostasis;metabolic process;regulation of biological process;response to stimulus	cytosol;membrane	catalytic activity;protein binding;signal transducer activity	6	RNA export, non-membrane-bounded organelle assembly
P62979	RPS27A	cell communication;cell organization and biogenesis;cellular homeostasis;defense response;metabolic process;regulation of biological process;response to stimulus;transport	cytoplasm;cytosol;membrane;nucleus;ribosome	metal ion binding;protein binding;RNA binding;structural molecule activity	6	RNA export, non-membrane-bounded organelle assembly
P63000	RAC1	cell organization and biogenesis;cell proliferation;cellular component movement;coagulation;defense response;metabolic process;regulation of biological process;response to stimulus;transport	cytoplasm;cytosol;membrane	catalytic activity;nucleotide binding;protein binding	6	RNA export, non-membrane-bounded organelle assembly
P63010	AP2B1	cell organization and biogenesis;cellular component movement;metabolic process;regulation of biological process;response to stimulus;transport	cytosol;membrane	protein binding;transporter activity	6	RNA export, non-membrane-bounded organelle assembly
P63092	GNAS	metabolic process;regulation of biological process;response to stimulus;transport	cytoplasm;cytosol;membrane	catalytic activity;metal ion binding;nucleotide binding;protein binding;signal transducer activity	6	RNA export, non-membrane-bounded organelle assembly
P63096	GNAI1	cell division;metabolic process;regulation of biological process;response to stimulus;transport	cytoplasm;cytoskeleton;membrane;nucleus	catalytic activity;metal ion binding;nucleotide binding;protein binding;signal transducer activity	6	RNA export, non-membrane-bounded organelle assembly
P63104	YWHAZ	cell organization and biogenesis;metabolic process;regulation of biological process;response to stimulus;transport	cytoplasm;cytosol;membrane;mitochondrion;nucleus	catalytic activity;protein binding;RNA binding	6	RNA export, non-membrane-bounded organelle assembly
P63208	SKP1	cell organization and biogenesis;cellular homeostasis;metabolic process;regulation of biological process;response to stimulus	cytoplasm;cytosol;nucleus	catalytic activity;protein binding	6	RNA export, non-membrane-bounded organelle assembly
P67812	SEC11A	metabolic process	endoplasmic reticulum;membrane	catalytic activity	6	RNA export, non-membrane-bounded organelle assembly
P67936	TPM4	cell differentiation;cell organization and biogenesis;cellular component movement	cytoplasm;cytoskeleton;cytosol;membrane	metal ion binding;protein binding;structural molecule activity	6	RNA export, non-membrane-bounded organelle assembly
P68036	UBE2L3	cell proliferation;metabolic process;regulation of biological process;response to stimulus	cytoplasm;cytosol;nucleus	catalytic activity;enzyme regulator activity;nucleotide binding;protein binding;RNA binding	6	RNA export, non-membrane-bounded organelle assembly
P78406	RAE1	cell division;cell organization and biogenesis;metabolic process;regulation of biological process;response to stimulus;transport	cytoplasm;cytoskeleton;nucleus	protein binding;RNA binding	6	RNA export, non-membrane-bounded organelle assembly
P80723	BASP1	cell differentiation;cell organization and biogenesis;regulation of biological process	cytoplasm;cytoskeleton;membrane;nucleus	DNA binding;protein binding	6	RNA export, non-membrane-bounded organelle assembly
P84095	RHOG	cell organization and biogenesis;cellular component movement;regulation of biological process;response to stimulus;transport	cytosol;membrane	catalytic activity;nucleotide binding;protein binding	6	RNA export, non-membrane-bounded organelle assembly
P85037	FOXK1	cell differentiation;development;metabolic process;regulation of biological process	nucleus	DNA binding;protein binding	6	RNA export, non-membrane-bounded organelle assembly
P98082	DAB2	cell death;cell differentiation;cell organization and biogenesis;cell proliferation;development;regulation of biological process;response to stimulus;transport	cytoplasm;cytosol;membrane	protein binding;receptor activity	6	RNA export, non-membrane-bounded organelle assembly
Q00610	CLTC	cell differentiation;cell division;cell organization and biogenesis;cellular component movement;metabolic process;regulation of biological process;response to stimulus;transport	cytoplasm;cytoskeleton;cytosol;endosome;membrane;vacuole	protein binding;RNA binding;structural molecule activity	6	RNA export, non-membrane-bounded organelle assembly
Q01167	FOXK2	cell differentiation;metabolic process;regulation of biological process	nucleus	DNA binding;metal ion binding;protein binding	6	RNA export, non-membrane-bounded organelle assembly
Q01518	CAP1	cell organization and biogenesis;cellular component movement;regulation of biological process;response to stimulus;transport	cytoplasm;cytoskeleton;extracellular;membrane;organelle lumen	protein binding	6	RNA export, non-membrane-bounded organelle assembly
Q01968	OCRL	cell organization and biogenesis;metabolic process;regulation of biological process;response to stimulus	cytoplasm;cytosol;endosome;Golgi;membrane;nucleus	catalytic activity;enzyme regulator activity;protein binding	6	RNA export, non-membrane-bounded organelle assembly
Q01970	PLCB3	cell communication;cell organization and biogenesis;metabolic process;regulation of biological process;response to stimulus	cytoskeleton;cytosol;membrane	catalytic activity;metal ion binding;motor activity;protein binding;signal transducer activity	6	RNA export, non-membrane-bounded organelle assembly
Q01995	TAGLN	cell differentiation	cytoplasm	protein binding	6	RNA export, non-membrane-bounded organelle assembly
Q02539	HIST1H1A	cell organization and biogenesis;regulation of biological process	cell surface;chromosome;nucleus	DNA binding;protein binding	6	RNA export, non-membrane-bounded organelle assembly
Q02978	SLC25A11	metabolic process;transport	membrane;mitochondrion;nucleus	RNA binding;transporter activity	6	RNA export, non-membrane-bounded organelle assembly
Q03001	DST	cell organization and biogenesis;cellular component movement;regulation of biological process;response to stimulus;transport	cytoplasm;cytoskeleton;cytosol;endoplasmic reticulum;membrane;nucleus	metal ion binding;protein binding	6	RNA export, non-membrane-bounded organelle assembly
Q03135	CAV1	cell communication;cell differentiation;cell organization and biogenesis;cellular component movement;cellular homeostasis;metabolic process;regulation of biological process;response to stimulus;transport	endoplasmic reticulum;endosome;Golgi;membrane	enzyme regulator activity;protein binding;structural molecule activity	6	RNA export, non-membrane-bounded organelle assembly
Q03518	TAP1	defense response;response to stimulus;transport	endoplasmic reticulum;membrane;mitochondrion	catalytic activity;nucleotide binding;protein binding;transporter activity	6	RNA export, non-membrane-bounded organelle assembly
Q03519	TAP2	response to stimulus;transport	endoplasmic reticulum;membrane	catalytic activity;nucleotide binding;protein binding;transporter activity	6	RNA export, non-membrane-bounded organelle assembly
Q05682	CALD1	cellular component movement	cytoplasm;cytoskeleton;cytosol;membrane	protein binding	6	RNA export, non-membrane-bounded organelle assembly
Q06830	PRDX1	cell proliferation;cellular homeostasis;defense response;metabolic process;regulation of biological process;response to stimulus	cytoplasm;cytosol;mitochondrion;nucleus	antioxidant activity;catalytic activity;protein binding;RNA binding	6	RNA export, non-membrane-bounded organelle assembly
Q07065	CKAP4	metabolic process;transport	cytoplasm;cytoskeleton;cytosol;endoplasmic reticulum;membrane;organelle lumen	RNA binding	6	RNA export, non-membrane-bounded organelle assembly
Q07157	TJP1	cell communication;cell organization and biogenesis;regulation of biological process;response to stimulus	cytoplasm;cytosol;membrane	protein binding	6	RNA export, non-membrane-bounded organelle assembly
Q07812	BAX	cell death;cell differentiation;cell organization and biogenesis;cell proliferation;cellular component movement;cellular homeostasis;metabolic process;regulation of biological process;response to stimulus;transport	cytoplasm;cytosol;endoplasmic reticulum;membrane;mitochondrion;nucleus	protein binding;transporter activity	6	RNA export, non-membrane-bounded organelle assembly
Q08722	CD47	cell organization and biogenesis;cellular component movement;regulation of biological process;response to stimulus;transport	membrane	protein binding;receptor activity;signal transducer activity	6	RNA export, non-membrane-bounded organelle assembly
Q09666	AHNAK	cell organization and biogenesis;regulation of biological process	cytoplasm;cytoskeleton;cytosol;membrane;nucleus	protein binding;RNA binding;structural molecule activity	6	RNA export, non-membrane-bounded organelle assembly
Q0VDF9	HSPA14	cell organization and biogenesis;metabolic process	cytoplasm;cytosol;membrane;ribosome	nucleotide binding;protein binding	6	RNA export, non-membrane-bounded organelle assembly
Q10469	MGAT2	metabolic process	Golgi;membrane	catalytic activity	6	RNA export, non-membrane-bounded organelle assembly
Q10471	GALNT2	metabolic process	extracellular;Golgi;membrane	catalytic activity;metal ion binding;protein binding	6	RNA export, non-membrane-bounded organelle assembly
Q10567	AP1B1	regulation of biological process;transport	cytosol;Golgi;membrane	protein binding;transporter activity	6	RNA export, non-membrane-bounded organelle assembly
Q10588	BST1	metabolic process;regulation of biological process;response to stimulus;transport	extracellular;membrane	catalytic activity	6	RNA export, non-membrane-bounded organelle assembly
Q12768	KIAA0196; WASHC5	cell organization and biogenesis;transport	cytoplasm;cytosol;endoplasmic reticulum;endosome	protein binding	6	RNA export, non-membrane-bounded organelle assembly
Q12769	NUP160	cell organization and biogenesis;metabolic process;regulation of biological process;transport	chromosome;cytosol;nucleus	protein binding;transporter activity	6	RNA export, non-membrane-bounded organelle assembly
Q12789	GTF3C1	metabolic process;regulation of biological process	membrane;nucleus	DNA binding;protein binding	6	RNA export, non-membrane-bounded organelle assembly
Q12797	ASPH	metabolic process;regulation of biological process;response to stimulus;transport	cytoplasm;endoplasmic reticulum;membrane;organelle lumen	catalytic activity;metal ion binding;protein binding;structural molecule activity	6	RNA export, non-membrane-bounded organelle assembly
Q12846	STX4	cell organization and biogenesis;regulation of biological process;response to stimulus;transport	cell surface;cytoplasm;cytosol;endosome;membrane;vacuole	enzyme regulator activity;protein binding	6	RNA export, non-membrane-bounded organelle assembly
Q12849	GRSF1	metabolic process	cytoplasm;mitochondrion	RNA binding	6	RNA export, non-membrane-bounded organelle assembly
Q12884	FAP	cell death;cell proliferation;cellular component movement;metabolic process;regulation of biological process	cell surface;cytoplasm;extracellular;membrane	catalytic activity;protein binding	6	RNA export, non-membrane-bounded organelle assembly
Q12959	DLG1	cell communication;cell organization and biogenesis;cell proliferation;metabolic process;regulation of biological process;response to stimulus;transport	cytoplasm;cytosol;endoplasmic reticulum;Golgi;membrane;nucleus	catalytic activity;protein binding;structural molecule activity;transporter activity	6	RNA export, non-membrane-bounded organelle assembly
Q13045	FLII	cell organization and biogenesis;development;metabolic process;regulation of biological process	cytoplasm;cytoskeleton;cytosol;nucleus	protein binding	6	RNA export, non-membrane-bounded organelle assembly
Q13131	PRKAA1	cell communication;cell organization and biogenesis;metabolic process;regulation of biological process;response to stimulus	cytoplasm;cytosol;membrane;nucleus	catalytic activity;metal ion binding;nucleotide binding;protein binding	6	RNA export, non-membrane-bounded organelle assembly
Q13200	PSMD2	metabolic process;regulation of biological process;response to stimulus;transport	cytoplasm;cytosol;extracellular;membrane;nucleus;organelle lumen;proteasome	catalytic activity;enzyme regulator activity;nucleotide binding;protein binding	6	RNA export, non-membrane-bounded organelle assembly
Q13283	G3BP1	metabolic process;regulation of biological process;response to stimulus;transport	cytoplasm;cytosol;membrane;nucleus	catalytic activity;DNA binding;nucleotide binding;protein binding;RNA binding	6	RNA export, non-membrane-bounded organelle assembly
Q13310	PABPC4	coagulation;metabolic process	cytoplasm;cytosol;nucleus	protein binding;RNA binding	6	RNA export, non-membrane-bounded organelle assembly
Q13330	MTA1	cell organization and biogenesis;metabolic process;regulation of biological process;response to stimulus	cytoplasm;cytoskeleton;cytosol;nucleus	catalytic activity;DNA binding;metal ion binding;protein binding	6	RNA export, non-membrane-bounded organelle assembly
Q13347	EIF3I	cell organization and biogenesis;metabolic process;regulation of biological process	cytoplasm;cytosol	protein binding;RNA binding	6	RNA export, non-membrane-bounded organelle assembly
Q13409	DYNC1I2	cell division;cell organization and biogenesis;cellular component movement;regulation of biological process;transport	cytoplasm;cytoskeleton;cytosol;extracellular;Golgi;mitochondrion;organelle lumen	catalytic activity;motor activity;protein binding	6	RNA export, non-membrane-bounded organelle assembly
Q13418	ILK	cell organization and biogenesis;cell proliferation;cellular component movement;development;metabolic process;regulation of biological process;response to stimulus	cytoplasm;cytosol;membrane	catalytic activity;nucleotide binding;protein binding;signal transducer activity	6	RNA export, non-membrane-bounded organelle assembly
Q13425	SNTB2		cytoplasm;cytoskeleton;membrane	protein binding;RNA binding;structural molecule activity	6	RNA export, non-membrane-bounded organelle assembly
Q13492	PICALM	cell organization and biogenesis;cell proliferation;metabolic process;regulation of biological process;response to stimulus;transport	cell surface;cytosol;endosome;Golgi;membrane;nucleus	protein binding	6	RNA export, non-membrane-bounded organelle assembly
Q13501	SQSTM1	cell communication;cell death;cell differentiation;cell organization and biogenesis;metabolic process;regulation of biological process;response to stimulus;transport	cytoplasm;cytosol;endoplasmic reticulum;endosome;nucleus;vacuole	catalytic activity;metal ion binding;protein binding	6	RNA export, non-membrane-bounded organelle assembly
Q13505	MTX1	transport	membrane;mitochondrion		6	RNA export, non-membrane-bounded organelle assembly
Q13557	CAMK2D	cell differentiation;cell organization and biogenesis;cellular component movement;cellular homeostasis;metabolic process;regulation of biological process;response to stimulus	cytoplasm;cytosol;endoplasmic reticulum;membrane;nucleus	catalytic activity;nucleotide binding;protein binding	6	RNA export, non-membrane-bounded organelle assembly
Q13561	DCTN2	cell organization and biogenesis;cell proliferation;regulation of biological process;transport	chromosome;cytoplasm;cytoskeleton;cytosol;membrane	catalytic activity;motor activity;protein binding	6	RNA export, non-membrane-bounded organelle assembly
Q13616	CUL1	cell death;cell organization and biogenesis;cell proliferation;cellular homeostasis;metabolic process;regulation of biological process;response to stimulus	cytosol	catalytic activity;protein binding	6	RNA export, non-membrane-bounded organelle assembly
Q13619	CUL4A	cell organization and biogenesis;metabolic process;regulation of biological process;response to stimulus		catalytic activity;protein binding	6	RNA export, non-membrane-bounded organelle assembly
Q13642	FHL1	cell differentiation;development;regulation of biological process	cytoplasm;cytosol;membrane;nucleus	metal ion binding;protein binding	6	RNA export, non-membrane-bounded organelle assembly
Q13643	FHL3	cell organization and biogenesis	nucleus	metal ion binding;protein binding	6	RNA export, non-membrane-bounded organelle assembly
Q13724	MOGS	metabolic process	endoplasmic reticulum;membrane	catalytic activity	6	RNA export, non-membrane-bounded organelle assembly
Q13868	EXOSC2	metabolic process;regulation of biological process	cytoplasm;cytosol;nucleus	catalytic activity;protein binding;RNA binding	6	RNA export, non-membrane-bounded organelle assembly
Q13884	SNTB1		cytoplasm;cytoskeleton;membrane	protein binding;structural molecule activity	6	RNA export, non-membrane-bounded organelle assembly
Q13895	BYSL	cell differentiation;cell proliferation;metabolic process	cytoplasm;cytosol;membrane;nucleus	protein binding;RNA binding	6	RNA export, non-membrane-bounded organelle assembly
Q13951	CBFB	cell differentiation;metabolic process;regulation of biological process	membrane;nucleus	DNA binding;protein binding	6	RNA export, non-membrane-bounded organelle assembly
Q14118	DAG1	cell differentiation;cell organization and biogenesis;cellular component movement;metabolic process;regulation of biological process;response to stimulus;transport	cytoplasm;cytoskeleton;cytosol;extracellular;membrane;nucleus;organelle lumen	metal ion binding;protein binding;receptor activity;structural molecule activity	6	RNA export, non-membrane-bounded organelle assembly
Q14152	EIF3A	cell organization and biogenesis;metabolic process;regulation of biological process	cytoplasm;cytosol;membrane;nucleus	protein binding;RNA binding;structural molecule activity	6	RNA export, non-membrane-bounded organelle assembly
Q14156	EFR3A	cell organization and biogenesis;metabolic process	cytoplasm;cytosol;membrane		6	RNA export, non-membrane-bounded organelle assembly
Q14165	MLEC	metabolic process;transport	endoplasmic reticulum;membrane	protein binding	6	RNA export, non-membrane-bounded organelle assembly
Q14185	DOCK1	cell death;cell organization and biogenesis;cellular component movement;coagulation;regulation of biological process;response to stimulus;transport	cytoplasm;cytosol;membrane	enzyme regulator activity;protein binding	6	RNA export, non-membrane-bounded organelle assembly
Q14192	FHL2	cell differentiation;metabolic process;regulation of biological process;response to stimulus	cytoplasm;nucleus	metal ion binding;protein binding	6	RNA export, non-membrane-bounded organelle assembly
Q14203	DCTN1	cell division;cell organization and biogenesis;cellular component movement;metabolic process;regulation of biological process;transport	chromosome;cytoplasm;cytoskeleton;cytosol;membrane;nucleus	catalytic activity;motor activity;protein binding	6	RNA export, non-membrane-bounded organelle assembly
Q14204	DYNC1H1	cell division;cell organization and biogenesis;cellular component movement;regulation of biological process;transport	cytoplasm;cytoskeleton;cytosol;extracellular;membrane;organelle lumen	catalytic activity;motor activity;nucleotide binding;protein binding;RNA binding	6	RNA export, non-membrane-bounded organelle assembly
Q14240	EIF4A2	metabolic process;regulation of biological process	cytosol	catalytic activity;DNA binding;nucleotide binding;protein binding;RNA binding	6	RNA export, non-membrane-bounded organelle assembly
Q14247	CTTN	cell organization and biogenesis;cellular component movement;regulation of biological process;transport	cytoplasm;cytoskeleton;cytosol;Golgi;membrane	protein binding	6	RNA export, non-membrane-bounded organelle assembly
Q14254	FLOT2	cell organization and biogenesis;regulation of biological process	cytoskeleton;endosome;membrane	protein binding	6	RNA export, non-membrane-bounded organelle assembly
Q14315	FLNC	cell organization and biogenesis	cytoplasm;cytoskeleton;cytosol;membrane	protein binding	6	RNA export, non-membrane-bounded organelle assembly
Q14318	FKBP8	cell death;metabolic process;regulation of biological process;response to stimulus	cytoplasm;cytosol;endoplasmic reticulum;membrane;mitochondrion	catalytic activity;metal ion binding;protein binding	6	RNA export, non-membrane-bounded organelle assembly
Q14344	GNA13	cell differentiation;cellular component movement;cellular homeostasis;regulation of biological process;response to stimulus	cytoplasm;cytosol;membrane;nucleus	catalytic activity;metal ion binding;nucleotide binding;protein binding;signal transducer activity	6	RNA export, non-membrane-bounded organelle assembly
Q14566	MCM6	metabolic process	nucleus	catalytic activity;DNA binding;nucleotide binding;protein binding	6	RNA export, non-membrane-bounded organelle assembly
Q14642	INPP5A	metabolic process;regulation of biological process;response to stimulus	membrane	catalytic activity;protein binding	6	RNA export, non-membrane-bounded organelle assembly
Q14683	SMC1A	cell division;cell organization and biogenesis;metabolic process;regulation of biological process;response to stimulus	chromosome;cytosol;nucleus	nucleotide binding;protein binding;RNA binding	6	RNA export, non-membrane-bounded organelle assembly
Q14694	USP10	metabolic process;regulation of biological process;response to stimulus	cytoplasm;cytosol;endosome;nucleus	catalytic activity;protein binding;RNA binding	6	RNA export, non-membrane-bounded organelle assembly
Q14699	RFTN1	cell organization and biogenesis;regulation of biological process;response to stimulus;transport	cytoplasm;endosome;membrane	RNA binding	6	RNA export, non-membrane-bounded organelle assembly
Q14728	MFSD10	cell death;transport	membrane	transporter activity	6	RNA export, non-membrane-bounded organelle assembly
Q14938	NFIX	metabolic process;regulation of biological process	nucleus	DNA binding;protein binding	6	RNA export, non-membrane-bounded organelle assembly
Q14974	KPNB1	cell organization and biogenesis;cellular component movement;metabolic process;regulation of biological process;response to stimulus;transport	cytoplasm;cytosol;extracellular;membrane;nucleus;organelle lumen	metal ion binding;protein binding;RNA binding;transporter activity	6	RNA export, non-membrane-bounded organelle assembly
Q15005	SPCS2	metabolic process;transport	endoplasmic reticulum;membrane	catalytic activity	6	RNA export, non-membrane-bounded organelle assembly
Q15008	PSMD6	metabolic process;regulation of biological process;response to stimulus;transport	cytosol;extracellular;organelle lumen;proteasome	catalytic activity;enzyme regulator activity;protein binding	6	RNA export, non-membrane-bounded organelle assembly
Q15019	2024-09-02	cell differentiation;cell division;cell organization and biogenesis;regulation of biological process;response to stimulus	chromosome;cytoplasm;cytoskeleton;cytosol;membrane;nucleus	nucleotide binding;protein binding	6	RNA export, non-membrane-bounded organelle assembly
Q15035	TRAM2	metabolic process;transport	membrane	protein binding	6	RNA export, non-membrane-bounded organelle assembly
Q15046	KARS	metabolic process;regulation of biological process;response to stimulus	cytoplasm;cytosol;extracellular;membrane;mitochondrion;nucleus;organelle lumen	catalytic activity;nucleotide binding;protein binding;RNA binding	6	RNA export, non-membrane-bounded organelle assembly
Q15070	OXA1L	cell organization and biogenesis;metabolic process;regulation of biological process	membrane;mitochondrion	protein binding	6	RNA export, non-membrane-bounded organelle assembly
Q15286	RAB35	cell organization and biogenesis;regulation of biological process;response to stimulus;transport	cytosol;endosome;membrane;mitochondrion	catalytic activity;nucleotide binding;protein binding	6	RNA export, non-membrane-bounded organelle assembly
Q15291	RBBP5	cell organization and biogenesis;metabolic process;regulation of biological process;response to stimulus	nucleus	catalytic activity;DNA binding;protein binding	6	RNA export, non-membrane-bounded organelle assembly
Q15326	ZMYND11	cell organization and biogenesis;cell proliferation;defense response;metabolic process;regulation of biological process;response to stimulus	chromosome;nucleus	DNA binding;metal ion binding;protein binding	6	RNA export, non-membrane-bounded organelle assembly
Q15363	TMED2	cell organization and biogenesis;regulation of biological process;transport	endoplasmic reticulum;Golgi;membrane	protein binding	6	RNA export, non-membrane-bounded organelle assembly
Q15388	TOMM20	cell communication;cell organization and biogenesis;metabolic process;response to stimulus;transport	membrane;mitochondrion	protein binding;transporter activity	6	RNA export, non-membrane-bounded organelle assembly
Q15404	RSU1	regulation of biological process;response to stimulus	cytosol	protein binding	6	RNA export, non-membrane-bounded organelle assembly
Q15417	CNN3	cell differentiation;cell organization and biogenesis;regulation of biological process	cytoskeleton;cytosol	protein binding	6	RNA export, non-membrane-bounded organelle assembly
Q15477	SKIV2L	metabolic process	cytoplasm;cytosol;nucleus	catalytic activity;nucleotide binding;RNA binding	6	RNA export, non-membrane-bounded organelle assembly
Q15582	TGFBI	cell differentiation;cell organization and biogenesis;cell proliferation;metabolic process;regulation of biological process;response to stimulus	extracellular;membrane	protein binding	6	RNA export, non-membrane-bounded organelle assembly
Q15648	MED1	cell differentiation;cell organization and biogenesis;cell proliferation;development;metabolic process;regulation of biological process;response to stimulus;transport	chromosome;membrane;nucleus	catalytic activity;DNA binding;protein binding;receptor activity	6	RNA export, non-membrane-bounded organelle assembly
Q15650	TRIP4	metabolic process;regulation of biological process;response to stimulus;transport	cytoplasm;cytoskeleton;cytosol;nucleus	catalytic activity;metal ion binding;protein binding	6	RNA export, non-membrane-bounded organelle assembly
Q15904	ATP6AP1	cellular homeostasis;regulation of biological process;response to stimulus;transport	endoplasmic reticulum;membrane	catalytic activity;nucleotide binding;protein binding;transporter activity	6	RNA export, non-membrane-bounded organelle assembly
Q15942	ZYX	cell communication;cell organization and biogenesis;regulation of biological process;response to stimulus	cytoplasm;cytoskeleton;cytosol;membrane;nucleus	metal ion binding;protein binding;RNA binding	6	RNA export, non-membrane-bounded organelle assembly
Q16181	2024-09-07	cell differentiation;cell division;cell organization and biogenesis;regulation of biological process	chromosome;cytoplasm;cytoskeleton;cytosol;membrane;nucleus	nucleotide binding;protein binding;structural molecule activity	6	RNA export, non-membrane-bounded organelle assembly
Q16352	INA	cell differentiation;cell organization and biogenesis;development	cytoskeleton;membrane	structural molecule activity	6	RNA export, non-membrane-bounded organelle assembly
Q16543	CDC37	cell division;metabolic process;regulation of biological process;response to stimulus;transport	cytoplasm;cytosol	catalytic activity;enzyme regulator activity;protein binding	6	RNA export, non-membrane-bounded organelle assembly
Q16555	DPYSL2	cell differentiation;cell organization and biogenesis;cellular component movement;development;metabolic process;regulation of biological process;response to stimulus;transport	cytoplasm;cytoskeleton;cytosol;membrane	catalytic activity;protein binding	6	RNA export, non-membrane-bounded organelle assembly
Q16706	MAN2A1	cell organization and biogenesis;metabolic process;regulation of biological process	Golgi;membrane	catalytic activity;metal ion binding	6	RNA export, non-membrane-bounded organelle assembly
Q16851	UGP2	metabolic process	cytoplasm;cytosol;nucleus	catalytic activity;metal ion binding;nucleotide binding;protein binding	6	RNA export, non-membrane-bounded organelle assembly
Q16881	TXNRD1	cell proliferation;cellular homeostasis;metabolic process;regulation of biological process;response to stimulus;transport	cytoplasm;cytosol;mitochondrion;nucleus	antioxidant activity;catalytic activity;nucleotide binding;protein binding	6	RNA export, non-membrane-bounded organelle assembly
Q16891	IMMT	cell organization and biogenesis;cellular homeostasis	membrane;mitochondrion	protein binding;RNA binding	6	RNA export, non-membrane-bounded organelle assembly
Q27J81	INF2	cell organization and biogenesis;regulation of biological process	cytoplasm	protein binding	6	RNA export, non-membrane-bounded organelle assembly
Q29RF7	PDS5A	cell division;cell organization and biogenesis;metabolic process;regulation of biological process;response to stimulus	chromosome;cytosol;membrane;nucleus	protein binding	6	RNA export, non-membrane-bounded organelle assembly
Q2M2I8	AAK1	cell organization and biogenesis;metabolic process;regulation of biological process;transport	cytoplasm;cytosol;membrane	catalytic activity;nucleotide binding;protein binding	6	RNA export, non-membrane-bounded organelle assembly
Q2NL82	TSR1	cell organization and biogenesis;metabolic process	cytosol;nucleus	catalytic activity;nucleotide binding;RNA binding	6	RNA export, non-membrane-bounded organelle assembly
Q2PZI1	DPY19L1	metabolic process	membrane	catalytic activity	6	RNA export, non-membrane-bounded organelle assembly
Q32P28	LEPRE1; P3H1	metabolic process;regulation of biological process	endoplasmic reticulum;extracellular;membrane;organelle lumen	catalytic activity;metal ion binding;protein binding	6	RNA export, non-membrane-bounded organelle assembly
Q3KQU3	MAP7D1	cell organization and biogenesis	cytoplasm;cytoskeleton;cytosol	structural molecule activity	6	RNA export, non-membrane-bounded organelle assembly
Q3MHD2	LSM12; LSM12P1				6	RNA export, non-membrane-bounded organelle assembly
Q460N5	PARP14	metabolic process;regulation of biological process	cytoplasm;cytosol;membrane;nucleus	catalytic activity;nucleotide binding;protein binding;RNA binding	6	RNA export, non-membrane-bounded organelle assembly
Q49A26	GLYR1	metabolic process	chromosome;cytosol;Golgi;nucleus	catalytic activity;DNA binding;nucleotide binding;protein binding	6	RNA export, non-membrane-bounded organelle assembly
Q4KMQ2	ANO6	cell organization and biogenesis;cellular component movement;cellular homeostasis;coagulation;regulation of biological process;response to stimulus;transport	cell surface;cytosol;membrane	protein binding;transporter activity	6	RNA export, non-membrane-bounded organelle assembly
Q4V9L6	TMEM119	cell differentiation;regulation of biological process	cytoplasm;endoplasmic reticulum;membrane		6	RNA export, non-membrane-bounded organelle assembly
Q52LJ0	FAM98B	metabolic process;regulation of biological process	cytoplasm;nucleus	catalytic activity;protein binding;RNA binding	6	RNA export, non-membrane-bounded organelle assembly
Q5M775	SPECC1	cell organization and biogenesis;metabolic process;transport	cytoskeleton;Golgi;membrane;nucleus	catalytic activity;motor activity;protein binding;transporter activity	6	RNA export, non-membrane-bounded organelle assembly
Q5SRE5	NUP188	cell organization and biogenesis;cellular component movement;metabolic process;regulation of biological process;transport	membrane;nucleus	structural molecule activity	6	RNA export, non-membrane-bounded organelle assembly
Q5T8P6	RBM26	metabolic process;regulation of biological process		metal ion binding;protein binding;RNA binding	6	RNA export, non-membrane-bounded organelle assembly
Q5T9L3	WLS	development;regulation of biological process;response to stimulus;transport	endoplasmic reticulum;endosome;Golgi;membrane	protein binding;signal transducer activity	6	RNA export, non-membrane-bounded organelle assembly
Q5VT25	CDC42BPA	cell organization and biogenesis;cellular component movement;metabolic process;regulation of biological process;response to stimulus;transport	cytoplasm;cytoskeleton;extracellular;Golgi	catalytic activity;metal ion binding;motor activity;nucleotide binding;protein binding;structural molecule activity	6	RNA export, non-membrane-bounded organelle assembly
Q5XKP0	C19orf70	cell organization and biogenesis	membrane;mitochondrion		6	RNA export, non-membrane-bounded organelle assembly
Q63HN8	RNF213	cell organization and biogenesis;metabolic process;regulation of biological process	cytoplasm;cytosol;membrane	catalytic activity;metal ion binding;protein binding	6	RNA export, non-membrane-bounded organelle assembly
Q66K74	MAP1S	cell death;cell organization and biogenesis;cellular component movement;metabolic process;regulation of biological process;transport	cytoplasm;cytoskeleton;cytosol;nucleus	catalytic activity;DNA binding;protein binding	6	RNA export, non-membrane-bounded organelle assembly
Q69YQ0	SPECC1L	cell division;metabolic process	cytoplasm;cytoskeleton;cytosol	protein binding;structural molecule activity	6	RNA export, non-membrane-bounded organelle assembly
Q6NUQ4	TMEM214	cell death	cytosol;endoplasmic reticulum;Golgi;membrane		6	RNA export, non-membrane-bounded organelle assembly
Q6P1J9	CDC73	cell organization and biogenesis;metabolic process;regulation of biological process;response to stimulus	cytosol;nucleus	protein binding	6	RNA export, non-membrane-bounded organelle assembly
Q6PD62	CTR9	cell differentiation;cell organization and biogenesis;metabolic process;regulation of biological process;response to stimulus	nucleus	protein binding	6	RNA export, non-membrane-bounded organelle assembly
Q6UXN9	WDR82	cell organization and biogenesis;metabolic process	chromosome;membrane;nucleus	catalytic activity;protein binding	6	RNA export, non-membrane-bounded organelle assembly
Q6UXV4	APOOL	cell organization and biogenesis;transport	extracellular;membrane;mitochondrion;organelle lumen	protein binding	6	RNA export, non-membrane-bounded organelle assembly
Q6WCQ1	MPRIP		cytoplasm;cytoskeleton;cytosol	protein binding	6	RNA export, non-membrane-bounded organelle assembly
Q6Y1H2	PTPLB; HACD2	metabolic process	endoplasmic reticulum;membrane	catalytic activity;protein binding	6	RNA export, non-membrane-bounded organelle assembly
Q6YHK3	CD109	metabolic process;regulation of biological process;transport	cell surface;extracellular;membrane	enzyme regulator activity;protein binding	6	RNA export, non-membrane-bounded organelle assembly
Q6ZXV5	TMTC3	regulation of biological process;response to stimulus	endoplasmic reticulum;membrane	protein binding	6	RNA export, non-membrane-bounded organelle assembly
Q709F0	ACAD11	metabolic process	membrane;mitochondrion;nucleus	catalytic activity;nucleotide binding	6	RNA export, non-membrane-bounded organelle assembly
Q70UQ0	IKBIP	response to stimulus	endoplasmic reticulum;membrane	protein binding	6	RNA export, non-membrane-bounded organelle assembly
Q7KZF4	SND1	cell differentiation;metabolic process;regulation of biological process	cytoplasm;cytosol;membrane;mitochondrion;nucleus	catalytic activity;protein binding;RNA binding	6	RNA export, non-membrane-bounded organelle assembly
Q7L2E3	DHX30	cell organization and biogenesis;metabolic process	cytoplasm;cytosol;mitochondrion	catalytic activity;nucleotide binding;protein binding;RNA binding	6	RNA export, non-membrane-bounded organelle assembly
Q7L576	CYFIP1	cell differentiation;cell growth;cell organization and biogenesis;development;regulation of biological process;response to stimulus;transport	cytoplasm;cytosol;extracellular;organelle lumen	protein binding;RNA binding	6	RNA export, non-membrane-bounded organelle assembly
Q7Z3B4	NUP54	cell organization and biogenesis;metabolic process;regulation of biological process;transport	membrane;nucleus	protein binding;structural molecule activity;transporter activity	6	RNA export, non-membrane-bounded organelle assembly
Q7Z3K3	POGZ	cell division;cell organization and biogenesis	chromosome;cytoplasm;cytosol;nucleus	DNA binding;metal ion binding;protein binding	6	RNA export, non-membrane-bounded organelle assembly
Q7Z406	MYH14	cell organization and biogenesis;cellular component movement;regulation of biological process;response to stimulus	cytoplasm;cytosol;membrane	catalytic activity;motor activity;nucleotide binding;protein binding	6	RNA export, non-membrane-bounded organelle assembly
Q7Z417	NUFIP2		cytoplasm;cytosol;membrane;nucleus;ribosome	protein binding;RNA binding	6	RNA export, non-membrane-bounded organelle assembly
Q7Z5K2	WAPAL; WAPL	cell division;cell organization and biogenesis;regulation of biological process;response to stimulus	chromosome;cytoplasm;cytosol;nucleus	protein binding	6	RNA export, non-membrane-bounded organelle assembly
Q7Z7H5	TMED4	regulation of biological process;response to stimulus;transport	endoplasmic reticulum;membrane	signal transducer activity	6	RNA export, non-membrane-bounded organelle assembly
Q7Z7K6	CENPV	cell division;cell organization and biogenesis;cellular component movement;metabolic process;regulation of biological process	chromosome;cytoplasm;cytoskeleton;cytosol;nucleus	catalytic activity	6	RNA export, non-membrane-bounded organelle assembly
Q86SQ0	PHLDB2	cell organization and biogenesis;cellular component movement;metabolic process;regulation of biological process;transport	cytoplasm;cytoskeleton;cytosol;Golgi;membrane	catalytic activity;motor activity;protein binding	6	RNA export, non-membrane-bounded organelle assembly
Q86TC9	MYPN	cell organization and biogenesis;regulation of biological process	cytoplasm;nucleus	protein binding	6	RNA export, non-membrane-bounded organelle assembly
Q86UE4	MTDH	cell organization and biogenesis;regulation of biological process;response to stimulus	cytoplasm;endoplasmic reticulum;membrane;nucleus	protein binding;RNA binding	6	RNA export, non-membrane-bounded organelle assembly
Q86UP2	KTN1	cellular component movement;metabolic process	endoplasmic reticulum;membrane;organelle lumen	protein binding;RNA binding	6	RNA export, non-membrane-bounded organelle assembly
Q86V81	ALYREF	cell differentiation;metabolic process;regulation of biological process;response to stimulus;transport	cytoplasm;cytosol;membrane;nucleus;spliceosomal complex	protein binding;RNA binding	6	RNA export, non-membrane-bounded organelle assembly
Q86VP6	CAND1	cell differentiation;cell organization and biogenesis;cellular homeostasis;metabolic process;regulation of biological process;transport	cytoplasm;cytosol;extracellular;Golgi;membrane;nucleus;organelle lumen	protein binding	6	RNA export, non-membrane-bounded organelle assembly
Q86W42	THOC6	cell death;development;metabolic process;regulation of biological process;transport	nucleus	protein binding;RNA binding	6	RNA export, non-membrane-bounded organelle assembly
Q86W92	PPFIBP1	cell organization and biogenesis;metabolic process	cytosol;membrane	protein binding	6	RNA export, non-membrane-bounded organelle assembly
Q86WV6	TMEM173	cell death;defense response;regulation of biological process;response to stimulus;transport	cytoplasm;cytosol;endoplasmic reticulum;Golgi;membrane;mitochondrion	nucleotide binding;protein binding	6	RNA export, non-membrane-bounded organelle assembly
Q86Y07	VRK2	metabolic process;regulation of biological process;response to stimulus	cytoplasm;endoplasmic reticulum;membrane;mitochondrion;nucleus	catalytic activity;nucleotide binding;protein binding	6	RNA export, non-membrane-bounded organelle assembly
Q86Y39	NDUFA11	cell organization and biogenesis;metabolic process;transport	membrane;mitochondrion	catalytic activity	6	RNA export, non-membrane-bounded organelle assembly
Q86YP4	GATAD2A	metabolic process;regulation of biological process	nucleus	DNA binding;metal ion binding;protein binding	6	RNA export, non-membrane-bounded organelle assembly
Q8IUD2	ERC1	development;metabolic process;regulation of biological process;transport	cytoplasm;endoplasmic reticulum;Golgi;membrane	protein binding;transporter activity	6	RNA export, non-membrane-bounded organelle assembly
Q8IWZ8	SUGP1	metabolic process	nucleus;spliceosomal complex	protein binding;RNA binding	6	RNA export, non-membrane-bounded organelle assembly
Q8IXB1	DNAJC10	cellular homeostasis;metabolic process;regulation of biological process;response to stimulus	endoplasmic reticulum;membrane;organelle lumen	catalytic activity;enzyme regulator activity;protein binding	6	RNA export, non-membrane-bounded organelle assembly
Q8IXM6	NRM		membrane;nucleus	protein binding	6	RNA export, non-membrane-bounded organelle assembly
Q8IXS6	PALM2	regulation of biological process	membrane		6	RNA export, non-membrane-bounded organelle assembly
Q8IYI6	EXOC8	cell organization and biogenesis;regulation of biological process;transport	cytoplasm;cytosol;endosome;membrane	protein binding	6	RNA export, non-membrane-bounded organelle assembly
Q8IZ83	ALDH16A1	metabolic process	membrane	catalytic activity	6	RNA export, non-membrane-bounded organelle assembly
Q8IZP0	ABI1	cell organization and biogenesis;cellular component movement;metabolic process;regulation of biological process;response to stimulus	cytoplasm;cytoskeleton;cytosol;endoplasmic reticulum;membrane;nucleus	enzyme regulator activity;protein binding	6	RNA export, non-membrane-bounded organelle assembly
Q8IZQ5	C11orf31; SELENOH			RNA binding	6	RNA export, non-membrane-bounded organelle assembly
Q8N1F7	NUP93	cell organization and biogenesis;cellular component movement;metabolic process;regulation of biological process;response to stimulus;transport	membrane;nucleus	protein binding;structural molecule activity	6	RNA export, non-membrane-bounded organelle assembly
Q8N1G2	FTSJD2; CMTR1	metabolic process	cytosol;nucleus	catalytic activity;protein binding	6	RNA export, non-membrane-bounded organelle assembly
Q8N1G4	LRRC47	metabolic process		catalytic activity;protein binding;RNA binding	6	RNA export, non-membrane-bounded organelle assembly
Q8N3C0	ASCC3	cell proliferation;metabolic process;regulation of biological process;response to stimulus	cytosol;membrane;nucleus	catalytic activity;nucleotide binding;protein binding;RNA binding	6	RNA export, non-membrane-bounded organelle assembly
Q8N3U4	STAG2	cell division;cell organization and biogenesis;regulation of biological process	chromosome;cytosol;membrane;nucleus	protein binding	6	RNA export, non-membrane-bounded organelle assembly
Q8N4V1	MMGT1	transport	endoplasmic reticulum;endosome;Golgi;membrane	transporter activity	6	RNA export, non-membrane-bounded organelle assembly
Q8N556	AFAP1	regulation of biological process	cytoplasm;cytoskeleton;cytosol	protein binding	6	RNA export, non-membrane-bounded organelle assembly
Q8N5C1	FAM26E; CALHM5	transport	membrane	transporter activity	6	RNA export, non-membrane-bounded organelle assembly
Q8N5W9	FAM101B; RFLNB	cell organization and biogenesis;regulation of biological process	cytoplasm;cytoskeleton	protein binding	6	RNA export, non-membrane-bounded organelle assembly
Q8N6S5	ARL6IP6		membrane		6	RNA export, non-membrane-bounded organelle assembly
Q8N8S7	ENAH	cellular component movement	cytoplasm;cytoskeleton;cytosol;membrane	protein binding	6	RNA export, non-membrane-bounded organelle assembly
Q8N9N2	ASCC1	metabolic process;regulation of biological process	nucleus	protein binding;RNA binding	6	RNA export, non-membrane-bounded organelle assembly
Q8NB49	ATP11C	cell differentiation;cell organization and biogenesis;regulation of biological process;transport	endoplasmic reticulum;endosome;membrane	catalytic activity;metal ion binding;nucleotide binding;protein binding;transporter activity	6	RNA export, non-membrane-bounded organelle assembly
Q8NBL1	POGLUT1	development;metabolic process;regulation of biological process	endoplasmic reticulum;organelle lumen	catalytic activity	6	RNA export, non-membrane-bounded organelle assembly
Q8NBU5	ATAD1	metabolic process;regulation of biological process;response to stimulus	membrane;mitochondrion;nucleus	catalytic activity;nucleotide binding;RNA binding	6	RNA export, non-membrane-bounded organelle assembly
Q8NDH3	NPEPL1	metabolic process	cytoplasm;nucleus	catalytic activity;metal ion binding;protein binding	6	RNA export, non-membrane-bounded organelle assembly
Q8NE71	ABCF1	defense response;metabolic process;regulation of biological process;response to stimulus;transport	cytoplasm;cytosol;membrane;nucleus;ribosome	catalytic activity;nucleotide binding;protein binding;RNA binding;translation regulator activity	6	RNA export, non-membrane-bounded organelle assembly
Q8NF91	SYNE1	cell differentiation;cell organization and biogenesis	cytoplasm;cytoskeleton;Golgi;membrane;nucleus	protein binding;RNA binding	6	RNA export, non-membrane-bounded organelle assembly
Q8NFH3	NUP43	cell division;cell organization and biogenesis;metabolic process;regulation of biological process;transport	chromosome;cytosol;nucleus	protein binding	6	RNA export, non-membrane-bounded organelle assembly
Q8NFH4	NUP37	cell division;cell organization and biogenesis;metabolic process;regulation of biological process;transport	chromosome;cytosol;nucleus	protein binding	6	RNA export, non-membrane-bounded organelle assembly
Q8NFH5	NUP35	cell organization and biogenesis;metabolic process;regulation of biological process;transport	membrane;nucleus	DNA binding;protein binding;transporter activity	6	RNA export, non-membrane-bounded organelle assembly
Q8TAD7	C12orf75				6	RNA export, non-membrane-bounded organelle assembly
Q8TAE8	GADD45GIP1	cell organization and biogenesis;metabolic process;regulation of biological process	mitochondrion;nucleus;organelle lumen;ribosome	protein binding	6	RNA export, non-membrane-bounded organelle assembly
Q8TB61	SLC35B2	metabolic process;regulation of biological process;response to stimulus;transport	Golgi;membrane	signal transducer activity;transporter activity	6	RNA export, non-membrane-bounded organelle assembly
Q8TBF4	ZCRB1	metabolic process	nucleus;spliceosomal complex	metal ion binding;RNA binding	6	RNA export, non-membrane-bounded organelle assembly
Q8TCJ2	STT3B	metabolic process;response to stimulus	endoplasmic reticulum;membrane	catalytic activity;metal ion binding	6	RNA export, non-membrane-bounded organelle assembly
Q8TD43	TRPM4	cellular component movement;cellular homeostasis;metabolic process;regulation of biological process;response to stimulus;transport	cytosol;endoplasmic reticulum;Golgi;membrane	nucleotide binding;protein binding;transporter activity	6	RNA export, non-membrane-bounded organelle assembly
Q8TED0	UTP15	metabolic process;regulation of biological process	cytoplasm;endoplasmic reticulum;nucleus	protein binding;RNA binding	6	RNA export, non-membrane-bounded organelle assembly
Q8TED1	GPX8	metabolic process;response to stimulus	membrane;organelle lumen	antioxidant activity;catalytic activity	6	RNA export, non-membrane-bounded organelle assembly
Q8TF68	ZNF384	metabolic process;regulation of biological process	nucleus	DNA binding;metal ion binding;protein binding	6	RNA export, non-membrane-bounded organelle assembly
Q8WUA2	PPIL4	metabolic process;regulation of biological process	cytosol;nucleus	catalytic activity;RNA binding	6	RNA export, non-membrane-bounded organelle assembly
Q8WUM0	NUP133	cell differentiation;cell organization and biogenesis;metabolic process;regulation of biological process;transport	chromosome;cytosol;membrane;nucleus	protein binding;structural molecule activity;transporter activity	6	RNA export, non-membrane-bounded organelle assembly
Q8WUM4	PDCD6IP	cell death;cell division;cell organization and biogenesis;regulation of biological process;transport	cytoplasm;cytoskeleton;cytosol;extracellular;membrane	protein binding	6	RNA export, non-membrane-bounded organelle assembly
Q8WUZ0	BCL7C	cell death			6	RNA export, non-membrane-bounded organelle assembly
Q8WVM7	STAG1	cell division;cell organization and biogenesis;metabolic process;regulation of biological process	chromosome;cytosol;nucleus	protein binding	6	RNA export, non-membrane-bounded organelle assembly
Q8WVM8	SCFD1	cell organization and biogenesis;regulation of biological process;response to stimulus;transport	cytoplasm;cytosol;endoplasmic reticulum;Golgi;membrane	protein binding	6	RNA export, non-membrane-bounded organelle assembly
Q8WWI1	LMO7	metabolic process;regulation of biological process	cytoplasm;cytosol;nucleus	catalytic activity;metal ion binding;protein binding	6	RNA export, non-membrane-bounded organelle assembly
Q8WWM7	ATXN2L	cell organization and biogenesis;regulation of biological process	cytoplasm;cytosol;membrane;nucleus	protein binding;RNA binding	6	RNA export, non-membrane-bounded organelle assembly
Q8WWQ0	PHIP	cell organization and biogenesis;regulation of biological process;response to stimulus	nucleus	protein binding	6	RNA export, non-membrane-bounded organelle assembly
Q8WXH0	SYNE2	cell organization and biogenesis;cellular component movement;regulation of biological process;transport	cytoplasm;cytoskeleton;endoplasmic reticulum;membrane;mitochondrion;nucleus;organelle lumen	protein binding	6	RNA export, non-membrane-bounded organelle assembly
Q8WXX5	DNAJC9	regulation of biological process;response to stimulus	cytoplasm;cytosol;membrane;nucleus	protein binding	6	RNA export, non-membrane-bounded organelle assembly
Q8WYP5	AHCTF1	cell division;cell organization and biogenesis;regulation of biological process;transport	chromosome;cytoplasm;cytosol;membrane;nucleus	DNA binding;protein binding	6	RNA export, non-membrane-bounded organelle assembly
Q92504	SLC39A7	cellular homeostasis;transport	endoplasmic reticulum;Golgi;membrane	protein binding;transporter activity	6	RNA export, non-membrane-bounded organelle assembly
Q92508	PIEZO1	regulation of biological process;response to stimulus;transport	endoplasmic reticulum;membrane	transporter activity	6	RNA export, non-membrane-bounded organelle assembly
Q92544	TM9SF4	cell organization and biogenesis;cellular homeostasis;regulation of biological process;response to stimulus;transport	endosome;Golgi;membrane	protein binding	6	RNA export, non-membrane-bounded organelle assembly
Q92572	AP3S1	cellular component movement;regulation of biological process;response to stimulus;transport	Golgi;membrane	protein binding;transporter activity	6	RNA export, non-membrane-bounded organelle assembly
Q92576	PHF3	development;metabolic process		metal ion binding;protein binding	6	RNA export, non-membrane-bounded organelle assembly
Q92615	LARP4B	regulation of biological process	cytoplasm;cytosol;membrane;ribosome	protein binding;RNA binding	6	RNA export, non-membrane-bounded organelle assembly
Q92620	DHX38	metabolic process;transport	cytoplasm;membrane;nucleus;spliceosomal complex	catalytic activity;nucleotide binding;protein binding;RNA binding	6	RNA export, non-membrane-bounded organelle assembly
Q92621	NUP205	cell organization and biogenesis;metabolic process;regulation of biological process;transport	membrane;nucleus	protein binding;structural molecule activity	6	RNA export, non-membrane-bounded organelle assembly
Q92626	PXDN	cell organization and biogenesis;metabolic process;regulation of biological process;response to stimulus	endoplasmic reticulum;extracellular	antioxidant activity;catalytic activity;metal ion binding;protein binding;structural molecule activity	6	RNA export, non-membrane-bounded organelle assembly
Q92633	LPAR1	cell differentiation;cell organization and biogenesis;cellular component movement;cellular homeostasis;metabolic process;regulation of biological process;response to stimulus	cell surface;cytoplasm;endosome;membrane	metal ion binding;protein binding;receptor activity;signal transducer activity	6	RNA export, non-membrane-bounded organelle assembly
Q92688	ANP32B	cell organization and biogenesis;metabolic process;regulation of biological process	cytoplasm;nucleus	protein binding	6	RNA export, non-membrane-bounded organelle assembly
Q92769	HDAC2	cell differentiation;cell organization and biogenesis;coagulation;metabolic process;regulation of biological process;response to stimulus	chromosome;cytoplasm;nucleus	catalytic activity;DNA binding;protein binding;RNA binding	6	RNA export, non-membrane-bounded organelle assembly
Q92791	LEPREL4; P3H4	cell organization and biogenesis;metabolic process	chromosome;endoplasmic reticulum	protein binding	6	RNA export, non-membrane-bounded organelle assembly
Q92793	CREBBP	cell organization and biogenesis;metabolic process;regulation of biological process;response to stimulus	cytoplasm;nucleus	catalytic activity;DNA binding;metal ion binding;protein binding;signal transducer activity	6	RNA export, non-membrane-bounded organelle assembly
Q92900	UPF1	cell organization and biogenesis;cellular homeostasis;metabolic process;regulation of biological process;response to stimulus;transport	chromosome;cytoplasm;cytosol;nucleus;spliceosomal complex	catalytic activity;DNA binding;metal ion binding;nucleotide binding;protein binding;RNA binding	6	RNA export, non-membrane-bounded organelle assembly
Q969G5	PRKCDBP; CAVIN3	cell organization and biogenesis;regulation of biological process	cytoplasm;cytosol;membrane	protein binding	6	RNA export, non-membrane-bounded organelle assembly
Q969X1	TMBIM1	regulation of biological process;transport	endosome;Golgi;membrane;vacuole	protein binding	6	RNA export, non-membrane-bounded organelle assembly
Q96A65	EXOC4	cell communication;cell organization and biogenesis;regulation of biological process;transport	cytoplasm;cytosol;membrane	protein binding	6	RNA export, non-membrane-bounded organelle assembly
Q96AC1	FERMT2	cell organization and biogenesis;regulation of biological process;response to stimulus	cell surface;cytoplasm;cytoskeleton;cytosol;membrane;nucleus	protein binding	6	RNA export, non-membrane-bounded organelle assembly
Q96AG4	LRRC59		endoplasmic reticulum;membrane;nucleus	protein binding;RNA binding	6	RNA export, non-membrane-bounded organelle assembly
Q96AQ6	PBXIP1	cell differentiation;development;regulation of biological process	cytoplasm;cytoskeleton;cytosol;nucleus	protein binding	6	RNA export, non-membrane-bounded organelle assembly
Q96BP3	PPWD1	metabolic process	nucleus;spliceosomal complex	catalytic activity;protein binding	6	RNA export, non-membrane-bounded organelle assembly
Q96BY6	DOCK10	cell differentiation;cell organization and biogenesis;regulation of biological process;response to stimulus	cytoplasm;membrane;nucleus	protein binding	6	RNA export, non-membrane-bounded organelle assembly
Q96C36	PYCR2	metabolic process;response to stimulus	cytoplasm;mitochondrion;organelle lumen	catalytic activity;nucleotide binding	6	RNA export, non-membrane-bounded organelle assembly
Q96CT7	CCDC124	cell division	cytoplasm;cytoskeleton	RNA binding	6	RNA export, non-membrane-bounded organelle assembly
Q96CW1	AP2M1	cell organization and biogenesis;cellular component movement;metabolic process;regulation of biological process;response to stimulus;transport	cytosol;membrane	protein binding;transporter activity	6	RNA export, non-membrane-bounded organelle assembly
Q96D71	REPS1	cell organization and biogenesis;transport	cytosol;membrane	metal ion binding;protein binding	6	RNA export, non-membrane-bounded organelle assembly
Q96EE3	SEH1L	cell communication;cell division;cell organization and biogenesis;defense response;metabolic process;regulation of biological process;response to stimulus;transport	chromosome;cytosol;membrane;nucleus;vacuole	protein binding	6	RNA export, non-membrane-bounded organelle assembly
Q96F86	EDC3	cell organization and biogenesis;metabolic process	cytoplasm;cytosol;membrane	catalytic activity;protein binding;RNA binding	6	RNA export, non-membrane-bounded organelle assembly
Q96FQ6	S100A16	response to stimulus	cytoplasm;cytosol;membrane;nucleus	metal ion binding;protein binding;RNA binding	6	RNA export, non-membrane-bounded organelle assembly
Q96FS4	SIPA1	cell communication;cell organization and biogenesis;cell proliferation;regulation of biological process;response to stimulus	cytoplasm;cytosol;membrane;nucleus	catalytic activity;enzyme regulator activity;motor activity;protein binding	6	RNA export, non-membrane-bounded organelle assembly
Q96G25	MED8	metabolic process;regulation of biological process	nucleus	protein binding	6	RNA export, non-membrane-bounded organelle assembly
Q96GA3	LTV1	metabolic process;transport	cytosol;membrane;nucleus	protein binding	6	RNA export, non-membrane-bounded organelle assembly
Q96GP6	SCARF2		membrane	protein binding	6	RNA export, non-membrane-bounded organelle assembly
Q96HY6	DDRGK1	regulation of biological process;response to stimulus	cytoplasm;endoplasmic reticulum;membrane	protein binding	6	RNA export, non-membrane-bounded organelle assembly
Q96I25	RBM17	metabolic process;regulation of biological process;response to stimulus	nucleus;spliceosomal complex	protein binding;RNA binding	6	RNA export, non-membrane-bounded organelle assembly
Q96II8	LRCH3	regulation of biological process;response to stimulus	cytosol;extracellular;membrane	protein binding	6	RNA export, non-membrane-bounded organelle assembly
Q96JB5	CDK5RAP3	cell organization and biogenesis;cell proliferation;metabolic process;regulation of biological process;response to stimulus	cytoplasm;cytoskeleton;cytosol;membrane;nucleus	protein binding	6	RNA export, non-membrane-bounded organelle assembly
Q96JC1	VPS39	cell organization and biogenesis;metabolic process;transport	cytoplasm;endosome;membrane;vacuole	protein binding	6	RNA export, non-membrane-bounded organelle assembly
Q96JJ3	ELMO2	cell death;cell organization and biogenesis;cellular component movement;regulation of biological process;response to stimulus;transport	cytoplasm;cytosol;membrane	protein binding	6	RNA export, non-membrane-bounded organelle assembly
Q96KP1	EXOC2	cell organization and biogenesis;regulation of biological process;transport	cytosol;membrane	protein binding	6	RNA export, non-membrane-bounded organelle assembly
Q96L91	EP400	cell organization and biogenesis;metabolic process	nucleus	catalytic activity;DNA binding;nucleotide binding;protein binding	6	RNA export, non-membrane-bounded organelle assembly
Q96N66	MBOAT7	metabolic process	membrane	catalytic activity;protein binding	6	RNA export, non-membrane-bounded organelle assembly
Q96RT1	ERBB2IP; ERBIN	cell growth;cell organization and biogenesis;regulation of biological process;response to stimulus;transport	cytoplasm;membrane;nucleus	protein binding;structural molecule activity	6	RNA export, non-membrane-bounded organelle assembly
Q96SB3	PPP1R9B	cell differentiation;cell organization and biogenesis;cellular component movement;development;metabolic process;regulation of biological process;response to stimulus	cytoplasm;cytoskeleton;membrane;nucleus	enzyme regulator activity;protein binding;structural molecule activity	6	RNA export, non-membrane-bounded organelle assembly
Q96SK2	TMEM209		membrane		6	RNA export, non-membrane-bounded organelle assembly
Q96TA1	FAM129B	cell differentiation;cellular component movement;metabolic process;regulation of biological process;transport	cytoplasm;cytosol;membrane;nucleus	protein binding	6	RNA export, non-membrane-bounded organelle assembly
Q99081	TCF12	cell differentiation;development;metabolic process;regulation of biological process;response to stimulus	cytoplasm;nucleus	DNA binding;protein binding	6	RNA export, non-membrane-bounded organelle assembly
Q99439	CNN2	cell organization and biogenesis;regulation of biological process;response to stimulus;transport	cytoskeleton;extracellular;membrane;organelle lumen	protein binding	6	RNA export, non-membrane-bounded organelle assembly
Q99459	CDC5L	cell differentiation;cell organization and biogenesis;metabolic process;regulation of biological process;response to stimulus	cytoplasm;membrane;nucleus;spliceosomal complex	DNA binding;protein binding;RNA binding	6	RNA export, non-membrane-bounded organelle assembly
Q99536	VAT1	metabolic process;regulation of biological process;transport	cytoplasm;extracellular;membrane;mitochondrion;organelle lumen	catalytic activity;metal ion binding	6	RNA export, non-membrane-bounded organelle assembly
Q99584	S100A13	regulation of biological process;response to stimulus;transport	cytoplasm;cytosol;extracellular;membrane;nucleus;vacuole	metal ion binding;protein binding	6	RNA export, non-membrane-bounded organelle assembly
Q99613	EIF3C	cell organization and biogenesis;metabolic process;regulation of biological process	cytoplasm;cytosol	protein binding;RNA binding	6	RNA export, non-membrane-bounded organelle assembly
Q99615	DNAJC7	metabolic process;regulation of biological process	cytoplasm;cytoskeleton;cytosol;membrane;nucleus	enzyme regulator activity;protein binding	6	RNA export, non-membrane-bounded organelle assembly
Q99879	HIST1H2BM	cell organization and biogenesis;metabolic process	chromosome;cytosol;nucleus	DNA binding;protein binding	6	RNA export, non-membrane-bounded organelle assembly
Q99961	SH3GL1	cell organization and biogenesis;regulation of biological process;response to stimulus;transport	cytoplasm;endosome;membrane	protein binding	6	RNA export, non-membrane-bounded organelle assembly
Q9BQ67	GRWD1	cell organization and biogenesis;metabolic process	chromosome;cytosol;nucleus	DNA binding;protein binding;RNA binding	6	RNA export, non-membrane-bounded organelle assembly
Q9BQ70	TCF25	metabolic process;regulation of biological process	nucleus	DNA binding;protein binding	6	RNA export, non-membrane-bounded organelle assembly
Q9BRK3	MXRA8	metabolic process	cell surface;membrane;organelle lumen		6	RNA export, non-membrane-bounded organelle assembly
Q9BRX2	PELO	cell division;cell organization and biogenesis;cell proliferation;metabolic process;regulation of biological process	cytoplasm;nucleus	catalytic activity;metal ion binding;protein binding	6	RNA export, non-membrane-bounded organelle assembly
Q9BTV4	TMEM43	cell organization and biogenesis	endoplasmic reticulum;Golgi;membrane;nucleus;organelle lumen	protein binding	6	RNA export, non-membrane-bounded organelle assembly
Q9BTX1	NDC1; TMEM48	cell organization and biogenesis;metabolic process;regulation of biological process;transport	cytoplasm;cytoskeleton;membrane;nucleus	structural molecule activity	6	RNA export, non-membrane-bounded organelle assembly
Q9BUP0	EFHD1	cell organization and biogenesis	membrane;mitochondrion	metal ion binding	6	RNA export, non-membrane-bounded organelle assembly
Q9BVL2	NUPL1; NUP58	cell organization and biogenesis;metabolic process;regulation of biological process;transport	membrane;nucleus	protein binding;structural molecule activity;transporter activity	6	RNA export, non-membrane-bounded organelle assembly
[truncated: 1,075 more rows]
