# Supplementary material for: The protein composition of human adenovirus replication compartments
Source: mBio. 2024 Nov 29;16(1):e02144-24. doi: 10.1128/mbio.02144-24 (PMC11708036; doi:10.1128/mbio.02144-24)
Supplement: Table S3 — Cluster analysis of proteins in RCs or Npl from HAdV-C5 infected cells relative to mock-infected cells. [file mbio.02144-24-s0004.xlsx]

## Sheet: Sheet1
Accession	Gene Symbol	Biological Process	Cellular Component	Molecular Function	Cluster	Enriched Cluster Terms
A8W995		metabolic process		catalytic activity;DNA binding	1	Viral proteins
P03253		metabolic process;regulation of biological process		DNA binding;metal ion binding;protein binding	1	Viral proteins
P03265		metabolic process;regulation of biological process		DNA binding;nucleotide binding	1	Viral proteins
P03271				protein binding	1	Viral proteins
P03281		transport		structural molecule activity	1	Viral proteins
P04133		regulation of biological process;response to stimulus			1	Viral proteins
P04493		cell organization and biogenesis			1	Viral proteins
P04496		metabolic process		DNA binding	1	Viral proteins
P04499		cell differentiation;cell organization and biogenesis;cell proliferation;cellular component movement;cellular homeostasis;defense response;metabolic process;regulation of biological process;response to stimulus;transport	cell surface;chromosome;cytoplasm;endosome;extracellular;membrane;nucleus;organelle lumen	catalytic activity;DNA binding;enzyme regulator activity;protein binding;RNA binding	1	Viral proteins
P09429	HMGB1				1	DNA replication and repair
P11818		cell differentiation;cell organization and biogenesis;cell proliferation;cellular homeostasis;metabolic process;regulation of biological process;response to stimulus	nucleus	catalytic activity;DNA binding;enzyme regulator activity;protein binding	1	Viral proteins
P12004	PCNA				1	DNA replication and repair
P12537		transport		structural molecule activity	1	Viral proteins
P12538		metabolic process	cytoplasm;cytosol	catalytic activity;nucleotide binding;protein binding	1	Viral proteins
P23921	RRM1	metabolic process;regulation of biological process;transport		RNA binding	1	DNA replication and repair
P24933				protein binding	1	Viral proteins
P24936		cell organization and biogenesis;transport			1	Viral proteins
P24937		cell organization and biogenesis		DNA binding;protein binding	1	Viral proteins
P24938		cell organization and biogenesis;metabolic process;regulation of biological process			1	Viral proteins
P24940		cell organization and biogenesis;metabolic process;regulation of biological process	membrane;nucleus	protein binding;RNA binding	1	Viral proteins
P55209	NAP1L1	cell organization and biogenesis;metabolic process;regulation of biological process	membrane;nucleus	protein binding;RNA binding	1	DNA replication and repair
P68951		cell organization and biogenesis;metabolic process;regulation of biological process;response to stimulus	cytoplasm;nucleus	protein binding	1	Viral proteins
Q15004	KIAA0101; PCLAF	cell organization and biogenesis;metabolic process;regulation of biological process;response to stimulus	cytoplasm;nucleus	protein binding	1	DNA replication and repair
Q2KS03				DNA binding	1	Viral proteins
Q2KS10		cell organization and biogenesis			1	Viral proteins
Q2KS19					1	Viral proteins
Q99733	NAP1L4	cell organization and biogenesis	cytoplasm;nucleus	protein binding;RNA binding	1	DNA replication and repair
Q6VGT3					2	Viral proteins
O60762	DPM1	metabolic process	endoplasmic reticulum;membrane;nucleus	catalytic activity;protein binding	2	Stress response; nucleocytoplasmic transport, DNA synthesis and repair
O75347	TBCA	cell organization and biogenesis;metabolic process	cytoplasm;cytoskeleton	protein binding;RNA binding	2	Stress response; nucleocytoplasmic transport, DNA synthesis and repair
O75530	EED	cell organization and biogenesis;metabolic process;regulation of biological process	chromosome;cytosol;nucleus	catalytic activity;DNA binding;protein binding	2	Stress response; nucleocytoplasmic transport, DNA synthesis and repair
O95967	EFEMP2	cell organization and biogenesis	extracellular	metal ion binding;protein binding;structural molecule activity	2	Stress response; nucleocytoplasmic transport, DNA synthesis and repair
P02748	C9	cell organization and biogenesis;defense response;metabolic process;regulation of biological process;response to stimulus	cytosol;extracellular;membrane	protein binding	2	Stress response; nucleocytoplasmic transport, DNA synthesis and repair
P05121	SERPINE1	cell organization and biogenesis;defense response;regulation of biological process;response to stimulus;transport	extracellular;membrane;organelle lumen	enzyme regulator activity;protein binding	2	Stress response; nucleocytoplasmic transport, DNA synthesis and repair
P08572	COL4A2	cell differentiation;cell organization and biogenesis;metabolic process;regulation of biological process;response to stimulus	extracellular;organelle lumen	protein binding;structural molecule activity	2	Stress response; nucleocytoplasmic transport, DNA synthesis and repair
P09001	MRPL3	cell organization and biogenesis;metabolic process	membrane;mitochondrion;ribosome	catalytic activity;RNA binding;structural molecule activity	2	Stress response; nucleocytoplasmic transport, DNA synthesis and repair
P11387	TOP1	cell death;cell division;cell organization and biogenesis;metabolic process;regulation of biological process;response to stimulus	chromosome;cytoplasm;nucleus	catalytic activity;DNA binding;nucleotide binding;protein binding;RNA binding	2	Stress response; nucleocytoplasmic transport, DNA synthesis and repair
P12236	SLC25A6	cell death;cell organization and biogenesis;regulation of biological process;response to stimulus;transport	membrane;mitochondrion;nucleus	protein binding;transporter activity	2	Stress response; nucleocytoplasmic transport, DNA synthesis and repair
P12259	F5	cell organization and biogenesis;coagulation;metabolic process;response to stimulus;transport	endoplasmic reticulum;extracellular;Golgi;membrane;organelle lumen	metal ion binding;protein binding	2	Stress response; nucleocytoplasmic transport, DNA synthesis and repair
P15408	FOSL2	cell death;metabolic process;regulation of biological process	nucleus	DNA binding;protein binding	2	Stress response; nucleocytoplasmic transport, DNA synthesis and repair
P16152	CBR1; SETD4	cell differentiation;metabolic process	cytoplasm;cytosol	catalytic activity	2	Stress response; nucleocytoplasmic transport, DNA synthesis and repair
P23526	AHCY	defense response;metabolic process;response to stimulus;transport	cytoplasm;cytosol;nucleus	catalytic activity;nucleotide binding;protein binding	2	Stress response; nucleocytoplasmic transport, DNA synthesis and repair
P32189	GK	metabolic process	cytoplasm;cytosol;membrane;mitochondrion	catalytic activity;nucleotide binding;protein binding	2	Stress response; nucleocytoplasmic transport, DNA synthesis and repair
P35555	FBN1	cell organization and biogenesis;metabolic process;regulation of biological process;response to stimulus	cell surface;extracellular;membrane;organelle lumen	metal ion binding;protein binding;structural molecule activity	2	Stress response; nucleocytoplasmic transport, DNA synthesis and repair
P43304	GPD2	metabolic process;transport	membrane;mitochondrion	catalytic activity;metal ion binding	2	Stress response; nucleocytoplasmic transport, DNA synthesis and repair
P53701	HCCS	cell organization and biogenesis;metabolic process	membrane;mitochondrion	catalytic activity;metal ion binding	2	Stress response; nucleocytoplasmic transport, DNA synthesis and repair
P54886	ALDH18A1	metabolic process	cytoplasm;cytosol;membrane;mitochondrion	catalytic activity;nucleotide binding;protein binding;RNA binding	2	Stress response; nucleocytoplasmic transport, DNA synthesis and repair
P57088	TMEM33	cell organization and biogenesis;regulation of biological process;response to stimulus	endoplasmic reticulum;membrane;nucleus	protein binding;structural molecule activity	2	Stress response; nucleocytoplasmic transport, DNA synthesis and repair
Q08379	GOLGA2	cell division;cell organization and biogenesis;metabolic process;regulation of biological process;transport	cytoplasm;cytoskeleton;Golgi;membrane;nucleus	catalytic activity;motor activity;protein binding	2	Stress response; nucleocytoplasmic transport, DNA synthesis and repair
Q13610	PWP1	cell organization and biogenesis;metabolic process;regulation of biological process	Golgi;nucleus	protein binding	2	Stress response; nucleocytoplasmic transport, DNA synthesis and repair
Q14676	MDC1	metabolic process;regulation of biological process;response to stimulus	chromosome;nucleus	protein binding	2	Stress response; nucleocytoplasmic transport, DNA synthesis and repair
Q15014	MORF4L2	cell organization and biogenesis;metabolic process;regulation of biological process;response to stimulus	membrane;nucleus	protein binding	2	Stress response; nucleocytoplasmic transport, DNA synthesis and repair
Q15269	PWP2; LOC102724159	cell organization and biogenesis;metabolic process	nucleus	protein binding;RNA binding	2	Stress response; nucleocytoplasmic transport, DNA synthesis and repair
Q5T8D3	ACBD5	cell communication;cell organization and biogenesis;metabolic process;response to stimulus;transport	membrane;nucleus		2	Stress response; nucleocytoplasmic transport, DNA synthesis and repair
Q68D10	SPTY2D1	cell organization and biogenesis;metabolic process;regulation of biological process	nucleus	DNA binding;protein binding	2	Stress response; nucleocytoplasmic transport, DNA synthesis and repair
Q6P4E1	CASC4		Golgi;membrane		2	Stress response; nucleocytoplasmic transport, DNA synthesis and repair
Q7L2E3	DHX30	cell organization and biogenesis;metabolic process	cytoplasm;cytosol;mitochondrion	catalytic activity;nucleotide binding;protein binding;RNA binding	2	Stress response; nucleocytoplasmic transport, DNA synthesis and repair
Q8NCL4	GALNT6	metabolic process	Golgi;membrane	catalytic activity;metal ion binding	2	Stress response; nucleocytoplasmic transport, DNA synthesis and repair
Q8TB61	SLC35B2	metabolic process;regulation of biological process;response to stimulus;transport	Golgi;membrane	signal transducer activity;transporter activity	2	Stress response; nucleocytoplasmic transport, DNA synthesis and repair
Q8TCT9	HM13	cell organization and biogenesis;metabolic process	cell surface;endoplasmic reticulum;membrane	catalytic activity;protein binding	2	Stress response; nucleocytoplasmic transport, DNA synthesis and repair
Q92552	MRPS27	cell organization and biogenesis;cell proliferation;metabolic process;regulation of biological process	cytoplasm;membrane;mitochondrion;ribosome	protein binding;RNA binding	2	Stress response; nucleocytoplasmic transport, DNA synthesis and repair
Q96CX2	KCTD12	cell organization and biogenesis;transport	membrane	protein binding;RNA binding;transporter activity	2	Stress response; nucleocytoplasmic transport, DNA synthesis and repair
Q96QD8	SLC38A2	cell communication;response to stimulus;transport	membrane	protein binding;transporter activity	2	Stress response; nucleocytoplasmic transport, DNA synthesis and repair
Q96TA2	YME1L1	cell organization and biogenesis;cell proliferation;metabolic process;regulation of biological process;transport	membrane;mitochondrion	catalytic activity;metal ion binding;nucleotide binding;protein binding	2	Stress response; nucleocytoplasmic transport, DNA synthesis and repair
Q9BUP0	EFHD1	cell organization and biogenesis	membrane;mitochondrion	metal ion binding	2	Stress response; nucleocytoplasmic transport, DNA synthesis and repair
Q9BVP2	GNL3	cell division;cell proliferation;regulation of biological process	membrane;nucleus	catalytic activity;nucleotide binding;protein binding;RNA binding	2	Stress response; nucleocytoplasmic transport, DNA synthesis and repair
Q9BXK1	KLF16	metabolic process;regulation of biological process;response to stimulus	nucleus	DNA binding;metal ion binding	2	Stress response; nucleocytoplasmic transport, DNA synthesis and repair
Q9H8Y8	GORASP2	cell organization and biogenesis	Golgi;membrane	protein binding	2	Stress response; nucleocytoplasmic transport, DNA synthesis and repair
Q9NSC5	HOMER3	regulation of biological process;response to stimulus;transport	cytoplasm;cytosol;membrane	protein binding	2	Stress response; nucleocytoplasmic transport, DNA synthesis and repair
Q9UDW1	UQCR10	cell organization and biogenesis;metabolic process;transport	membrane;mitochondrion	catalytic activity;transporter activity	2	Stress response; nucleocytoplasmic transport, DNA synthesis and repair
Q9UJA5	TRMT6	metabolic process	nucleus	RNA binding	2	Stress response; nucleocytoplasmic transport, DNA synthesis and repair
Q9Y276	BCS1L	cell organization and biogenesis;metabolic process	membrane;mitochondrion	catalytic activity;DNA binding;nucleotide binding;protein binding;RNA binding	2	Stress response; nucleocytoplasmic transport, DNA synthesis and repair
Q9Y282	ERGIC3	transport	endoplasmic reticulum;Golgi;membrane		2	Stress response; nucleocytoplasmic transport, DNA synthesis and repair
Q9Y3A6	TMED5	cell organization and biogenesis;transport	endoplasmic reticulum;Golgi;membrane	protein binding	2	Stress response; nucleocytoplasmic transport, DNA synthesis and repair
Q9Y4K0	LOXL2	cell organization and biogenesis;cell proliferation;cellular component movement;metabolic process;regulation of biological process;response to stimulus;transport	chromosome;extracellular;membrane;nucleus	catalytic activity;metal ion binding;protein binding;receptor activity	2	Stress response; nucleocytoplasmic transport, DNA synthesis and repair
O00231	PSMD11	cell differentiation;cell organization and biogenesis;metabolic process;regulation of biological process;response to stimulus;transport	cytoplasm;cytosol;extracellular;membrane;nucleus;organelle lumen;proteasome	catalytic activity;protein binding;structural molecule activity	3	Protein phosphorylation, ubiquitin-dependent protein catabolism
O14495	PPAP2B; PLPP3	cellular component movement;metabolic process;regulation of biological process;response to stimulus	Golgi;membrane	catalytic activity;protein binding	3	Protein phosphorylation, ubiquitin-dependent protein catabolism
O14786	NRP1	cell communication;cell differentiation;cell growth;cell organization and biogenesis;cellular component movement;development;regulation of biological process;response to stimulus;transport	cell surface;cytosol;endosome;extracellular;membrane	catalytic activity;enzyme regulator activity;metal ion binding;protein binding;receptor activity;signal transducer activity	3	Protein phosphorylation, ubiquitin-dependent protein catabolism
O14818	PSMA7	metabolic process;regulation of biological process;response to stimulus;transport	cytoplasm;cytosol;nucleus;proteasome	catalytic activity;nucleotide binding;protein binding	3	Protein phosphorylation, ubiquitin-dependent protein catabolism
O15484	CAPN5	metabolic process;regulation of biological process;response to stimulus	cell surface;cytoplasm	catalytic activity;protein binding	3	Protein phosphorylation, ubiquitin-dependent protein catabolism
O43242	PSMD3	metabolic process;regulation of biological process;response to stimulus;transport	cytosol;extracellular;membrane;nucleus;organelle lumen;proteasome	catalytic activity;enzyme regulator activity;protein binding	3	Protein phosphorylation, ubiquitin-dependent protein catabolism
O43396	TXNL1	cellular homeostasis;metabolic process;regulation of biological process;response to stimulus;transport	cytoplasm;cytosol;nucleus;proteasome	antioxidant activity;catalytic activity	3	Protein phosphorylation, ubiquitin-dependent protein catabolism
O43813	LANCL1	regulation of biological process;response to stimulus	cytoplasm;membrane	metal ion binding;protein binding;receptor activity;signal transducer activity	3	Protein phosphorylation, ubiquitin-dependent protein catabolism
O60315	ZEB2	cell growth;cell organization and biogenesis;cell proliferation;cellular component movement;metabolic process;regulation of biological process	cytosol;nucleus	DNA binding;enzyme regulator activity;metal ion binding;protein binding	3	Protein phosphorylation, ubiquitin-dependent protein catabolism
O60493	SNX3	cell organization and biogenesis;metabolic process;regulation of biological process;response to stimulus;transport	cytoplasm;cytosol;endosome;membrane	protein binding	3	Protein phosphorylation, ubiquitin-dependent protein catabolism
O75116	ROCK2	cell organization and biogenesis;metabolic process;regulation of biological process;response to stimulus	cytoplasm;cytoskeleton;cytosol;membrane;nucleus	catalytic activity;metal ion binding;motor activity;nucleotide binding;protein binding;RNA binding;structural molecule activity	3	Protein phosphorylation, ubiquitin-dependent protein catabolism
O95980	RECK	cell organization and biogenesis;metabolic process;regulation of biological process	extracellular;membrane	enzyme regulator activity;protein binding	3	Protein phosphorylation, ubiquitin-dependent protein catabolism
P02452	COL1A1	cell communication;cell differentiation;cell organization and biogenesis;cellular component movement;coagulation;metabolic process;regulation of biological process;response to stimulus;transport	cytoplasm;endoplasmic reticulum;extracellular;Golgi;organelle lumen	metal ion binding;protein binding;structural molecule activity	3	Protein phosphorylation, ubiquitin-dependent protein catabolism
P04075	ALDOA	cell organization and biogenesis;cellular homeostasis;metabolic process;regulation of biological process;transport	cytoplasm;cytoskeleton;cytosol;extracellular;membrane;nucleus;organelle lumen	catalytic activity;protein binding;RNA binding	3	Protein phosphorylation, ubiquitin-dependent protein catabolism
P04083	ANXA1	cell differentiation;cell organization and biogenesis;cellular component movement;defense response;metabolic process;regulation of biological process;response to stimulus;transport	cell surface;cytoplasm;cytoskeleton;cytosol;endosome;extracellular;membrane;nucleus;vacuole	catalytic activity;DNA binding;enzyme regulator activity;metal ion binding;protein binding;RNA binding;structural molecule activity	3	Protein phosphorylation, ubiquitin-dependent protein catabolism
P04216	THY1	cell communication;cell organization and biogenesis;metabolic process;regulation of biological process;response to stimulus	cell surface;cytosol;endoplasmic reticulum;extracellular;membrane	enzyme regulator activity;protein binding	3	Protein phosphorylation, ubiquitin-dependent protein catabolism
P04264	KRT1	cell death;defense response;metabolic process;regulation of biological process;response to stimulus;transport	cytoskeleton;cytosol;extracellular;membrane;nucleus	catalytic activity;motor activity;protein binding;receptor activity;structural molecule activity	3	Protein phosphorylation, ubiquitin-dependent protein catabolism
P04899	GNAI2	cell division;cell proliferation;metabolic process;regulation of biological process;response to stimulus	cytoplasm;cytoskeleton;cytosol;membrane;nucleus	catalytic activity;metal ion binding;nucleotide binding;protein binding;signal transducer activity	3	Protein phosphorylation, ubiquitin-dependent protein catabolism
P04908	HIST1H2AB; HIST1H2AE	regulation of biological process	chromosome;nucleus	DNA binding;protein binding	3	Protein phosphorylation, ubiquitin-dependent protein catabolism
P06703	S100A6	cell organization and biogenesis;regulation of biological process;response to stimulus;transport	cytoplasm;cytosol;extracellular;membrane;nucleus	metal ion binding;protein binding;transporter activity	3	Protein phosphorylation, ubiquitin-dependent protein catabolism
P07355	ANXA2	cell organization and biogenesis;metabolic process;regulation of biological process;response to stimulus;transport	cell surface;cytoplasm;cytosol;endoplasmic reticulum;endosome;extracellular;membrane;nucleus;organelle lumen	enzyme regulator activity;metal ion binding;protein binding;RNA binding	3	Protein phosphorylation, ubiquitin-dependent protein catabolism
P07585	DCN	cell organization and biogenesis;metabolic process;regulation of biological process;response to stimulus	cytoplasm;extracellular;organelle lumen	enzyme regulator activity;protein binding;RNA binding	3	Protein phosphorylation, ubiquitin-dependent protein catabolism
P07737	PFN1	cell organization and biogenesis;regulation of biological process;response to stimulus	cytoplasm;cytoskeleton;cytosol;membrane;nucleus	enzyme regulator activity;nucleotide binding;protein binding;RNA binding	3	Protein phosphorylation, ubiquitin-dependent protein catabolism
P07996	THBS1	cell organization and biogenesis;cellular component movement;defense response;metabolic process;regulation of biological process;response to stimulus;transport	cell surface;cytoplasm;endoplasmic reticulum;extracellular;organelle lumen	metal ion binding;protein binding	3	Protein phosphorylation, ubiquitin-dependent protein catabolism
P08123	COL1A2	cell organization and biogenesis;cellular component movement;coagulation;metabolic process;regulation of biological process;response to stimulus	endoplasmic reticulum;extracellular;organelle lumen	metal ion binding;protein binding;structural molecule activity	3	Protein phosphorylation, ubiquitin-dependent protein catabolism
P09496	CLTA	cell division;cell organization and biogenesis;cellular component movement;metabolic process;transport	cytoplasm;cytoskeleton;cytosol;membrane	protein binding;structural molecule activity	3	Protein phosphorylation, ubiquitin-dependent protein catabolism
P09497	CLTB	cell organization and biogenesis;transport	cytosol;membrane	protein binding;structural molecule activity	3	Protein phosphorylation, ubiquitin-dependent protein catabolism
P09525	ANXA4	cell differentiation;regulation of biological process;response to stimulus	cell surface;cytoplasm;membrane;nucleus	enzyme regulator activity;metal ion binding;protein binding	3	Protein phosphorylation, ubiquitin-dependent protein catabolism
P09936	UCHL1	cell communication;cell organization and biogenesis;cell proliferation;cellular component movement;metabolic process;regulation of biological process;response to stimulus;transport	cytoplasm;cytosol;endoplasmic reticulum;membrane	catalytic activity;protein binding	3	Protein phosphorylation, ubiquitin-dependent protein catabolism
P0C0L4	C4A; C4B	defense response;metabolic process;regulation of biological process;response to stimulus	extracellular;membrane;organelle lumen	catalytic activity;enzyme regulator activity;protein binding	3	Protein phosphorylation, ubiquitin-dependent protein catabolism
P10301	RRAS	cell differentiation;regulation of biological process;response to stimulus	membrane	catalytic activity;nucleotide binding;protein binding	3	Protein phosphorylation, ubiquitin-dependent protein catabolism
P10412	HIST1H1E	cell organization and biogenesis;metabolic process;regulation of biological process	chromosome;nucleus	DNA binding;metal ion binding;nucleotide binding;protein binding;RNA binding	3	Protein phosphorylation, ubiquitin-dependent protein catabolism
P11413	G6PD	metabolic process;regulation of biological process;response to stimulus	cytoplasm;cytosol;membrane;nucleus	catalytic activity;nucleotide binding;protein binding	3	Protein phosphorylation, ubiquitin-dependent protein catabolism
P15311	EZR	cell differentiation;cell organization and biogenesis;cellular component movement;metabolic process;regulation of biological process;response to stimulus;transport	cytoplasm;cytoskeleton;cytosol;endosome;membrane	protein binding;RNA binding	3	Protein phosphorylation, ubiquitin-dependent protein catabolism
P16403	HIST1H1C	cell organization and biogenesis;metabolic process;regulation of biological process	chromosome;nucleus	DNA binding;protein binding;RNA binding	3	Protein phosphorylation, ubiquitin-dependent protein catabolism
P18827	SDC1	cellular component movement;defense response;metabolic process;regulation of biological process;response to stimulus	cell surface;extracellular;membrane;organelle lumen	protein binding	3	Protein phosphorylation, ubiquitin-dependent protein catabolism
P19525	EIF2AK2	cell communication;defense response;metabolic process;regulation of biological process;response to stimulus	cytoplasm;cytosol;membrane;nucleus;ribosome	catalytic activity;enzyme regulator activity;nucleotide binding;protein binding;RNA binding	3	Protein phosphorylation, ubiquitin-dependent protein catabolism
P20618	PSMB1	cell organization and biogenesis;metabolic process;regulation of biological process;response to stimulus;transport	cytoplasm;cytosol;extracellular;nucleus;organelle lumen;proteasome	catalytic activity;protein binding	3	Protein phosphorylation, ubiquitin-dependent protein catabolism
P20810	CAST	regulation of biological process	cytosol;endoplasmic reticulum;membrane	enzyme regulator activity;protein binding;RNA binding	3	Protein phosphorylation, ubiquitin-dependent protein catabolism
P21333	FLNA	cell organization and biogenesis;cellular component movement;metabolic process;regulation of biological process;response to stimulus;transport	cytoplasm;cytoskeleton;cytosol;extracellular;membrane;nucleus	protein binding;RNA binding;signal transducer activity	3	Protein phosphorylation, ubiquitin-dependent protein catabolism
P23528	CFL1	cell organization and biogenesis;cellular component movement;metabolic process;regulation of biological process;response to stimulus	cytoplasm;cytoskeleton;cytosol;membrane;nucleus	protein binding	3	Protein phosphorylation, ubiquitin-dependent protein catabolism
P25311	AZGP1	metabolic process;regulation of biological process;response to stimulus;transport	extracellular;membrane;nucleus	catalytic activity;protein binding;transporter activity	3	Protein phosphorylation, ubiquitin-dependent protein catabolism
P25786	PSMA1	metabolic process;regulation of biological process;response to stimulus;transport	cytoplasm;cytosol;nucleus;proteasome	catalytic activity;protein binding;RNA binding	3	Protein phosphorylation, ubiquitin-dependent protein catabolism
P25788	PSMA3	metabolic process;regulation of biological process;response to stimulus;transport	cytoplasm;cytosol;nucleus;proteasome	catalytic activity;nucleotide binding;protein binding	3	Protein phosphorylation, ubiquitin-dependent protein catabolism
P25789	PSMA4	metabolic process;regulation of biological process;response to stimulus;transport	cytoplasm;cytosol;nucleus;proteasome	catalytic activity;protein binding	3	Protein phosphorylation, ubiquitin-dependent protein catabolism
P26038	MSN	cell differentiation;cell organization and biogenesis;cell proliferation;cellular component movement;regulation of biological process;response to stimulus	cell surface;cytoplasm;cytoskeleton;cytosol;membrane;nucleus	protein binding;RNA binding;structural molecule activity	3	Protein phosphorylation, ubiquitin-dependent protein catabolism
P27348	YWHAQ	cell organization and biogenesis;regulation of biological process;response to stimulus;transport	cytoplasm;cytosol;membrane;mitochondrion	protein binding	3	Protein phosphorylation, ubiquitin-dependent protein catabolism
P28066	PSMA5	metabolic process;regulation of biological process;response to stimulus;transport	cytoplasm;cytosol;extracellular;nucleus;organelle lumen;proteasome	catalytic activity;nucleotide binding;protein binding	3	Protein phosphorylation, ubiquitin-dependent protein catabolism
P28072	PSMB6	metabolic process;regulation of biological process;response to stimulus;transport	cytoplasm;cytosol;nucleus;proteasome	catalytic activity;protein binding	3	Protein phosphorylation, ubiquitin-dependent protein catabolism
P28074	PSMB5	metabolic process;regulation of biological process;response to stimulus;transport	cytoplasm;cytosol;nucleus;proteasome	catalytic activity;protein binding	3	Protein phosphorylation, ubiquitin-dependent protein catabolism
P29966	MARCKS	cell organization and biogenesis;regulation of biological process	cytoplasm;cytoskeleton;membrane;nucleus	protein binding	3	Protein phosphorylation, ubiquitin-dependent protein catabolism
P31939	ATIC	metabolic process;response to stimulus	cytosol;membrane;mitochondrion	catalytic activity;protein binding	3	Protein phosphorylation, ubiquitin-dependent protein catabolism
P31946	YWHAB	cell organization and biogenesis;metabolic process;regulation of biological process;response to stimulus;transport	cytoplasm;cytosol;membrane;mitochondrion;nucleus	protein binding	3	Protein phosphorylation, ubiquitin-dependent protein catabolism
P31949	S100A11	regulation of biological process;response to stimulus;transport	cytoplasm;extracellular;nucleus;organelle lumen	metal ion binding;protein binding	3	Protein phosphorylation, ubiquitin-dependent protein catabolism
P34741	SDC2	cell differentiation;cell organization and biogenesis;cellular component movement;metabolic process;regulation of biological process;response to stimulus	cell surface;membrane;organelle lumen	protein binding	3	Protein phosphorylation, ubiquitin-dependent protein catabolism
P35052	GPC1	cell differentiation;cellular component movement;metabolic process;regulation of biological process	cytosol;endosome;extracellular;membrane;organelle lumen	metal ion binding;protein binding	3	Protein phosphorylation, ubiquitin-dependent protein catabolism
P35527	KRT9	cell death;cell organization and biogenesis	cytosol;membrane;nucleus	structural molecule activity	3	Protein phosphorylation, ubiquitin-dependent protein catabolism
P35611	ADD1	cell differentiation;cell organization and biogenesis;cellular homeostasis;metabolic process;regulation of biological process;response to stimulus;transport	cytoplasm;cytoskeleton;cytosol;membrane;nucleus	protein binding;RNA binding;structural molecule activity	3	Protein phosphorylation, ubiquitin-dependent protein catabolism
P35998	PSMC2	cell differentiation;metabolic process;regulation of biological process;response to stimulus;transport	cytoplasm;cytosol;extracellular;membrane;nucleus;organelle lumen;proteasome	catalytic activity;nucleotide binding;protein binding	3	Protein phosphorylation, ubiquitin-dependent protein catabolism
P42224	STAT1	cell death;cell differentiation;cell proliferation;cellular component movement;defense response;metabolic process;regulation of biological process;response to stimulus	cytoplasm;cytosol;nucleus	DNA binding;protein binding;signal transducer activity	3	Protein phosphorylation, ubiquitin-dependent protein catabolism
P46060	RANGAP1	cell organization and biogenesis;metabolic process;regulation of biological process;response to stimulus	chromosome;cytoplasm;cytoskeleton;cytosol;membrane;nucleus	enzyme regulator activity;protein binding;RNA binding	3	Protein phosphorylation, ubiquitin-dependent protein catabolism
P46937	YAP1	cell organization and biogenesis;cell proliferation;metabolic process;regulation of biological process;response to stimulus	cytoplasm;cytosol;nucleus	DNA binding;protein binding	3	Protein phosphorylation, ubiquitin-dependent protein catabolism
P48556	PSMD8	cell organization and biogenesis;metabolic process;regulation of biological process;response to stimulus;transport	cytosol;nucleus;proteasome	catalytic activity	3	Protein phosphorylation, ubiquitin-dependent protein catabolism
P50552	VASP	cell organization and biogenesis;cellular component movement;regulation of biological process	cytoplasm;cytoskeleton;cytosol;membrane	protein binding	3	Protein phosphorylation, ubiquitin-dependent protein catabolism
P50995	ANXA11	cell division;response to stimulus;transport	cytoplasm;cytoskeleton;cytosol;membrane;nucleus;vacuole	metal ion binding;protein binding;RNA binding	3	Protein phosphorylation, ubiquitin-dependent protein catabolism
P51911	CNN1	cell organization and biogenesis;regulation of biological process	cytoskeleton	protein binding	3	Protein phosphorylation, ubiquitin-dependent protein catabolism
P52565	ARHGDIA	cellular component movement;regulation of biological process;response to stimulus	cytoplasm;cytoskeleton;cytosol	enzyme regulator activity;protein binding	3	Protein phosphorylation, ubiquitin-dependent protein catabolism
P53396	ACLY	metabolic process;regulation of biological process;transport	cytoplasm;cytosol;extracellular;membrane;organelle lumen	catalytic activity;metal ion binding;nucleotide binding;protein binding	3	Protein phosphorylation, ubiquitin-dependent protein catabolism
P54577	YARS	cell death;metabolic process;regulation of biological process;response to stimulus	cytoplasm;cytosol	catalytic activity;nucleotide binding;protein binding;RNA binding;signal transducer activity	3	Protein phosphorylation, ubiquitin-dependent protein catabolism
P55036	PSMD4	cell organization and biogenesis;metabolic process;regulation of biological process;response to stimulus;transport	cytoplasm;cytosol;nucleus;proteasome	catalytic activity;DNA binding;nucleotide binding;protein binding;RNA binding	3	Protein phosphorylation, ubiquitin-dependent protein catabolism
P60900	PSMA6	metabolic process;regulation of biological process;response to stimulus;transport	cytoplasm;cytosol;nucleus;proteasome	catalytic activity;nucleotide binding;protein binding;RNA binding	3	Protein phosphorylation, ubiquitin-dependent protein catabolism
P60903	S100A10	cell organization and biogenesis;regulation of biological process;response to stimulus	endoplasmic reticulum;extracellular;membrane	metal ion binding;protein binding	3	Protein phosphorylation, ubiquitin-dependent protein catabolism
P61225	RAP2B	cell organization and biogenesis;regulation of biological process;response to stimulus;transport	cytosol;endosome;membrane	catalytic activity;nucleotide binding;protein binding	3	Protein phosphorylation, ubiquitin-dependent protein catabolism
P61764	STXBP1	cell communication;cell organization and biogenesis;regulation of biological process;response to stimulus;transport	cytoplasm;cytoskeleton;cytosol;membrane;mitochondrion;nucleus	protein binding;RNA binding	3	Protein phosphorylation, ubiquitin-dependent protein catabolism
P62070	RRAS2	cell differentiation;regulation of biological process;response to stimulus	endoplasmic reticulum;membrane	catalytic activity;nucleotide binding;protein binding	3	Protein phosphorylation, ubiquitin-dependent protein catabolism
P62158	CALM3; CALM2; CALM1	metabolic process;regulation of biological process;response to stimulus;transport	cytoplasm;cytoskeleton;cytosol;extracellular;membrane	catalytic activity;enzyme regulator activity;metal ion binding;protein binding;transporter activity	3	Protein phosphorylation, ubiquitin-dependent protein catabolism
P62191	PSMC1	metabolic process;regulation of biological process;response to stimulus;transport	cytoplasm;cytosol;membrane;nucleus;proteasome	catalytic activity;nucleotide binding;protein binding;RNA binding	3	Protein phosphorylation, ubiquitin-dependent protein catabolism
P62993	GRB2	cell communication;cell differentiation;cell organization and biogenesis;cellular component movement;defense response;metabolic process;regulation of biological process;response to stimulus;transport	cytoplasm;cytosol;endosome;Golgi;membrane;nucleus	catalytic activity;protein binding;RNA binding	3	Protein phosphorylation, ubiquitin-dependent protein catabolism
P63104	YWHAZ	cell organization and biogenesis;metabolic process;regulation of biological process;response to stimulus;transport	cytoplasm;cytosol;membrane;mitochondrion;nucleus	catalytic activity;protein binding;RNA binding	3	Protein phosphorylation, ubiquitin-dependent protein catabolism
P63241	EIF5A	cell death;cellular homeostasis;metabolic process;regulation of biological process;response to stimulus;transport	cytoplasm;cytosol;endoplasmic reticulum;membrane;nucleus	protein binding;RNA binding	3	Protein phosphorylation, ubiquitin-dependent protein catabolism
P63279	UBE2I	cell division;metabolic process;regulation of biological process;response to stimulus	cytoplasm;cytosol;nucleus	catalytic activity;nucleotide binding;protein binding;RNA binding	3	Protein phosphorylation, ubiquitin-dependent protein catabolism
P80723	BASP1	cell differentiation;cell organization and biogenesis;regulation of biological process	cytoplasm;cytoskeleton;membrane;nucleus	DNA binding;protein binding	3	Protein phosphorylation, ubiquitin-dependent protein catabolism
P98082	DAB2	cell death;cell differentiation;cell organization and biogenesis;cell proliferation;development;regulation of biological process;response to stimulus;transport	cytoplasm;cytosol;membrane	protein binding;receptor activity	3	Protein phosphorylation, ubiquitin-dependent protein catabolism
Q01433	AMPD2	metabolic process	cytosol	catalytic activity;metal ion binding;protein binding	3	Protein phosphorylation, ubiquitin-dependent protein catabolism
Q01518	CAP1	cell organization and biogenesis;cellular component movement;regulation of biological process;response to stimulus;transport	cytoplasm;cytoskeleton;extracellular;membrane;organelle lumen	protein binding	3	Protein phosphorylation, ubiquitin-dependent protein catabolism
Q02539	HIST1H1A	cell organization and biogenesis;regulation of biological process	cell surface;chromosome;nucleus	DNA binding;protein binding	3	Protein phosphorylation, ubiquitin-dependent protein catabolism
Q04917	YWHAH	cell organization and biogenesis;metabolic process;regulation of biological process;response to stimulus;transport	cytoplasm;cytosol;membrane;mitochondrion	catalytic activity;protein binding	3	Protein phosphorylation, ubiquitin-dependent protein catabolism
Q06033	ITIH3	metabolic process;regulation of biological process;transport	extracellular;organelle lumen	enzyme regulator activity	3	Protein phosphorylation, ubiquitin-dependent protein catabolism
Q09666	AHNAK	cell organization and biogenesis;regulation of biological process	cytoplasm;cytoskeleton;cytosol;membrane;nucleus	protein binding;RNA binding;structural molecule activity	3	Protein phosphorylation, ubiquitin-dependent protein catabolism
Q13200	PSMD2	metabolic process;regulation of biological process;response to stimulus;transport	cytoplasm;cytosol;extracellular;membrane;nucleus;organelle lumen;proteasome	catalytic activity;enzyme regulator activity;nucleotide binding;protein binding	3	Protein phosphorylation, ubiquitin-dependent protein catabolism
Q13501	SQSTM1	cell communication;cell death;cell differentiation;cell organization and biogenesis;metabolic process;regulation of biological process;response to stimulus;transport	cytoplasm;cytosol;endoplasmic reticulum;endosome;nucleus;vacuole	catalytic activity;metal ion binding;protein binding	3	Protein phosphorylation, ubiquitin-dependent protein catabolism
Q13642	FHL1	cell differentiation;development;regulation of biological process	cytoplasm;cytosol;membrane;nucleus	metal ion binding;protein binding	3	Protein phosphorylation, ubiquitin-dependent protein catabolism
Q14624	ITIH4	defense response;metabolic process;regulation of biological process;response to stimulus;transport	cytoplasm;extracellular;membrane;organelle lumen	enzyme regulator activity;protein binding	3	Protein phosphorylation, ubiquitin-dependent protein catabolism
Q14847	LASP1	regulation of biological process;transport	cytoplasm;cytoskeleton	metal ion binding;protein binding;transporter activity	3	Protein phosphorylation, ubiquitin-dependent protein catabolism
Q14865	ARID5B	cell differentiation;cell organization and biogenesis;cellular component movement;metabolic process;regulation of biological process;response to stimulus	nucleus	catalytic activity;DNA binding;protein binding	3	Protein phosphorylation, ubiquitin-dependent protein catabolism
Q15019	SEPTIN2	cell differentiation;cell division;cell organization and biogenesis;regulation of biological process;response to stimulus	chromosome;cytoplasm;cytoskeleton;cytosol;membrane;nucleus	nucleotide binding;protein binding	3	Protein phosphorylation, ubiquitin-dependent protein catabolism
Q15417	CNN3	cell differentiation;cell organization and biogenesis;regulation of biological process	cytoskeleton;cytosol	protein binding	3	Protein phosphorylation, ubiquitin-dependent protein catabolism
Q15942	ZYX	cell communication;cell organization and biogenesis;regulation of biological process;response to stimulus	cytoplasm;cytoskeleton;cytosol;membrane;nucleus	metal ion binding;protein binding;RNA binding	3	Protein phosphorylation, ubiquitin-dependent protein catabolism
Q16181	SEPTIN7	cell differentiation;cell division;cell organization and biogenesis;regulation of biological process	chromosome;cytoplasm;cytoskeleton;cytosol;membrane;nucleus	nucleotide binding;protein binding;structural molecule activity	3	Protein phosphorylation, ubiquitin-dependent protein catabolism
Q53EL6	PDCD4	cell death;cell organization and biogenesis;regulation of biological process;response to stimulus	cytoplasm;cytosol;nucleus	protein binding;RNA binding	3	Protein phosphorylation, ubiquitin-dependent protein catabolism
Q5D862	FLG2	transport	cytoplasm;extracellular;nucleus	metal ion binding;structural molecule activity	3	Protein phosphorylation, ubiquitin-dependent protein catabolism
Q5JSL3	DOCK11	cell differentiation;coagulation;regulation of biological process;response to stimulus	cytosol	protein binding	3	Protein phosphorylation, ubiquitin-dependent protein catabolism
Q5T1M5	FKBP15	cell differentiation;cell organization and biogenesis;cellular component movement;metabolic process;regulation of biological process;transport	cytoplasm;cytoskeleton;endosome;extracellular;Golgi;membrane;nucleus	catalytic activity;motor activity;protein binding;structural molecule activity;transporter activity	3	Protein phosphorylation, ubiquitin-dependent protein catabolism
Q6UVY6	MOXD1	metabolic process	endoplasmic reticulum;membrane	catalytic activity;metal ion binding;protein binding	3	Protein phosphorylation, ubiquitin-dependent protein catabolism
Q6ZSR9					3	Protein phosphorylation, ubiquitin-dependent protein catabolism
Q70EK8	USP53	cell death;metabolic process;response to stimulus		catalytic activity;protein binding	3	Protein phosphorylation, ubiquitin-dependent protein catabolism
Q71U36	TUBA1A	cell division;cell organization and biogenesis;regulation of biological process;transport	cytoplasm;cytoskeleton;cytosol;endosome;membrane;nucleus	catalytic activity;nucleotide binding;protein binding;structural molecule activity	3	Protein phosphorylation, ubiquitin-dependent protein catabolism
Q8IVF2	AHNAK2	cell organization and biogenesis	cytoplasm;cytosol;membrane;nucleus	protein binding	3	Protein phosphorylation, ubiquitin-dependent protein catabolism
Q8IX01	SUGP2	metabolic process	nucleus	RNA binding	3	Protein phosphorylation, ubiquitin-dependent protein catabolism
Q8IYI6	EXOC8	cell organization and biogenesis;regulation of biological process;transport	cytoplasm;cytosol;endosome;membrane	protein binding	3	Protein phosphorylation, ubiquitin-dependent protein catabolism
Q8N108	MIER1	cell organization and biogenesis;metabolic process;regulation of biological process;response to stimulus	cytoplasm;nucleus	catalytic activity;DNA binding;protein binding;signal transducer activity	3	Protein phosphorylation, ubiquitin-dependent protein catabolism
Q8N2G6	ZCCHC24			metal ion binding;RNA binding	3	Protein phosphorylation, ubiquitin-dependent protein catabolism
Q8NEU8	APPL2	cell proliferation;regulation of biological process;response to stimulus	cytoplasm;endosome;membrane;nucleus	protein binding	3	Protein phosphorylation, ubiquitin-dependent protein catabolism
Q8TAD7	C12orf75				3	Protein phosphorylation, ubiquitin-dependent protein catabolism
Q8WUJ3	KIAA1199; CEMIP	metabolic process;regulation of biological process	cytoplasm;endoplasmic reticulum;extracellular;membrane;nucleus	catalytic activity;protein binding	3	Protein phosphorylation, ubiquitin-dependent protein catabolism
Q8WX93	PALLD	cell organization and biogenesis;cellular component movement	cytoplasm;cytoskeleton;cytosol;membrane;nucleus	protein binding	3	Protein phosphorylation, ubiquitin-dependent protein catabolism
Q92522	H1FX	cell organization and biogenesis	chromosome;nucleus	DNA binding;protein binding;RNA binding	3	Protein phosphorylation, ubiquitin-dependent protein catabolism
Q92633	LPAR1	cell differentiation;cell organization and biogenesis;cellular component movement;cellular homeostasis;metabolic process;regulation of biological process;response to stimulus	cell surface;cytoplasm;endosome;membrane	metal ion binding;protein binding;receptor activity;signal transducer activity	3	Protein phosphorylation, ubiquitin-dependent protein catabolism
Q93052	LPP		cytoplasm;cytosol;membrane;nucleus	metal ion binding;protein binding	3	Protein phosphorylation, ubiquitin-dependent protein catabolism
Q969T9	WBP2	regulation of biological process;response to stimulus	cytoplasm;nucleus	DNA binding;protein binding	3	Protein phosphorylation, ubiquitin-dependent protein catabolism
Q96A65	EXOC4	cell communication;cell organization and biogenesis;regulation of biological process;transport	cytoplasm;cytosol;membrane	protein binding	3	Protein phosphorylation, ubiquitin-dependent protein catabolism
Q96AC1	FERMT2	cell organization and biogenesis;regulation of biological process;response to stimulus	cell surface;cytoplasm;cytoskeleton;cytosol;membrane;nucleus	protein binding	3	Protein phosphorylation, ubiquitin-dependent protein catabolism
Q96HC4	PDLIM5	cell growth;regulation of biological process	cytoplasm;cytoskeleton;cytosol;membrane	metal ion binding;protein binding	3	Protein phosphorylation, ubiquitin-dependent protein catabolism
Q96L91	EP400	cell organization and biogenesis;metabolic process	nucleus	catalytic activity;DNA binding;nucleotide binding;protein binding	3	Protein phosphorylation, ubiquitin-dependent protein catabolism
Q96TA1	FAM129B	cell differentiation;cellular component movement;metabolic process;regulation of biological process;transport	cytoplasm;cytosol;membrane;nucleus	protein binding	3	Protein phosphorylation, ubiquitin-dependent protein catabolism
Q99436	PSMB7	metabolic process;regulation of biological process;response to stimulus;transport	cytoplasm;cytosol;extracellular;nucleus;organelle lumen;proteasome	catalytic activity;nucleotide binding;protein binding	3	Protein phosphorylation, ubiquitin-dependent protein catabolism
Q99439	CNN2	cell organization and biogenesis;regulation of biological process;response to stimulus;transport	cytoskeleton;extracellular;membrane;organelle lumen	protein binding	3	Protein phosphorylation, ubiquitin-dependent protein catabolism
Q99460	PSMD1	metabolic process;regulation of biological process;response to stimulus;transport	cytosol;extracellular;membrane;nucleus;organelle lumen;proteasome	catalytic activity;enzyme regulator activity;protein binding	3	Protein phosphorylation, ubiquitin-dependent protein catabolism
Q99715	COL12A1	cell differentiation;cell organization and biogenesis;metabolic process	extracellular;organelle lumen	protein binding;structural molecule activity	3	Protein phosphorylation, ubiquitin-dependent protein catabolism
Q9BVC6	TMEM109	regulation of biological process;response to stimulus;transport	endoplasmic reticulum;membrane;nucleus	transporter activity	3	Protein phosphorylation, ubiquitin-dependent protein catabolism
Q9BY77	POLDIP3	metabolic process;regulation of biological process;transport	cytoplasm;cytosol;nucleus	protein binding;RNA binding	3	Protein phosphorylation, ubiquitin-dependent protein catabolism
Q9BZF9	UACA	metabolic process;regulation of biological process;response to stimulus	cytoplasm;cytoskeleton;cytosol;extracellular;nucleus	protein binding	3	Protein phosphorylation, ubiquitin-dependent protein catabolism
Q9H1E3	NUCKS1	cell organization and biogenesis;cellular homeostasis;metabolic process;regulation of biological process;response to stimulus	chromosome;cytoplasm;nucleus	DNA binding;protein binding;RNA binding	3	Protein phosphorylation, ubiquitin-dependent protein catabolism
Q9NR31	SAR1A	cell organization and biogenesis;regulation of biological process;response to stimulus;transport	endoplasmic reticulum;Golgi;membrane	catalytic activity;nucleotide binding;protein binding;signal transducer activity	3	Protein phosphorylation, ubiquitin-dependent protein catabolism
Q9NVA2	SEPTIN11	cell division;cell organization and biogenesis	cytoplasm;cytoskeleton	nucleotide binding;protein binding	3	Protein phosphorylation, ubiquitin-dependent protein catabolism
Q9NWV8	BABAM1	cell division;cell organization and biogenesis;cell proliferation;metabolic process;regulation of biological process;response to stimulus	cytoplasm;cytosol;nucleus	protein binding	3	Protein phosphorylation, ubiquitin-dependent protein catabolism
Q9NZM3	ITSN2	cell differentiation;regulation of biological process;transport	cytoplasm	metal ion binding;protein binding	3	Protein phosphorylation, ubiquitin-dependent protein catabolism
Q9NZN4	EHD2	cell organization and biogenesis;coagulation;regulation of biological process;transport	cytoplasm;cytoskeleton;cytosol;endosome;membrane;nucleus	catalytic activity;metal ion binding;nucleotide binding;protein binding	3	Protein phosphorylation, ubiquitin-dependent protein catabolism
Q9NZU5	LMCD1	metabolic process;regulation of biological process	cytoplasm;nucleus	metal ion binding	3	Protein phosphorylation, ubiquitin-dependent protein catabolism
Q9UBI6	GNG12	regulation of biological process;response to stimulus	membrane	protein binding;signal transducer activity	3	Protein phosphorylation, ubiquitin-dependent protein catabolism
Q9UEY8	ADD3	cell organization and biogenesis;transport	chromosome;cytoplasm;cytoskeleton;cytosol;membrane	protein binding;structural molecule activity	3	Protein phosphorylation, ubiquitin-dependent protein catabolism
Q9UHD8	SEPTIN9	cell division;cell organization and biogenesis;regulation of biological process	cytoplasm;cytoskeleton	catalytic activity;nucleotide binding;protein binding	3	Protein phosphorylation, ubiquitin-dependent protein catabolism
Q9UKK3	PARP4	cell death;defense response;metabolic process;regulation of biological process;response to stimulus;transport	cytoplasm;cytoskeleton;cytosol;membrane;nucleus	catalytic activity;DNA binding;protein binding	3	Protein phosphorylation, ubiquitin-dependent protein catabolism
Q9UPT5	EXOC7	regulation of biological process;transport	cytoplasm;cytosol;membrane	protein binding	3	Protein phosphorylation, ubiquitin-dependent protein catabolism
Q9Y281	CFL2	cell organization and biogenesis;cellular homeostasis;regulation of biological process	cytoplasm;cytoskeleton;nucleus	protein binding	3	Protein phosphorylation, ubiquitin-dependent protein catabolism
Q9Y2D4	EXOC6B	transport		protein binding	3	Protein phosphorylation, ubiquitin-dependent protein catabolism
Q9Y2S6	TMA7				3	Protein phosphorylation, ubiquitin-dependent protein catabolism
Q9Y3A5	SBDS	cell organization and biogenesis;cell proliferation;cellular component movement;metabolic process;response to stimulus	cytoplasm;cytoskeleton;cytosol;nucleus	protein binding;RNA binding	3	Protein phosphorylation, ubiquitin-dependent protein catabolism
A8CG34	POM121C	cell organization and biogenesis;metabolic process;regulation of biological process;transport	endoplasmic reticulum;membrane;nucleus	protein binding;structural molecule activity;transporter activity	4	Ribosome biogenesis, rRNA transcription
E9PAV3	NACA	metabolic process;regulation of biological process	cytoplasm;nucleus	DNA binding	4	Ribosome biogenesis, rRNA transcription
O14646	CHD1	cell organization and biogenesis;metabolic process;regulation of biological process	cytoplasm;nucleus	catalytic activity;DNA binding;nucleotide binding;protein binding	4	Ribosome biogenesis, rRNA transcription
O15213	WDR46	metabolic process	nucleus	protein binding;RNA binding	4	Ribosome biogenesis, rRNA transcription
O15266	SHOX	development;metabolic process;regulation of biological process	nucleus	DNA binding;protein binding	4	Ribosome biogenesis, rRNA transcription
O15347	HMGB3	defense response;development;metabolic process;regulation of biological process;response to stimulus	chromosome;cytoplasm;nucleus	DNA binding;protein binding;RNA binding	4	Ribosome biogenesis, rRNA transcription
O43854	EDIL3	development;regulation of biological process	extracellular	metal ion binding;protein binding	4	Ribosome biogenesis, rRNA transcription
O43865	AHCYL1	metabolic process;regulation of biological process;response to stimulus;transport	cytoplasm;cytosol;endoplasmic reticulum;membrane	catalytic activity;nucleotide binding;protein binding;RNA binding	4	Ribosome biogenesis, rRNA transcription
O60287	URB1		nucleus	RNA binding	4	Ribosome biogenesis, rRNA transcription
O60573	EIF4E2	metabolic process;regulation of biological process	cytoplasm;cytosol	protein binding;RNA binding	4	Ribosome biogenesis, rRNA transcription
O60669	SLC16A7	transport	membrane	transporter activity	4	Ribosome biogenesis, rRNA transcription
O75094	SLIT3	cell death;cell differentiation;cell growth;cellular component movement;development;regulation of biological process;response to stimulus	extracellular;mitochondrion	metal ion binding;protein binding	4	Ribosome biogenesis, rRNA transcription
O75298	RTN2	regulation of biological process;transport	endoplasmic reticulum;membrane	protein binding	4	Ribosome biogenesis, rRNA transcription
O76021	RSL1D1	cell differentiation;metabolic process;regulation of biological process	membrane;nucleus	protein binding;RNA binding	4	Ribosome biogenesis, rRNA transcription
O95084	PRSS23	metabolic process	extracellular;nucleus;organelle lumen	catalytic activity	4	Ribosome biogenesis, rRNA transcription
O95183	VAMP5	cell differentiation;cell organization and biogenesis;development;transport	cell surface;endosome;Golgi;membrane	protein binding	4	Ribosome biogenesis, rRNA transcription
O95810	SDPR; CAVIN2	cell organization and biogenesis	cytoplasm;cytosol;membrane	protein binding	4	Ribosome biogenesis, rRNA transcription
P08473	MME	metabolic process;response to stimulus;transport	cytoplasm;membrane	catalytic activity;metal ion binding;protein binding	4	Ribosome biogenesis, rRNA transcription
P10114	RAP2A	cell differentiation;cell organization and biogenesis;regulation of biological process;response to stimulus	cytosol;endosome;membrane	catalytic activity;metal ion binding;nucleotide binding;protein binding	4	Ribosome biogenesis, rRNA transcription
P13726	F3	coagulation;metabolic process;regulation of biological process;response to stimulus	cell surface;extracellular;membrane	catalytic activity;protein binding;receptor activity;signal transducer activity	4	Ribosome biogenesis, rRNA transcription
P19367	HK1	cellular homeostasis;metabolic process;regulation of biological process	cytosol;membrane;mitochondrion	catalytic activity;nucleotide binding;protein binding	4	Ribosome biogenesis, rRNA transcription
P20290	BTF3	metabolic process;regulation of biological process;transport	cytoplasm;cytosol;nucleus	protein binding;RNA binding	4	Ribosome biogenesis, rRNA transcription
P22694	PRKACB	cell organization and biogenesis;coagulation;metabolic process;regulation of biological process;response to stimulus	cytoplasm;cytosol;membrane;nucleus	catalytic activity;metal ion binding;nucleotide binding;protein binding	4	Ribosome biogenesis, rRNA transcription
P23142	FBLN1	cell organization and biogenesis;metabolic process;regulation of biological process;response to stimulus	extracellular	enzyme regulator activity;metal ion binding;protein binding;structural molecule activity	4	Ribosome biogenesis, rRNA transcription
P24941	CDK2	cell division;cell organization and biogenesis;development;metabolic process;regulation of biological process;response to stimulus;transport	chromosome;cytoplasm;cytoskeleton;cytosol;endosome;nucleus	catalytic activity;metal ion binding;nucleotide binding;protein binding	4	Ribosome biogenesis, rRNA transcription
P25205	MCM3	metabolic process	cytoplasm;membrane;nucleus	catalytic activity;DNA binding;nucleotide binding;protein binding	4	Ribosome biogenesis, rRNA transcription
P26358	DNMT1	cell organization and biogenesis;metabolic process;regulation of biological process;response to stimulus	nucleus	catalytic activity;DNA binding;metal ion binding;nucleotide binding;protein binding;RNA binding	4	Ribosome biogenesis, rRNA transcription
P30260	CDC27	cell proliferation;metabolic process;regulation of biological process	cytoplasm;cytosol;nucleus	protein binding	4	Ribosome biogenesis, rRNA transcription
P33991	MCM4	metabolic process	membrane;nucleus	catalytic activity;DNA binding;nucleotide binding;protein binding	4	Ribosome biogenesis, rRNA transcription
P33993	MCM7	cell proliferation;metabolic process;regulation of biological process;response to stimulus	chromosome;cytosol;membrane;nucleus	catalytic activity;DNA binding;nucleotide binding;protein binding	4	Ribosome biogenesis, rRNA transcription
P35249	RFC4	cell organization and biogenesis;cellular homeostasis;metabolic process;regulation of biological process;response to stimulus	nucleus	catalytic activity;DNA binding;nucleotide binding;protein binding	4	Ribosome biogenesis, rRNA transcription
P35251	RFC1	cell organization and biogenesis;cellular homeostasis;metabolic process;regulation of biological process;response to stimulus	cytoplasm;nucleus	catalytic activity;DNA binding;enzyme regulator activity;nucleotide binding;protein binding	4	Ribosome biogenesis, rRNA transcription
P40937	RFC5	cell organization and biogenesis;cellular homeostasis;metabolic process;regulation of biological process;response to stimulus	nucleus	catalytic activity;DNA binding;nucleotide binding;protein binding	4	Ribosome biogenesis, rRNA transcription
P41227	NAA10	cell organization and biogenesis;metabolic process;regulation of biological process	cytoplasm;cytosol;membrane;nucleus;ribosome	catalytic activity;protein binding	4	Ribosome biogenesis, rRNA transcription
P41567	EIF1	metabolic process;regulation of biological process;response to stimulus	cytoplasm;nucleus	protein binding;RNA binding	4	Ribosome biogenesis, rRNA transcription
P43686	PSMC4	metabolic process;regulation of biological process;response to stimulus;transport	cytoplasm;cytosol;membrane;nucleus;proteasome	catalytic activity;nucleotide binding;protein binding;RNA binding	4	Ribosome biogenesis, rRNA transcription
P46013	MKI67	cell proliferation;metabolic process;regulation of biological process;response to stimulus	chromosome;cytoplasm;membrane;nucleus	DNA binding;nucleotide binding;protein binding;RNA binding	4	Ribosome biogenesis, rRNA transcription
P46087	NOP2	cell organization and biogenesis;metabolic process;regulation of biological process	nucleus	catalytic activity;protein binding;RNA binding	4	Ribosome biogenesis, rRNA transcription
P48634	PRRC2A	cell differentiation	cytoplasm;membrane;nucleus	protein binding;RNA binding	4	Ribosome biogenesis, rRNA transcription
P49184	DNASE1L1	metabolic process;transport	endoplasmic reticulum;extracellular;nucleus;organelle lumen	catalytic activity;DNA binding	4	Ribosome biogenesis, rRNA transcription
P49736	MCM2	cell death;cell organization and biogenesis;metabolic process;response to stimulus	chromosome;cytoplasm;cytoskeleton;cytosol;nucleus	catalytic activity;DNA binding;metal ion binding;nucleotide binding;protein binding	4	Ribosome biogenesis, rRNA transcription
P50579	METAP2	metabolic process;regulation of biological process	cytoplasm;cytosol;membrane	catalytic activity;metal ion binding;RNA binding	4	Ribosome biogenesis, rRNA transcription
P52292	KPNA2	metabolic process;regulation of biological process;transport	cytoplasm;cytosol;membrane;nucleus	protein binding;RNA binding;transporter activity	4	Ribosome biogenesis, rRNA transcription
P52630	STAT2	defense response;metabolic process;regulation of biological process;response to stimulus	cytoplasm;cytosol;membrane;nucleus	DNA binding;protein binding;signal transducer activity	4	Ribosome biogenesis, rRNA transcription
P52701	MSH6	cell organization and biogenesis;metabolic process;regulation of biological process;response to stimulus	chromosome;cytosol;Golgi;nucleus	catalytic activity;DNA binding;metal ion binding;nucleotide binding;protein binding	4	Ribosome biogenesis, rRNA transcription
P56182	RRP1	metabolic process	nucleus	RNA binding	4	Ribosome biogenesis, rRNA transcription
P56537	EIF6	cell organization and biogenesis;metabolic process;regulation of biological process;response to stimulus;transport	cytoplasm;cytosol;nucleus	protein binding;RNA binding	4	Ribosome biogenesis, rRNA transcription
P57678	GEMIN4	cell organization and biogenesis;metabolic process;transport	cytoplasm;cytosol;membrane;nucleus	protein binding	4	Ribosome biogenesis, rRNA transcription
P60033	CD81	cell proliferation;metabolic process;regulation of biological process;response to stimulus;transport	membrane	protein binding;receptor activity	4	Ribosome biogenesis, rRNA transcription
Q02388	COL7A1	cell differentiation;cell organization and biogenesis;metabolic process;regulation of biological process;transport	extracellular;membrane;organelle lumen	enzyme regulator activity;protein binding	4	Ribosome biogenesis, rRNA transcription
Q03111	MLLT1	metabolic process;regulation of biological process	cytosol;nucleus	DNA binding;protein binding	4	Ribosome biogenesis, rRNA transcription
Q03519	TAP2	response to stimulus;transport	endoplasmic reticulum;membrane	catalytic activity;nucleotide binding;protein binding;transporter activity	4	Ribosome biogenesis, rRNA transcription
Q08722	CD47	cell organization and biogenesis;cellular component movement;regulation of biological process;response to stimulus;transport	membrane	protein binding;receptor activity;signal transducer activity	4	Ribosome biogenesis, rRNA transcription
Q13112	CHAF1B	cell organization and biogenesis;metabolic process;regulation of biological process;response to stimulus	cytoplasm;cytosol;nucleus	protein binding	4	Ribosome biogenesis, rRNA transcription
Q13206	DDX10	metabolic process	cytoplasm	catalytic activity;nucleotide binding;RNA binding	4	Ribosome biogenesis, rRNA transcription
Q13415	ORC1	metabolic process;regulation of biological process	cytosol;membrane;nucleus	DNA binding;nucleotide binding;protein binding	4	Ribosome biogenesis, rRNA transcription
Q13601	KRR1	metabolic process	cytoplasm;membrane;nucleus	protein binding;RNA binding	4	Ribosome biogenesis, rRNA transcription
Q14254	FLOT2	cell organization and biogenesis;regulation of biological process	cytoskeleton;endosome;membrane	protein binding	4	Ribosome biogenesis, rRNA transcription
Q14332	FZD2	cell communication;cell differentiation;development;regulation of biological process;response to stimulus	cytoplasm;membrane	protein binding;receptor activity;signal transducer activity	4	Ribosome biogenesis, rRNA transcription
Q14566	MCM6	metabolic process	nucleus	catalytic activity;DNA binding;nucleotide binding;protein binding	4	Ribosome biogenesis, rRNA transcription
Q14684	RRP1B	metabolic process;regulation of biological process;response to stimulus	cytosol;nucleus	protein binding;RNA binding	4	Ribosome biogenesis, rRNA transcription
Q14690	PDCD11	metabolic process	cytosol;nucleus	protein binding;RNA binding	4	Ribosome biogenesis, rRNA transcription
Q14934	NFATC4	cell differentiation;defense response;metabolic process;regulation of biological process;response to stimulus	cytoplasm;cytosol;nucleus	DNA binding;protein binding	4	Ribosome biogenesis, rRNA transcription
Q14956	GPNMB	cell communication;cell differentiation;regulation of biological process;response to stimulus	membrane	protein binding	4	Ribosome biogenesis, rRNA transcription
Q15056	EIF4H	cell organization and biogenesis;metabolic process;regulation of biological process;reproduction	cytoplasm;cytosol;membrane	catalytic activity;protein binding;RNA binding	4	Ribosome biogenesis, rRNA transcription
Q15910	EZH2	cell organization and biogenesis;metabolic process;regulation of biological process;response to stimulus	cytoplasm;nucleus	catalytic activity;DNA binding;protein binding;RNA binding	4	Ribosome biogenesis, rRNA transcription
Q1ED39	C16orf88; KNOP1		nucleus	RNA binding	4	Ribosome biogenesis, rRNA transcription
Q3B726	TWISTNB	metabolic process;regulation of biological process	nucleus	catalytic activity	4	Ribosome biogenesis, rRNA transcription
Q4KMP7	TBC1D10B	regulation of biological process;transport	cytoplasm;cytosol;membrane	enzyme regulator activity;protein binding	4	Ribosome biogenesis, rRNA transcription
Q5C9Z4	NOM1	cell differentiation	nucleus	protein binding;RNA binding	4	Ribosome biogenesis, rRNA transcription
Q5SNT2	TMEM201	cell organization and biogenesis;cellular component movement	cytoplasm;cytoskeleton;membrane;nucleus	protein binding	4	Ribosome biogenesis, rRNA transcription
Q5T3I0	GPATCH4			protein binding;RNA binding	4	Ribosome biogenesis, rRNA transcription
Q68CQ4	DIEXF	development;metabolic process	nucleus	protein binding;RNA binding	4	Ribosome biogenesis, rRNA transcription
Q6PL18	ATAD2	cell organization and biogenesis;metabolic process;regulation of biological process	nucleus	catalytic activity;nucleotide binding;protein binding	4	Ribosome biogenesis, rRNA transcription
Q6Y7W6	GIGYF2	cell differentiation;metabolic process;regulation of biological process;response to stimulus	cytoplasm;cytosol;endoplasmic reticulum;endosome;Golgi;membrane	protein binding;RNA binding	4	Ribosome biogenesis, rRNA transcription
Q76FK4	NOL8	metabolic process	nucleus	protein binding;RNA binding	4	Ribosome biogenesis, rRNA transcription
Q7L590	MCM10	cell proliferation;metabolic process;response to stimulus	nucleus	DNA binding;metal ion binding;protein binding	4	Ribosome biogenesis, rRNA transcription
Q7Z417	NUFIP2		cytoplasm;cytosol;membrane;nucleus;ribosome	protein binding;RNA binding	4	Ribosome biogenesis, rRNA transcription
Q8IWA0	WDR75	metabolic process;regulation of biological process	nucleus	protein binding;RNA binding	4	Ribosome biogenesis, rRNA transcription
Q8IWA4	MFN1	cell communication;cell organization and biogenesis;metabolic process;response to stimulus	cytoplasm;membrane;mitochondrion	catalytic activity;nucleotide binding;protein binding	4	Ribosome biogenesis, rRNA transcription
Q8N5C1	FAM26E; CALHM5	transport	membrane	transporter activity	4	Ribosome biogenesis, rRNA transcription
Q8N8A6	DDX51	metabolic process	cytoplasm;membrane;nucleus	catalytic activity;DNA binding;nucleotide binding;protein binding;RNA binding	4	Ribosome biogenesis, rRNA transcription
Q8NBI6	XXYLT1	metabolic process	endoplasmic reticulum;membrane	catalytic activity;metal ion binding	4	Ribosome biogenesis, rRNA transcription
Q8NEF9	SRFBP1	metabolic process;regulation of biological process	cytoplasm;nucleus	RNA binding	4	Ribosome biogenesis, rRNA transcription
Q8NEJ9	NGDN	metabolic process;regulation of biological process	chromosome;cytoplasm;mitochondrion;nucleus	protein binding;RNA binding	4	Ribosome biogenesis, rRNA transcription
Q8TED0	UTP15	metabolic process;regulation of biological process	cytoplasm;endoplasmic reticulum;nucleus	protein binding;RNA binding	4	Ribosome biogenesis, rRNA transcription
Q8TEQ6	GEMIN5	cell organization and biogenesis;metabolic process;regulation of biological process;transport	cytoplasm;cytosol;membrane;nucleus	protein binding;RNA binding	4	Ribosome biogenesis, rRNA transcription
Q8WWM7	ATXN2L	cell organization and biogenesis;regulation of biological process	cytoplasm;cytosol;membrane;nucleus	protein binding;RNA binding	4	Ribosome biogenesis, rRNA transcription
Q92547	TOPBP1	metabolic process;regulation of biological process;response to stimulus	chromosome;cytoplasm;cytoskeleton;nucleus	DNA binding;protein binding	4	Ribosome biogenesis, rRNA transcription
Q96G21	IMP4	metabolic process	nucleus	protein binding;RNA binding	4	Ribosome biogenesis, rRNA transcription
Q96GA3	LTV1	metabolic process;transport	cytosol;membrane;nucleus	protein binding	4	Ribosome biogenesis, rRNA transcription
Q96KM6	ZNF512B	metabolic process;regulation of biological process	nucleus	DNA binding;metal ion binding;protein binding	4	Ribosome biogenesis, rRNA transcription
Q96PE1	GPR124; ADGRA2	cellular component movement;regulation of biological process;response to stimulus	cell surface;membrane	protein binding;receptor activity;signal transducer activity	4	Ribosome biogenesis, rRNA transcription
Q96SB4	SRPK1	cell differentiation;cell organization and biogenesis;defense response;metabolic process;regulation of biological process;response to stimulus	cytoplasm;cytosol;endoplasmic reticulum;membrane;nucleus	catalytic activity;metal ion binding;nucleotide binding;protein binding;RNA binding	4	Ribosome biogenesis, rRNA transcription
Q96T58	SPEN	metabolic process;regulation of biological process;response to stimulus	nucleus	DNA binding;protein binding;RNA binding	4	Ribosome biogenesis, rRNA transcription
Q99879	HIST1H2BM	cell organization and biogenesis;metabolic process	chromosome;cytosol;nucleus	DNA binding;protein binding	4	Ribosome biogenesis, rRNA transcription
Q9BQG0	MYBBP1A	cell communication;cell differentiation;metabolic process;regulation of biological process;response to stimulus;transport	cytoplasm;membrane;nucleus	catalytic activity;DNA binding;protein binding;RNA binding	4	Ribosome biogenesis, rRNA transcription
Q9BSC4	NOL10		nucleus	protein binding;RNA binding	4	Ribosome biogenesis, rRNA transcription
Q9BUL9	RPP25	metabolic process	nucleus	catalytic activity;protein binding;RNA binding	4	Ribosome biogenesis, rRNA transcription
Q9BXJ9	NAA15	cell differentiation;development;metabolic process;regulation of biological process	cytoplasm;cytosol;membrane;nucleus	catalytic activity;protein binding;RNA binding	4	Ribosome biogenesis, rRNA transcription
Q9BYJ9	YTHDF1	regulation of biological process	cytoplasm	protein binding;RNA binding	4	Ribosome biogenesis, rRNA transcription
Q9GZL7	WDR12	cell proliferation;metabolic process;regulation of biological process;response to stimulus	nucleus	protein binding	4	Ribosome biogenesis, rRNA transcription
Q9GZR2	REXO4	metabolic process;regulation of biological process	nucleus	catalytic activity;RNA binding	4	Ribosome biogenesis, rRNA transcription
Q9GZS1	POLR1E	cell organization and biogenesis;metabolic process;regulation of biological process	nucleus	catalytic activity;DNA binding;protein binding	4	Ribosome biogenesis, rRNA transcription
Q9GZZ1	NAA50	cell organization and biogenesis;metabolic process	cytoplasm;cytosol;nucleus	catalytic activity;protein binding	4	Ribosome biogenesis, rRNA transcription
Q9H0G5	NSRP1	metabolic process;regulation of biological process;transport	nucleus	protein binding;RNA binding	4	Ribosome biogenesis, rRNA transcription
Q9H2K8	TAOK3	metabolic process;regulation of biological process;response to stimulus	cytoplasm;membrane	catalytic activity;enzyme regulator activity;nucleotide binding;protein binding;signal transducer activity	4	Ribosome biogenesis, rRNA transcription
Q9H6F5	CCDC86		nucleus	protein binding;RNA binding	4	Ribosome biogenesis, rRNA transcription
Q9H6R0	DHX33	metabolic process;regulation of biological process	cytoplasm;nucleus	catalytic activity;DNA binding;nucleotide binding;protein binding;RNA binding	4	Ribosome biogenesis, rRNA transcription
Q9H9L3	ISG20L2	metabolic process	nucleus	catalytic activity;protein binding;RNA binding	4	Ribosome biogenesis, rRNA transcription
Q9NQ55	PPAN; PPAN-P2RY11	cell organization and biogenesis	nucleus	RNA binding	4	Ribosome biogenesis, rRNA transcription
Q9NRX1	PNO1	metabolic process	cytosol;nucleus	RNA binding	4	Ribosome biogenesis, rRNA transcription
Q9NRY6	PLSCR3	cell death;cell organization and biogenesis;response to stimulus	membrane;mitochondrion	metal ion binding;protein binding;transporter activity	4	Ribosome biogenesis, rRNA transcription
Q9NTK5	OLA1	metabolic process;transport	cytoplasm;cytosol;extracellular;membrane;nucleus;organelle lumen	catalytic activity;metal ion binding;nucleotide binding;protein binding	4	Ribosome biogenesis, rRNA transcription
Q9NVN8	GNL3L	regulation of biological process	cytosol;membrane;nucleus	catalytic activity;nucleotide binding;protein binding;RNA binding	4	Ribosome biogenesis, rRNA transcription
Q9NX58	LYAR		nucleus	metal ion binding;protein binding;RNA binding	4	Ribosome biogenesis, rRNA transcription
Q9NY61	AATF	cell division;regulation of biological process;response to stimulus	cytoplasm;Golgi;nucleus	protein binding;RNA binding	4	Ribosome biogenesis, rRNA transcription
Q9NY93	DDX56	metabolic process;regulation of biological process	cytoplasm;membrane;nucleus	catalytic activity;DNA binding;nucleotide binding;RNA binding	4	Ribosome biogenesis, rRNA transcription
Q9NYH9	UTP6	metabolic process	nucleus	protein binding;RNA binding	4	Ribosome biogenesis, rRNA transcription
Q9P275	USP36	metabolic process;regulation of biological process	nucleus	catalytic activity;RNA binding	4	Ribosome biogenesis, rRNA transcription
Q9UBU8	MORF4L1	cell organization and biogenesis;cell proliferation;metabolic process;regulation of biological process;response to stimulus	nucleus	protein binding	4	Ribosome biogenesis, rRNA transcription
Q9ULJ3	ZBTB21; ZNF295	metabolic process;regulation of biological process	cytosol;nucleus	DNA binding;metal ion binding;nucleotide binding;protein binding	4	Ribosome biogenesis, rRNA transcription
Q9UNM6	PSMD13	cell organization and biogenesis;metabolic process;regulation of biological process;response to stimulus;transport	cytosol;extracellular;membrane;nucleus;organelle lumen;proteasome	catalytic activity;protein binding;structural molecule activity	4	Ribosome biogenesis, rRNA transcription
Q9UNP9	PPIE	metabolic process;regulation of biological process;response to stimulus;transport	cytosol;extracellular;nucleus;organelle lumen;spliceosomal complex	catalytic activity;protein binding;RNA binding	4	Ribosome biogenesis, rRNA transcription
Q9UNZ5	C19orf53		nucleus		4	Ribosome biogenesis, rRNA transcription
Q9UPN6	SCAF8	metabolic process	nucleus;spliceosomal complex	protein binding;RNA binding	4	Ribosome biogenesis, rRNA transcription
Q9Y3A4	RRP7A	cell organization and biogenesis;metabolic process	cytoplasm	protein binding;RNA binding	4	Ribosome biogenesis, rRNA transcription
Q9Y3B9	RRP15	metabolic process			4	Ribosome biogenesis, rRNA transcription
Q9Y3C1	NOP16		nucleus	RNA binding	4	Ribosome biogenesis, rRNA transcription
Q9Y4B6	VPRBP; DCAF1	cell differentiation;cell organization and biogenesis;metabolic process;regulation of biological process	cytoplasm;nucleus	catalytic activity;nucleotide binding;protein binding	4	Ribosome biogenesis, rRNA transcription
Q9Y4C8	RBM19	development;regulation of biological process	chromosome;cytoplasm;membrane;nucleus	RNA binding	4	Ribosome biogenesis, rRNA transcription
Q9Y5A9	YTHDF2	cell organization and biogenesis;regulation of biological process;response to stimulus	cytoplasm;cytosol;nucleus	protein binding;RNA binding	4	Ribosome biogenesis, rRNA transcription
Q9Y5J1	UTP18	metabolic process	membrane;nucleus	protein binding;RNA binding	4	Ribosome biogenesis, rRNA transcription
Q9Y5K6	CD2AP	cell division;cell organization and biogenesis;cellular component movement;metabolic process;regulation of biological process;response to stimulus	cytoplasm;cytoskeleton;membrane	protein binding;structural molecule activity	4	Ribosome biogenesis, rRNA transcription
Q9Y6H3	XRCC6BP1; ATP23	metabolic process;response to stimulus	membrane	catalytic activity;metal ion binding	4	Ribosome biogenesis, rRNA transcription
Q9Y6W5	WASF2	cell organization and biogenesis;cellular component movement;regulation of biological process;response to stimulus;transport	cytoplasm;cytoskeleton;cytosol;endosome	protein binding	4	Ribosome biogenesis, rRNA transcription
O00488	ZNF593	metabolic process;regulation of biological process;transport	cytosol;nucleus	DNA binding;metal ion binding;protein binding	5	Transcription, ribosome biogenesis, chromosome organization
O00541	PES1	cell organization and biogenesis;cell proliferation;metabolic process;regulation of biological process	chromosome;cytosol;membrane;nucleus	protein binding;RNA binding	5	Transcription, ribosome biogenesis, chromosome organization
O15226	NKRF	metabolic process;regulation of biological process	nucleus	DNA binding;protein binding;RNA binding	5	Transcription, ribosome biogenesis, chromosome organization
O95478	NSA2	metabolic process	nucleus	RNA binding	5	Transcription, ribosome biogenesis, chromosome organization
P00488	F13A1	coagulation;metabolic process;response to stimulus;transport	cytoplasm;extracellular;organelle lumen	catalytic activity;metal ion binding	5	Transcription, ribosome biogenesis, chromosome organization
P00558	PGK1	cell differentiation;metabolic process;regulation of biological process;response to stimulus	cytoplasm;cytosol;membrane	catalytic activity;nucleotide binding;protein binding	5	Transcription, ribosome biogenesis, chromosome organization
P02042	HBD	coagulation;transport	cytosol	metal ion binding;protein binding;transporter activity	5	Transcription, ribosome biogenesis, chromosome organization
P02675	FGB	cell organization and biogenesis;coagulation;defense response;metabolic process;regulation of biological process;response to stimulus;transport	cell surface;cytoplasm;extracellular;membrane;organelle lumen	protein binding;structural molecule activity	5	Transcription, ribosome biogenesis, chromosome organization
P04489				protein binding	5	Transcription, ribosome biogenesis, chromosome organization
P06493	CDK1	cell death;cell differentiation;cell division;cell organization and biogenesis;cell proliferation;cellular component movement;metabolic process;regulation of biological process;response to stimulus	cytoplasm;cytoskeleton;cytosol;membrane;mitochondrion;nucleus;organelle lumen	catalytic activity;nucleotide binding;protein binding;receptor activity	5	Transcription, ribosome biogenesis, chromosome organization
P11388	TOP2A	cell differentiation;cell division;cell organization and biogenesis;metabolic process;regulation of biological process;response to stimulus	chromosome;cytoplasm;nucleus	catalytic activity;DNA binding;metal ion binding;nucleotide binding;protein binding;RNA binding	5	Transcription, ribosome biogenesis, chromosome organization
P13987	CD59	cell organization and biogenesis;coagulation;regulation of biological process;response to stimulus;transport	cell surface;extracellular;membrane	protein binding	5	Transcription, ribosome biogenesis, chromosome organization
P15502	ELN	cell organization and biogenesis;cell proliferation	extracellular	protein binding;structural molecule activity	5	Transcription, ribosome biogenesis, chromosome organization
P17275	JUNB	cell differentiation;cell proliferation;metabolic process;regulation of biological process;response to stimulus	chromosome;nucleus	DNA binding;protein binding	5	Transcription, ribosome biogenesis, chromosome organization
P17844	DDX5	cell differentiation;cell growth;cell organization and biogenesis;metabolic process;regulation of biological process;response to stimulus	cytoplasm;membrane;nucleus;spliceosomal complex	catalytic activity;nucleotide binding;protein binding;RNA binding	5	Transcription, ribosome biogenesis, chromosome organization
P19338	NCL	regulation of biological process;response to stimulus	cytoplasm;membrane;nucleus	DNA binding;protein binding;RNA binding	5	Transcription, ribosome biogenesis, chromosome organization
P24821	TNC	cell communication;cell differentiation;cell organization and biogenesis;metabolic process;regulation of biological process;response to stimulus	extracellular;membrane;organelle lumen	protein binding	5	Transcription, ribosome biogenesis, chromosome organization
P25440	BRD2	cell organization and biogenesis;metabolic process;regulation of biological process	cytoplasm;nucleus	protein binding	5	Transcription, ribosome biogenesis, chromosome organization
P27694	RPA1	cell organization and biogenesis;cellular homeostasis;metabolic process;regulation of biological process;response to stimulus	nucleus	DNA binding;metal ion binding;protein binding	5	Transcription, ribosome biogenesis, chromosome organization
P31689	DNAJA1	cellular component movement;metabolic process;regulation of biological process;response to stimulus;transport	cytoplasm;cytoskeleton;cytosol;endoplasmic reticulum;membrane;mitochondrion;nucleus	enzyme regulator activity;metal ion binding;nucleotide binding;protein binding	5	Transcription, ribosome biogenesis, chromosome organization
P33992	MCM5	cell division;metabolic process	membrane;nucleus	catalytic activity;DNA binding;nucleotide binding;protein binding	5	Transcription, ribosome biogenesis, chromosome organization
P42696	RBM34		nucleus	RNA binding	5	Transcription, ribosome biogenesis, chromosome organization
P53814	SMTN		cytoplasm;cytoskeleton	protein binding;structural molecule activity	5	Transcription, ribosome biogenesis, chromosome organization
P63151	PPP2R2A	cell organization and biogenesis;metabolic process;regulation of biological process;response to stimulus	cytosol	catalytic activity;enzyme regulator activity;protein binding	5	Transcription, ribosome biogenesis, chromosome organization
P69905	HBA2; HBA1	cell organization and biogenesis;metabolic process;regulation of biological process;response to stimulus;transport	cytosol;extracellular;membrane;organelle lumen	antioxidant activity;catalytic activity;metal ion binding;protein binding;transporter activity	5	Transcription, ribosome biogenesis, chromosome organization
Q01105	SET	cell organization and biogenesis;metabolic process;regulation of biological process;transport	cytoplasm;cytosol;endoplasmic reticulum;nucleus	DNA binding;enzyme regulator activity;protein binding	5	Transcription, ribosome biogenesis, chromosome organization
Q03701	CEBPZ	metabolic process;regulation of biological process	nucleus	DNA binding;RNA binding	5	Transcription, ribosome biogenesis, chromosome organization
Q12849	GRSF1	metabolic process	cytoplasm;mitochondrion	RNA binding	5	Transcription, ribosome biogenesis, chromosome organization
Q13823	GNL2		membrane;nucleus	catalytic activity;nucleotide binding;RNA binding	5	Transcription, ribosome biogenesis, chromosome organization
Q14978	NOLC1	cell organization and biogenesis;metabolic process;regulation of biological process	cytoplasm;nucleus	nucleotide binding;protein binding;RNA binding	5	Transcription, ribosome biogenesis, chromosome organization
Q15061	WDR43	metabolic process;regulation of biological process	nucleus	protein binding;RNA binding	5	Transcription, ribosome biogenesis, chromosome organization
Q15397	KIAA0020; PUM3	regulation of biological process	chromosome;endoplasmic reticulum;nucleus	DNA binding;protein binding;RNA binding	5	Transcription, ribosome biogenesis, chromosome organization
Q15582	TGFBI	cell differentiation;cell organization and biogenesis;cell proliferation;metabolic process;regulation of biological process;response to stimulus	extracellular;membrane	protein binding	5	Transcription, ribosome biogenesis, chromosome organization
Q16637	SMN1; SMN2	cell organization and biogenesis;cellular component movement;metabolic process;response to stimulus;transport	cytoplasm;cytosol;nucleus	protein binding;RNA binding;transporter activity	5	Transcription, ribosome biogenesis, chromosome organization
Q4L180	FILIP1L	metabolic process	cytoplasm;membrane;nucleus	catalytic activity;motor activity	5	Transcription, ribosome biogenesis, chromosome organization
Q5UIP0	RIF1	cell organization and biogenesis;metabolic process;regulation of biological process;response to stimulus	chromosome;cytoplasm;cytoskeleton;membrane;nucleus	protein binding	5	Transcription, ribosome biogenesis, chromosome organization
Q6DKI1	RPL7L1	metabolic process	ribosome	RNA binding;structural molecule activity	5	Transcription, ribosome biogenesis, chromosome organization
Q6RFH5	WDR74		nucleus	protein binding	5	Transcription, ribosome biogenesis, chromosome organization
Q6VGT1				protein binding	5	Transcription, ribosome biogenesis, chromosome organization
Q71RC2	LARP4	cell organization and biogenesis;metabolic process;regulation of biological process	cytoplasm;cytosol;membrane	protein binding;RNA binding	5	Transcription, ribosome biogenesis, chromosome organization
Q86U38	NOP9			RNA binding	5	Transcription, ribosome biogenesis, chromosome organization
Q8IUF8	MINA; RIOX2	cell organization and biogenesis;metabolic process;regulation of biological process	cytosol;nucleus	catalytic activity;metal ion binding;protein binding	5	Transcription, ribosome biogenesis, chromosome organization
Q969H8	C19orf10; MYDGF	cell death;regulation of biological process	extracellular;organelle lumen	protein binding	5	Transcription, ribosome biogenesis, chromosome organization
Q969X6	CIRH1A; UTP4	metabolic process;regulation of biological process	chromosome;nucleus	protein binding;RNA binding	5	Transcription, ribosome biogenesis, chromosome organization
Q96T88	UHRF1	cell organization and biogenesis;cell proliferation;metabolic process;regulation of biological process;response to stimulus	nucleus	catalytic activity;DNA binding;metal ion binding;nucleotide binding;protein binding	5	Transcription, ribosome biogenesis, chromosome organization
Q9BQ67	GRWD1	cell organization and biogenesis;metabolic process	chromosome;cytosol;nucleus	DNA binding;protein binding;RNA binding	5	Transcription, ribosome biogenesis, chromosome organization
Q9BRT6	LLPH	cell growth;regulation of biological process	chromosome;nucleus	protein binding;RNA binding	5	Transcription, ribosome biogenesis, chromosome organization
Q9BYG3	MKI67IP; NIFK	cell organization and biogenesis;metabolic process;regulation of biological process	chromosome;cytoplasm;nucleus	protein binding;RNA binding	5	Transcription, ribosome biogenesis, chromosome organization
Q9BZE4	GTPBP4	cell differentiation;regulation of biological process;response to stimulus	cytoplasm;cytosol;Golgi;membrane;nucleus	catalytic activity;nucleotide binding;protein binding;RNA binding	5	Transcription, ribosome biogenesis, chromosome organization
Q9GZR7	DDX24	metabolic process	cytoplasm;membrane	catalytic activity;nucleotide binding;RNA binding	5	Transcription, ribosome biogenesis, chromosome organization
Q9H0S4	DDX47	cell death;metabolic process;regulation of biological process;response to stimulus	cytoplasm;membrane;nucleus	catalytic activity;nucleotide binding;protein binding;RNA binding	5	Transcription, ribosome biogenesis, chromosome organization
Q9H501	ESF1	metabolic process;regulation of biological process	nucleus	RNA binding	5	Transcription, ribosome biogenesis, chromosome organization
Q9H6R4	NOL6	metabolic process;transport	chromosome;mitochondrion;nucleus	protein binding;RNA binding	5	Transcription, ribosome biogenesis, chromosome organization
Q9H8H0	NOL11	metabolic process;regulation of biological process	nucleus	protein binding;RNA binding	5	Transcription, ribosome biogenesis, chromosome organization
Q9H8M2	BRD9	cell organization and biogenesis;metabolic process;regulation of biological process		protein binding	5	Transcription, ribosome biogenesis, chromosome organization
Q9H9Y2	RPF1	cell organization and biogenesis;metabolic process	nucleus	protein binding;RNA binding	5	Transcription, ribosome biogenesis, chromosome organization
Q9NR30	DDX21	cell differentiation;metabolic process;regulation of biological process;response to stimulus	cytoplasm;membrane;nucleus	catalytic activity;nucleotide binding;protein binding;RNA binding	5	Transcription, ribosome biogenesis, chromosome organization
Q9NRL2	BAZ1A	cell organization and biogenesis;metabolic process;regulation of biological process	nucleus	catalytic activity;metal ion binding;protein binding	5	Transcription, ribosome biogenesis, chromosome organization
Q9NVU7	SDAD1	cell organization and biogenesis;transport	nucleus		5	Transcription, ribosome biogenesis, chromosome organization
Q9NVX2	NLE1	cell differentiation;cell organization and biogenesis;regulation of biological process;response to stimulus	nucleus;ribosome	protein binding	5	Transcription, ribosome biogenesis, chromosome organization
Q9NZM5	GLTSCR2; NOP53	cell organization and biogenesis;metabolic process;regulation of biological process;response to stimulus;transport	cytosol;nucleus	protein binding;RNA binding	5	Transcription, ribosome biogenesis, chromosome organization
Q9NZR1	TMOD2	cell communication;cell organization and biogenesis;regulation of biological process;response to stimulus	cytoplasm;cytoskeleton	protein binding	5	Transcription, ribosome biogenesis, chromosome organization
Q9P031	CCDC59	metabolic process;regulation of biological process	nucleus	protein binding;RNA binding	5	Transcription, ribosome biogenesis, chromosome organization
Q9UHA3	RSL24D1	cell organization and biogenesis;metabolic process	nucleus;ribosome	protein binding;RNA binding;structural molecule activity	5	Transcription, ribosome biogenesis, chromosome organization
Q9UKD2	MRTO4	cell organization and biogenesis;metabolic process	cytoplasm;nucleus	protein binding;RNA binding	5	Transcription, ribosome biogenesis, chromosome organization
Q9ULW0	TPX2	cell death;cell division;cell organization and biogenesis;cell proliferation;regulation of biological process	cytoplasm;cytoskeleton;cytosol;nucleus	nucleotide binding;protein binding	5	Transcription, ribosome biogenesis, chromosome organization
Q9Y221	NIP7	cell organization and biogenesis	cytosol;nucleus	protein binding;RNA binding	5	Transcription, ribosome biogenesis, chromosome organization
Q9Y6V7	DDX49	cell organization and biogenesis;metabolic process	cytoplasm	catalytic activity;nucleotide binding;RNA binding	5	Transcription, ribosome biogenesis, chromosome organization
O00148	DDX39A	metabolic process;regulation of biological process;response to stimulus;transport	cytoplasm;membrane;nucleus;spliceosomal complex	catalytic activity;nucleotide binding;protein binding;RNA binding	6	Chromatin organization, RNA localization, RNA processing, cellular organization
O00487	PSMD14	metabolic process;regulation of biological process;response to stimulus;transport	cytoplasm;cytosol;extracellular;nucleus;organelle lumen;proteasome	catalytic activity;enzyme regulator activity;metal ion binding;nucleotide binding;protein binding	6	Chromatin organization, RNA localization, RNA processing, cellular organization
O14979	HNRNPDL; HNRPDL	metabolic process;regulation of biological process;response to stimulus	cytoplasm;cytosol;nucleus;spliceosomal complex	DNA binding;protein binding;RNA binding	6	Chromatin organization, RNA localization, RNA processing, cellular organization
O43251	RBFOX2	cell organization and biogenesis;cellular component movement;metabolic process;regulation of biological process;response to stimulus	cytoplasm;cytosol;nucleus	protein binding;RNA binding	6	Chromatin organization, RNA localization, RNA processing, cellular organization
O43390	HNRNPR	metabolic process;regulation of biological process	cytoplasm;endoplasmic reticulum;nucleus;spliceosomal complex	protein binding;RNA binding	6	Chromatin organization, RNA localization, RNA processing, cellular organization
O43719	HTATSF1	metabolic process;regulation of biological process	nucleus;spliceosomal complex	RNA binding	6	Chromatin organization, RNA localization, RNA processing, cellular organization
O60341	KDM1A	cell organization and biogenesis;coagulation;development;metabolic process;regulation of biological process;response to stimulus	nucleus	catalytic activity;DNA binding;nucleotide binding;protein binding	6	Chromatin organization, RNA localization, RNA processing, cellular organization
O60506	SYNCRIP	cell differentiation;metabolic process;regulation of biological process;response to stimulus	cytoplasm;endoplasmic reticulum;membrane;nucleus;spliceosomal complex	protein binding;RNA binding	6	Chromatin organization, RNA localization, RNA processing, cellular organization
O60508	CDC40	cell organization and biogenesis;metabolic process;transport	cytoplasm;nucleus;spliceosomal complex	protein binding;RNA binding	6	Chromatin organization, RNA localization, RNA processing, cellular organization
O60814	HIST1H2BK	cell organization and biogenesis;defense response;metabolic process;response to stimulus	chromosome;cytosol;nucleus	DNA binding;protein binding	6	Chromatin organization, RNA localization, RNA processing, cellular organization
O60934	NBN	cell organization and biogenesis;cell proliferation;metabolic process;regulation of biological process;response to stimulus	chromosome;cytosol;nucleus	catalytic activity;DNA binding;protein binding	6	Chromatin organization, RNA localization, RNA processing, cellular organization
O75326	SEMA7A	cell differentiation;cell growth;cell organization and biogenesis;defense response;development;regulation of biological process;response to stimulus	membrane	protein binding	6	Chromatin organization, RNA localization, RNA processing, cellular organization
O75446	SAP30	cell differentiation;cell organization and biogenesis;metabolic process;regulation of biological process	nucleus	catalytic activity;DNA binding;metal ion binding;protein binding	6	Chromatin organization, RNA localization, RNA processing, cellular organization
O75531	BANF1	cell organization and biogenesis;metabolic process;regulation of biological process;response to stimulus;transport	chromosome;cytoplasm;cytosol;nucleus	DNA binding;protein binding	6	Chromatin organization, RNA localization, RNA processing, cellular organization
O75533	SF3B1	cell organization and biogenesis;metabolic process;regulation of biological process;response to stimulus	nucleus;spliceosomal complex	DNA binding;protein binding;receptor activity;RNA binding;signal transducer activity	6	Chromatin organization, RNA localization, RNA processing, cellular organization
O94813	SLIT2	cell death;cell differentiation;cell growth;cell organization and biogenesis;cellular component movement;development;regulation of biological process;response to stimulus	cell surface;cytoplasm;extracellular;membrane	enzyme regulator activity;metal ion binding;protein binding;receptor activity;signal transducer activity	6	Chromatin organization, RNA localization, RNA processing, cellular organization
O95071	UBR5	cell proliferation;metabolic process;regulation of biological process;response to stimulus	cytosol;membrane;nucleus	catalytic activity;metal ion binding;protein binding;RNA binding	6	Chromatin organization, RNA localization, RNA processing, cellular organization
O95793	STAU1	regulation of biological process;response to stimulus	cytoplasm;cytosol;endoplasmic reticulum;membrane	protein binding;RNA binding	6	Chromatin organization, RNA localization, RNA processing, cellular organization
P02461	COL3A1	cell organization and biogenesis;metabolic process;regulation of biological process;response to stimulus	extracellular;organelle lumen	metal ion binding;protein binding;structural molecule activity	6	Chromatin organization, RNA localization, RNA processing, cellular organization
P04156	PRNP	cell organization and biogenesis;cellular homeostasis;metabolic process;regulation of biological process;response to stimulus	cell surface;cytoplasm;cytosol;endoplasmic reticulum;Golgi;membrane;nucleus	metal ion binding;protein binding;receptor activity;signal transducer activity	6	Chromatin organization, RNA localization, RNA processing, cellular organization
P05114	HMGN1	cell organization and biogenesis;metabolic process;regulation of biological process;response to stimulus	chromosome;cytoplasm;nucleus	DNA binding;protein binding	6	Chromatin organization, RNA localization, RNA processing, cellular organization
P05204	HMGN2		chromosome;cytoplasm;nucleus	DNA binding;protein binding;RNA binding	6	Chromatin organization, RNA localization, RNA processing, cellular organization
P05455	SSB	metabolic process;transport	cytoplasm;nucleus	protein binding;RNA binding	6	Chromatin organization, RNA localization, RNA processing, cellular organization
P05997	COL5A2	cell organization and biogenesis;metabolic process;regulation of biological process;response to stimulus	extracellular;organelle lumen	metal ion binding;protein binding;structural molecule activity	6	Chromatin organization, RNA localization, RNA processing, cellular organization
P06400	RB1	cell death;cell differentiation;cell division;cell organization and biogenesis;metabolic process;regulation of biological process;response to stimulus	chromosome;nucleus	DNA binding;protein binding	6	Chromatin organization, RNA localization, RNA processing, cellular organization
P08579	SNRPB2	metabolic process	nucleus;spliceosomal complex	protein binding;RNA binding	6	Chromatin organization, RNA localization, RNA processing, cellular organization
P08621	SNRNP70	metabolic process;regulation of biological process;response to stimulus	cytoplasm;nucleus;spliceosomal complex	protein binding;RNA binding	6	Chromatin organization, RNA localization, RNA processing, cellular organization
P09012	SNRPA	metabolic process;regulation of biological process	nucleus;spliceosomal complex	protein binding;RNA binding	6	Chromatin organization, RNA localization, RNA processing, cellular organization
P09234	SNRPC	cell organization and biogenesis;metabolic process	nucleus;spliceosomal complex	metal ion binding;protein binding;RNA binding	6	Chromatin organization, RNA localization, RNA processing, cellular organization
P09651	HNRNPA1	cell communication;metabolic process;regulation of biological process;response to stimulus;transport	cytoplasm;membrane;nucleus;spliceosomal complex	DNA binding;protein binding;RNA binding	6	Chromatin organization, RNA localization, RNA processing, cellular organization
P12107	COL11A1	cell differentiation;cell organization and biogenesis;metabolic process;response to stimulus	extracellular;organelle lumen	metal ion binding;protein binding;structural molecule activity	6	Chromatin organization, RNA localization, RNA processing, cellular organization
P14678	SNRPB	cell organization and biogenesis;metabolic process;transport	cytoplasm;cytosol;nucleus;spliceosomal complex	protein binding;RNA binding	6	Chromatin organization, RNA localization, RNA processing, cellular organization
P14866	HNRNPL	metabolic process;regulation of biological process	cytoplasm;membrane;nucleus	DNA binding;protein binding;RNA binding	6	Chromatin organization, RNA localization, RNA processing, cellular organization
P16234	PDGFRA	cell differentiation;cell organization and biogenesis;cellular component movement;cellular homeostasis;development;metabolic process;regulation of biological process;response to stimulus	cell surface;cytoplasm;membrane;nucleus	catalytic activity;nucleotide binding;protein binding;receptor activity;signal transducer activity;structural molecule activity	6	Chromatin organization, RNA localization, RNA processing, cellular organization
P16401	HIST1H1B	cell organization and biogenesis;regulation of biological process	chromosome;nucleus	DNA binding;protein binding;RNA binding	6	Chromatin organization, RNA localization, RNA processing, cellular organization
P16402	HIST1H1D	cell organization and biogenesis;metabolic process;regulation of biological process	chromosome;nucleus	DNA binding;RNA binding	6	Chromatin organization, RNA localization, RNA processing, cellular organization
P20908	COL5A1	cell organization and biogenesis;cellular component movement;metabolic process;regulation of biological process	extracellular;organelle lumen	metal ion binding;protein binding;structural molecule activity	6	Chromatin organization, RNA localization, RNA processing, cellular organization
P22626	HNRNPA2B1	metabolic process;regulation of biological process;response to stimulus;transport	cytoplasm;extracellular;membrane;nucleus;spliceosomal complex	DNA binding;protein binding;RNA binding	6	Chromatin organization, RNA localization, RNA processing, cellular organization
P28347	TEAD1	cell organization and biogenesis;metabolic process;regulation of biological process;response to stimulus	nucleus	DNA binding;protein binding	6	Chromatin organization, RNA localization, RNA processing, cellular organization
P30626	SRI	metabolic process;regulation of biological process;response to stimulus;transport	cytoplasm;cytosol;endoplasmic reticulum;membrane;mitochondrion	catalytic activity;metal ion binding;protein binding	6	Chromatin organization, RNA localization, RNA processing, cellular organization
P31431	SDC4	cell organization and biogenesis;cellular component movement;metabolic process;regulation of biological process;response to stimulus	cell surface;extracellular;membrane;organelle lumen	protein binding;receptor activity;signal transducer activity	6	Chromatin organization, RNA localization, RNA processing, cellular organization
P31483	TIA1	cell death;regulation of biological process;response to stimulus	cytoplasm;cytosol;nucleus	protein binding;RNA binding	6	Chromatin organization, RNA localization, RNA processing, cellular organization
P31942	HNRNPH3	cell differentiation;metabolic process	nucleus;spliceosomal complex	protein binding;RNA binding	6	Chromatin organization, RNA localization, RNA processing, cellular organization
P31943	HNRNPH1	metabolic process;regulation of biological process;response to stimulus	cytosol;membrane;nucleus;spliceosomal complex	protein binding;RNA binding	6	Chromatin organization, RNA localization, RNA processing, cellular organization
P33240	CSTF2	metabolic process	nucleus	protein binding;RNA binding	6	Chromatin organization, RNA localization, RNA processing, cellular organization
P43243	MATR3	defense response;regulation of biological process;response to stimulus	membrane;nucleus	metal ion binding;protein binding;RNA binding;structural molecule activity	6	Chromatin organization, RNA localization, RNA processing, cellular organization
P49711	CTCF	cell organization and biogenesis;metabolic process;regulation of biological process	chromosome;nucleus	DNA binding;metal ion binding;protein binding	6	Chromatin organization, RNA localization, RNA processing, cellular organization
P49959	MRE11A; MRE11	cell organization and biogenesis;cell proliferation;metabolic process;regulation of biological process;response to stimulus	chromosome;cytoplasm;cytosol;nucleus	catalytic activity;DNA binding;metal ion binding;protein binding	6	Chromatin organization, RNA localization, RNA processing, cellular organization
P51991	HNRNPA3	metabolic process;transport	cytoplasm;nucleus;spliceosomal complex	protein binding;RNA binding;transporter activity	6	Chromatin organization, RNA localization, RNA processing, cellular organization
P52272	HNRNPM	metabolic process;regulation of biological process;response to stimulus	membrane;nucleus;spliceosomal complex	protein binding;RNA binding	6	Chromatin organization, RNA localization, RNA processing, cellular organization
P52597	HNRNPF	metabolic process;regulation of biological process;response to stimulus	cytosol;membrane;nucleus;spliceosomal complex	protein binding;RNA binding	6	Chromatin organization, RNA localization, RNA processing, cellular organization
P55795	HNRNPH2	metabolic process	cytosol;membrane;nucleus	protein binding;RNA binding	6	Chromatin organization, RNA localization, RNA processing, cellular organization
P61978	HNRNPK	metabolic process;regulation of biological process;response to stimulus	cytoplasm;membrane;nucleus;spliceosomal complex	DNA binding;protein binding;RNA binding	6	Chromatin organization, RNA localization, RNA processing, cellular organization
P62304	SNRPE	cell organization and biogenesis;metabolic process;transport	cytoplasm;cytosol;nucleus;spliceosomal complex	protein binding;RNA binding	6	Chromatin organization, RNA localization, RNA processing, cellular organization
P62306	SNRPF	cell organization and biogenesis;metabolic process;transport	cytoplasm;cytosol;nucleus;spliceosomal complex	protein binding;RNA binding	6	Chromatin organization, RNA localization, RNA processing, cellular organization
P62316	SNRPD2	cell organization and biogenesis;metabolic process;transport	cytoplasm;cytosol;nucleus;spliceosomal complex	protein binding;RNA binding	6	Chromatin organization, RNA localization, RNA processing, cellular organization
P62318	SNRPD3	cell organization and biogenesis;metabolic process;transport	cytoplasm;cytosol;nucleus;spliceosomal complex	protein binding;RNA binding	6	Chromatin organization, RNA localization, RNA processing, cellular organization
P78347	GTF2I	cellular homeostasis;metabolic process;regulation of biological process;response to stimulus	cytoplasm;membrane;nucleus	DNA binding;protein binding	6	Chromatin organization, RNA localization, RNA processing, cellular organization
P82979	SARNP	metabolic process;regulation of biological process;transport	nucleus	DNA binding;protein binding;RNA binding	6	Chromatin organization, RNA localization, RNA processing, cellular organization
P98179	RBM3	metabolic process;regulation of biological process	cytoplasm;nucleus	protein binding;RNA binding	6	Chromatin organization, RNA localization, RNA processing, cellular organization
Q00839	HNRNPU	cell differentiation;metabolic process;regulation of biological process;response to stimulus	cell surface;chromosome;cytoplasm;membrane;nucleus;spliceosomal complex	DNA binding;nucleotide binding;protein binding;RNA binding	6	Chromatin organization, RNA localization, RNA processing, cellular organization
Q01085	TIAL1	cell death;cell division;defense response;regulation of biological process;response to stimulus	cytoplasm;nucleus;vacuole	DNA binding;RNA binding	6	Chromatin organization, RNA localization, RNA processing, cellular organization
Q01831	XPC	cell organization and biogenesis;metabolic process;regulation of biological process;response to stimulus	cytoplasm;membrane;mitochondrion;nucleus	DNA binding;protein binding	6	Chromatin organization, RNA localization, RNA processing, cellular organization
Q12874	SF3A3	cell organization and biogenesis;metabolic process	nucleus;spliceosomal complex	metal ion binding;protein binding;RNA binding	6	Chromatin organization, RNA localization, RNA processing, cellular organization
Q12905	ILF2	metabolic process;regulation of biological process;response to stimulus;transport	cytoplasm;extracellular;membrane;nucleus;organelle lumen	catalytic activity;DNA binding;nucleotide binding;protein binding;RNA binding	6	Chromatin organization, RNA localization, RNA processing, cellular organization
Q12906	ILF3	defense response;metabolic process;regulation of biological process;response to stimulus	cytoplasm;extracellular;membrane;mitochondrion;nucleus	DNA binding;protein binding;RNA binding	6	Chromatin organization, RNA localization, RNA processing, cellular organization
Q12996	CSTF3	metabolic process	nucleus	protein binding;RNA binding	6	Chromatin organization, RNA localization, RNA processing, cellular organization
Q13042	CDC16	cell division;cell proliferation;metabolic process;regulation of biological process	cytoplasm;cytoskeleton;cytosol;nucleus	protein binding	6	Chromatin organization, RNA localization, RNA processing, cellular organization
Q13148	TARDBP	cell organization and biogenesis;metabolic process;regulation of biological process;response to stimulus	cytoplasm;nucleus	DNA binding;protein binding;RNA binding	6	Chromatin organization, RNA localization, RNA processing, cellular organization
Q13151	HNRNPA0	defense response;metabolic process;regulation of biological process;response to stimulus	nucleus	protein binding;RNA binding	6	Chromatin organization, RNA localization, RNA processing, cellular organization
Q13263	TRIM28	cell organization and biogenesis;defense response;metabolic process;regulation of biological process;response to stimulus	chromosome;nucleus	catalytic activity;DNA binding;metal ion binding;protein binding;RNA binding	6	Chromatin organization, RNA localization, RNA processing, cellular organization
Q13394	MAB21L1	development;regulation of biological process	nucleus	catalytic activity;metal ion binding;nucleotide binding;protein binding	6	Chromatin organization, RNA localization, RNA processing, cellular organization
Q13435	SF3B2	metabolic process	nucleus;spliceosomal complex	protein binding;RNA binding	6	Chromatin organization, RNA localization, RNA processing, cellular organization
Q13530	SERINC3	defense response;metabolic process;regulation of biological process;response to stimulus;transport	cytoplasm;Golgi;membrane	transporter activity	6	Chromatin organization, RNA localization, RNA processing, cellular organization
Q13838	DDX39B	cell organization and biogenesis;metabolic process;regulation of biological process;transport	cytoplasm;nucleus;spliceosomal complex	catalytic activity;nucleotide binding;protein binding;RNA binding	6	Chromatin organization, RNA localization, RNA processing, cellular organization
Q14103	HNRNPD	metabolic process;regulation of biological process;response to stimulus	cytoplasm;cytosol;nucleus	DNA binding;protein binding;RNA binding	6	Chromatin organization, RNA localization, RNA processing, cellular organization
Q14202	ZMYM3	cell organization and biogenesis;development;regulation of biological process	cytoplasm;nucleus	DNA binding;metal ion binding	6	Chromatin organization, RNA localization, RNA processing, cellular organization
Q14669	TRIP12	metabolic process;regulation of biological process;response to stimulus	cytoplasm;cytosol;nucleus	catalytic activity;protein binding	6	Chromatin organization, RNA localization, RNA processing, cellular organization
Q14671	PUM1	cell differentiation;metabolic process;regulation of biological process;response to stimulus	cytoplasm;cytosol;nucleus	protein binding;RNA binding	6	Chromatin organization, RNA localization, RNA processing, cellular organization
Q14980	NUMA1	cell differentiation;cell division;cell organization and biogenesis;metabolic process;regulation of biological process	chromosome;cytoplasm;cytoskeleton;cytosol;membrane;nucleus	protein binding;structural molecule activity	6	Chromatin organization, RNA localization, RNA processing, cellular organization
Q15113	PCOLCE	development;metabolic process;regulation of biological process	extracellular	enzyme regulator activity;protein binding	6	Chromatin organization, RNA localization, RNA processing, cellular organization
Q15427	SF3B4	metabolic process;regulation of biological process	nucleus;spliceosomal complex	protein binding;RNA binding	6	Chromatin organization, RNA localization, RNA processing, cellular organization
Q15428	SF3A2	cell organization and biogenesis;metabolic process;regulation of biological process	nucleus;spliceosomal complex	metal ion binding;protein binding;RNA binding	6	Chromatin organization, RNA localization, RNA processing, cellular organization
Q15434	RBMS2	metabolic process	nucleus	RNA binding	6	Chromatin organization, RNA localization, RNA processing, cellular organization
Q15459	SF3A1	cell organization and biogenesis;metabolic process;regulation of biological process	nucleus;spliceosomal complex	protein binding;RNA binding	6	Chromatin organization, RNA localization, RNA processing, cellular organization
Q15651	HMGN3	cell organization and biogenesis;regulation of biological process	chromosome;cytosol;nucleus	DNA binding;protein binding	6	Chromatin organization, RNA localization, RNA processing, cellular organization
Q15717	ELAVL1	development;metabolic process;regulation of biological process	cytoplasm;cytosol;membrane;nucleus	protein binding;RNA binding	6	Chromatin organization, RNA localization, RNA processing, cellular organization
Q16186	ADRM1	cell organization and biogenesis;metabolic process;regulation of biological process	cytoplasm;cytosol;membrane;nucleus;proteasome	enzyme regulator activity;protein binding	6	Chromatin organization, RNA localization, RNA processing, cellular organization
Q16666	IFI16	cell communication;cell death;cell differentiation;cell proliferation;defense response;metabolic process;regulation of biological process;response to stimulus	cytoplasm;cytosol;membrane;nucleus	DNA binding;protein binding;RNA binding	6	Chromatin organization, RNA localization, RNA processing, cellular organization
Q16777	HIST2H2AC	regulation of biological process	chromosome;nucleus	DNA binding;protein binding	6	Chromatin organization, RNA localization, RNA processing, cellular organization
Q1KMD3	HNRNPUL2		membrane;nucleus	protein binding;RNA binding	6	Chromatin organization, RNA localization, RNA processing, cellular organization
Q53EP0	FNDC3B		membrane	protein binding;RNA binding	6	Chromatin organization, RNA localization, RNA processing, cellular organization
Q53F19	C17orf85; NCBP3	defense response;metabolic process;response to stimulus;transport	cytoplasm;nucleus	catalytic activity;metal ion binding;protein binding;RNA binding	6	Chromatin organization, RNA localization, RNA processing, cellular organization
Q5BKZ1	ZNF326	metabolic process;regulation of biological process	nucleus;spliceosomal complex	DNA binding;metal ion binding;protein binding;RNA binding	6	Chromatin organization, RNA localization, RNA processing, cellular organization
Q5JVS0	HABP4	metabolic process;regulation of biological process;response to stimulus;transport	cytoplasm;cytosol;extracellular;nucleus	protein binding;RNA binding	6	Chromatin organization, RNA localization, RNA processing, cellular organization
Q5VT52	RPRD2	metabolic process			6	Chromatin organization, RNA localization, RNA processing, cellular organization
Q5VZE5	NAA35	cell proliferation;metabolic process;regulation of biological process	cytoplasm	catalytic activity;protein binding	6	Chromatin organization, RNA localization, RNA processing, cellular organization
Q6NZY4	ZCCHC8	metabolic process	nucleus;spliceosomal complex	metal ion binding;protein binding;RNA binding	6	Chromatin organization, RNA localization, RNA processing, cellular organization
Q6PJT7	ZC3H14	regulation of biological process	cytoplasm;nucleus	metal ion binding;protein binding;RNA binding	6	Chromatin organization, RNA localization, RNA processing, cellular organization
Q6ZUT6	C15orf52; CCDC9B			RNA binding	6	Chromatin organization, RNA localization, RNA processing, cellular organization
Q71DI3	HIST2H3A; HIST2H3C; HIST2H3D	cell organization and biogenesis;coagulation;metabolic process;regulation of biological process;response to stimulus	chromosome;extracellular;nucleus	DNA binding;protein binding	6	Chromatin organization, RNA localization, RNA processing, cellular organization
Q7RTV0	PHF5A	metabolic process;regulation of biological process	nucleus;spliceosomal complex	DNA binding;metal ion binding;RNA binding	6	Chromatin organization, RNA localization, RNA processing, cellular organization
Q86TU7	SETD3	cell organization and biogenesis;metabolic process;regulation of biological process	nucleus	catalytic activity;protein binding	6	Chromatin organization, RNA localization, RNA processing, cellular organization
Q86UV5	USP48	metabolic process	cytoplasm;cytosol;mitochondrion;nucleus	catalytic activity;protein binding	6	Chromatin organization, RNA localization, RNA processing, cellular organization
Q8IUE6	HIST2H2AB	regulation of biological process	chromosome;nucleus	DNA binding;protein binding	6	Chromatin organization, RNA localization, RNA processing, cellular organization
Q8IX12	CCAR1	cell death;metabolic process;regulation of biological process	cytoplasm	DNA binding;protein binding;RNA binding	6	Chromatin organization, RNA localization, RNA processing, cellular organization
Q8IXK0	PHC2	development	nucleus	DNA binding;metal ion binding;protein binding	6	Chromatin organization, RNA localization, RNA processing, cellular organization
Q8IZL8	PELP1	metabolic process;regulation of biological process;response to stimulus	cytoplasm;membrane;nucleus	protein binding;RNA binding	6	Chromatin organization, RNA localization, RNA processing, cellular organization
Q8N257	HIST3H2BB	cell organization and biogenesis	chromosome;cytosol;nucleus	DNA binding;protein binding	6	Chromatin organization, RNA localization, RNA processing, cellular organization
Q8N2R0	OSR2	cell differentiation;cell proliferation;regulation of biological process	nucleus	DNA binding;metal ion binding;protein binding	6	Chromatin organization, RNA localization, RNA processing, cellular organization
Q8N5W9	FAM101B; RFLNB	cell organization and biogenesis;regulation of biological process	cytoplasm;cytoskeleton	protein binding	6	Chromatin organization, RNA localization, RNA processing, cellular organization
Q8NFD5	ARID1B	cell communication;cell organization and biogenesis;metabolic process;regulation of biological process;response to stimulus	cytoplasm;cytosol;membrane;nucleus	DNA binding;protein binding	6	Chromatin organization, RNA localization, RNA processing, cellular organization
Q8WVV9	HNRNPLL; HNRPLL	metabolic process;regulation of biological process	membrane;nucleus	protein binding;RNA binding	6	Chromatin organization, RNA localization, RNA processing, cellular organization
Q8WW12	PCNP	metabolic process	nucleus	protein binding	6	Chromatin organization, RNA localization, RNA processing, cellular organization
Q8WXI9	GATAD2B	cell organization and biogenesis;metabolic process;regulation of biological process	nucleus	DNA binding;metal ion binding;protein binding	6	Chromatin organization, RNA localization, RNA processing, cellular organization
Q92466	DDB2	cell organization and biogenesis;metabolic process;regulation of biological process;response to stimulus	nucleus	catalytic activity;DNA binding;protein binding	6	Chromatin organization, RNA localization, RNA processing, cellular organization
Q92785	DPF2	cell death;metabolic process;regulation of biological process;response to stimulus	cytoplasm;cytosol;nucleus	DNA binding;metal ion binding;protein binding	6	Chromatin organization, RNA localization, RNA processing, cellular organization
Q92804	TAF15	regulation of biological process	cytoplasm;nucleus	DNA binding;metal ion binding;protein binding;RNA binding	6	Chromatin organization, RNA localization, RNA processing, cellular organization
Q92878	RAD50	cell organization and biogenesis;metabolic process;regulation of biological process;response to stimulus	chromosome;membrane;nucleus	catalytic activity;DNA binding;metal ion binding;nucleotide binding;protein binding	6	Chromatin organization, RNA localization, RNA processing, cellular organization
Q92879	CELF1	cell organization and biogenesis;metabolic process;regulation of biological process	cytoplasm;membrane;nucleus	protein binding;RNA binding;translation regulator activity	6	Chromatin organization, RNA localization, RNA processing, cellular organization
Q92925	SMARCD2	cell organization and biogenesis;metabolic process;regulation of biological process	nucleus	DNA binding;protein binding	6	Chromatin organization, RNA localization, RNA processing, cellular organization
Q92945	KHSRP	metabolic process;regulation of biological process;response to stimulus;transport	cytoplasm;cytosol;membrane;nucleus	DNA binding;protein binding;RNA binding	6	Chromatin organization, RNA localization, RNA processing, cellular organization
Q969Q0	RPL36AL	metabolic process	cytoplasm;cytosol;membrane;nucleus;ribosome	protein binding;structural molecule activity	6	Chromatin organization, RNA localization, RNA processing, cellular organization
Q96AE4	FUBP1	metabolic process;regulation of biological process	nucleus	DNA binding;protein binding;RNA binding	6	Chromatin organization, RNA localization, RNA processing, cellular organization
Q96DX4	RSPRY1		extracellular	metal ion binding;protein binding	6	Chromatin organization, RNA localization, RNA processing, cellular organization
Q96I24	FUBP3	metabolic process;regulation of biological process	cytoplasm;membrane;nucleus	DNA binding;protein binding;RNA binding	6	Chromatin organization, RNA localization, RNA processing, cellular organization
Q96KR1	ZFR	development	chromosome;cytoplasm;nucleus	DNA binding;metal ion binding;protein binding;RNA binding	6	Chromatin organization, RNA localization, RNA processing, cellular organization
Q96ME7	ZNF512	metabolic process;regulation of biological process	nucleus	DNA binding;metal ion binding	6	Chromatin organization, RNA localization, RNA processing, cellular organization
Q96MU7	YTHDC1	cell organization and biogenesis;metabolic process;regulation of biological process	membrane;nucleus	protein binding;RNA binding	6	Chromatin organization, RNA localization, RNA processing, cellular organization
Q96NE9	FRMD6	cell organization and biogenesis;cellular component movement;regulation of biological process	cytoplasm;cytoskeleton;membrane	protein binding;structural molecule activity	6	Chromatin organization, RNA localization, RNA processing, cellular organization
Q96QC0	PPP1R10	metabolic process;regulation of biological process;transport	chromosome;nucleus	DNA binding;enzyme regulator activity;metal ion binding;protein binding;RNA binding	6	Chromatin organization, RNA localization, RNA processing, cellular organization
Q96T23	RSF1	cell organization and biogenesis;metabolic process;regulation of biological process	nucleus	catalytic activity;metal ion binding;protein binding	6	Chromatin organization, RNA localization, RNA processing, cellular organization
Q99575	POP1	metabolic process	Golgi;mitochondrion;nucleus	catalytic activity;protein binding;RNA binding	6	Chromatin organization, RNA localization, RNA processing, cellular organization
Q99729	HNRNPAB	cell organization and biogenesis;regulation of biological process	cytoplasm;nucleus	DNA binding;protein binding;RNA binding	6	Chromatin organization, RNA localization, RNA processing, cellular organization
Q9BQ61	C19orf43; TRIR			protein binding	6	Chromatin organization, RNA localization, RNA processing, cellular organization
Q9BRK3	MXRA8	metabolic process	cell surface;membrane;organelle lumen		6	Chromatin organization, RNA localization, RNA processing, cellular organization
Q9BVC5	C2orf49	metabolic process			6	Chromatin organization, RNA localization, RNA processing, cellular organization
Q9H3K2	GHITM	cell death	membrane;mitochondrion	protein binding	6	Chromatin organization, RNA localization, RNA processing, cellular organization
Q9H8H2	DDX31	metabolic process	cytoplasm;Golgi;nucleus	catalytic activity;DNA binding;nucleotide binding;protein binding;RNA binding	6	Chromatin organization, RNA localization, RNA processing, cellular organization
Q9NR56	MBNL1	cell differentiation;metabolic process;regulation of biological process	cytoplasm;cytosol;nucleus	metal ion binding;protein binding;RNA binding	6	Chromatin organization, RNA localization, RNA processing, cellular organization
Q9NW64	RBM22	cell organization and biogenesis;metabolic process;regulation of biological process;response to stimulus;transport	cytoplasm;nucleus;spliceosomal complex	metal ion binding;nucleotide binding;protein binding;RNA binding;transporter activity	6	Chromatin organization, RNA localization, RNA processing, cellular organization
Q9NXV6	CDKN2AIP	regulation of biological process;response to stimulus	nucleus	protein binding;RNA binding	6	Chromatin organization, RNA localization, RNA processing, cellular organization
Q9NZN8	CNOT2	cell differentiation;development;metabolic process;regulation of biological process;response to stimulus	cytoplasm;cytosol;membrane;nucleus	catalytic activity;protein binding	6	Chromatin organization, RNA localization, RNA processing, cellular organization
Q9P013	CWC15	metabolic process	mitochondrion;nucleus;spliceosomal complex	protein binding;RNA binding	6	Chromatin organization, RNA localization, RNA processing, cellular organization
Q9P2K5	MYEF2	cell differentiation;metabolic process;regulation of biological process	nucleus	DNA binding;protein binding;RNA binding	6	Chromatin organization, RNA localization, RNA processing, cellular organization
Q9UJX3	ANAPC7	cell division;metabolic process;regulation of biological process	cytosol;nucleus	protein binding	6	Chromatin organization, RNA localization, RNA processing, cellular organization
Q9UKJ3	GPATCH8			metal ion binding;protein binding;RNA binding	6	Chromatin organization, RNA localization, RNA processing, cellular organization
Q9UKL0	RCOR1	cell organization and biogenesis;coagulation;metabolic process;regulation of biological process	nucleus	catalytic activity;DNA binding;protein binding	6	Chromatin organization, RNA localization, RNA processing, cellular organization
Q9UKM9	RALY	metabolic process;regulation of biological process	nucleus;spliceosomal complex	protein binding;RNA binding	6	Chromatin organization, RNA localization, RNA processing, cellular organization
Q9ULU4	ZMYND8	metabolic process;regulation of biological process	cytoplasm;nucleus	DNA binding;metal ion binding;protein binding	6	Chromatin organization, RNA localization, RNA processing, cellular organization
Q9UQR1	ZNF148	cell organization and biogenesis;defense response;metabolic process;regulation of biological process;response to stimulus	Golgi;nucleus	DNA binding;metal ion binding;protein binding	6	Chromatin organization, RNA localization, RNA processing, cellular organization
Q9Y333	LSM2	metabolic process	cytosol;nucleus;spliceosomal complex	protein binding;RNA binding	6	Chromatin organization, RNA localization, RNA processing, cellular organization
Q9Y3Y2	CHTOP	metabolic process;regulation of biological process;transport	nucleus	DNA binding;nucleotide binding;protein binding;RNA binding	6	Chromatin organization, RNA localization, RNA processing, cellular organization
Q9Y4Z0	LSM4	cell organization and biogenesis;metabolic process	cytosol;membrane;nucleus;spliceosomal complex	protein binding;RNA binding	6	Chromatin organization, RNA localization, RNA processing, cellular organization
Q9Y580	RBM7	regulation of biological process	nucleus	protein binding;RNA binding	6	Chromatin organization, RNA localization, RNA processing, cellular organization
Q9Y5S9	RBM8A; LOC101060541	metabolic process;regulation of biological process;transport	cytoplasm;cytosol;nucleus;spliceosomal complex	protein binding;RNA binding	6	Chromatin organization, RNA localization, RNA processing, cellular organization
Q9Y657	SPIN1	cell organization and biogenesis;development;metabolic process;regulation of biological process;response to stimulus	cytosol;membrane;nucleus	protein binding	6	Chromatin organization, RNA localization, RNA processing, cellular organization
A1L0T0	ILVBL		membrane	catalytic activity;metal ion binding;protein binding	7	Generation of metabolites, protein folding and localization
O00139	KIF2A	cell differentiation;cell division;cell organization and biogenesis;cellular component movement;development;transport	cytoplasm;cytoskeleton;cytosol;membrane;nucleus	catalytic activity;motor activity;nucleotide binding;protein binding	7	Generation of metabolites, protein folding and localization
O00264	PGRMC1	transport	endoplasmic reticulum;membrane	protein binding	7	Generation of metabolites, protein folding and localization
O00469	PLOD2	metabolic process;response to stimulus	endoplasmic reticulum;membrane	catalytic activity;metal ion binding	7	Generation of metabolites, protein folding and localization
O00754	MAN2B1	metabolic process;transport	extracellular;organelle lumen;vacuole	catalytic activity;metal ion binding	7	Generation of metabolites, protein folding and localization
O15173	PGRMC2	regulation of biological process;response to stimulus	membrane	protein binding;receptor activity;signal transducer activity	7	Generation of metabolites, protein folding and localization
O15269	SPTLC1	metabolic process	endoplasmic reticulum;membrane	catalytic activity;protein binding	7	Generation of metabolites, protein folding and localization
O15270	SPTLC2	metabolic process	endoplasmic reticulum;membrane;mitochondrion	catalytic activity	7	Generation of metabolites, protein folding and localization
O15446	CD3EAP	metabolic process;regulation of biological process;response to stimulus	chromosome;cytosol;mitochondrion;nucleus	catalytic activity;RNA binding	7	Generation of metabolites, protein folding and localization
O43493	TGOLN2	cell organization and biogenesis;metabolic process;transport	cytosol;endosome;Golgi;membrane;organelle lumen	protein binding	7	Generation of metabolites, protein folding and localization
O43615	TIMM44	transport	membrane;mitochondrion;organelle lumen	nucleotide binding;protein binding	7	Generation of metabolites, protein folding and localization
O43663	PRC1	cell division;cell organization and biogenesis;regulation of biological process	cytoplasm;cytoskeleton;cytosol;membrane;nucleus	protein binding	7	Generation of metabolites, protein folding and localization
O43837	IDH3B	metabolic process	mitochondrion;nucleus;organelle lumen	catalytic activity;metal ion binding;nucleotide binding	7	Generation of metabolites, protein folding and localization
O60313	OPA1	cell death;cell organization and biogenesis;cellular component movement;cellular homeostasis;metabolic process;regulation of biological process;response to stimulus;transport	cytosol;membrane;mitochondrion	catalytic activity;metal ion binding;nucleotide binding;protein binding	7	Generation of metabolites, protein folding and localization
O60488	ACSL4	cell differentiation;metabolic process;regulation of biological process;response to stimulus;transport	cytoplasm;endoplasmic reticulum;membrane;mitochondrion	catalytic activity;nucleotide binding	7	Generation of metabolites, protein folding and localization
O75390	CS	metabolic process	mitochondrion;nucleus;organelle lumen	catalytic activity;RNA binding	7	Generation of metabolites, protein folding and localization
O75410	TACC1	cell division;cell organization and biogenesis;cell proliferation;cellular component movement;regulation of biological process;transport	cytoplasm;cytoskeleton;membrane;nucleus	catalytic activity;motor activity;protein binding;transporter activity	7	Generation of metabolites, protein folding and localization
O94925	GLS	cell communication;cell organization and biogenesis;metabolic process;regulation of biological process;response to stimulus;transport	cytoplasm;cytosol;mitochondrion;organelle lumen	catalytic activity;protein binding	7	Generation of metabolites, protein folding and localization
O95163	IKBKAP; ELP1	cell organization and biogenesis;metabolic process;regulation of biological process;response to stimulus	cytoplasm;cytosol;nucleus	enzyme regulator activity;protein binding;signal transducer activity	7	Generation of metabolites, protein folding and localization
O95197	RTN3	cell death;cell organization and biogenesis;regulation of biological process;transport	endoplasmic reticulum;Golgi;membrane	protein binding	7	Generation of metabolites, protein folding and localization
O95202	LETM1	cell organization and biogenesis;cellular homeostasis;transport	membrane;mitochondrion	metal ion binding;protein binding;transporter activity	7	Generation of metabolites, protein folding and localization
P00505	GOT2	metabolic process;response to stimulus;transport	cell surface;membrane;mitochondrion;organelle lumen	catalytic activity;protein binding;RNA binding	7	Generation of metabolites, protein folding and localization
P00533	EGFR	cell organization and biogenesis;cell proliferation;cellular component movement;development;metabolic process;regulation of biological process;response to stimulus	cell surface;cytoplasm;endoplasmic reticulum;endosome;extracellular;Golgi;membrane;nucleus;organelle lumen	catalytic activity;DNA binding;enzyme regulator activity;nucleotide binding;protein binding;receptor activity;signal transducer activity	7	Generation of metabolites, protein folding and localization
P01892	HLA-A; LOC100507703	cell organization and biogenesis;defense response;metabolic process;regulation of biological process;response to stimulus	cell surface;endoplasmic reticulum;Golgi;membrane	protein binding;RNA binding	7	Generation of metabolites, protein folding and localization
P02786	TFRC	cell differentiation;cell organization and biogenesis;cellular homeostasis;metabolic process;regulation of biological process;response to stimulus;transport	cell surface;endosome;extracellular;membrane	protein binding;receptor activity;RNA binding;transporter activity	7	Generation of metabolites, protein folding and localization
P04040	CAT	cell differentiation;cell organization and biogenesis;metabolic process;regulation of biological process;response to stimulus;transport	cytosol;endoplasmic reticulum;extracellular;Golgi;membrane;mitochondrion;organelle lumen;vacuole	antioxidant activity;catalytic activity;metal ion binding;nucleotide binding;protein binding	7	Generation of metabolites, protein folding and localization
P04062	GBA	cell communication;cell death;cell organization and biogenesis;metabolic process;regulation of biological process;response to stimulus	membrane;organelle lumen;vacuole	catalytic activity;protein binding	7	Generation of metabolites, protein folding and localization
P04179	SOD2	cell organization and biogenesis;metabolic process;regulation of biological process;response to stimulus	mitochondrion;organelle lumen	antioxidant activity;catalytic activity;metal ion binding;protein binding	7	Generation of metabolites, protein folding and localization
P04406	GAPDH	cell death;cell organization and biogenesis;defense response;metabolic process;regulation of biological process;response to stimulus	cytoplasm;cytoskeleton;cytosol;membrane;nucleus	catalytic activity;enzyme regulator activity;nucleotide binding;protein binding	7	Generation of metabolites, protein folding and localization
P04792	HSPB1	cellular component movement;metabolic process;regulation of biological process;response to stimulus	cytoplasm;cytoskeleton;cytosol;membrane;nucleus;proteasome	enzyme regulator activity;protein binding;RNA binding	7	Generation of metabolites, protein folding and localization
P05091	ALDH2	metabolic process	mitochondrion;organelle lumen	catalytic activity;nucleotide binding	7	Generation of metabolites, protein folding and localization
P05362	ICAM1	cell communication;cell organization and biogenesis;cellular component movement;cellular homeostasis;defense response;regulation of biological process;response to stimulus	cell surface;membrane	protein binding;receptor activity;signal transducer activity	7	Generation of metabolites, protein folding and localization
P06454	PTMA	cell organization and biogenesis;metabolic process	cytosol;nucleus	protein binding	7	Generation of metabolites, protein folding and localization
P07099	EPHX1	metabolic process;response to stimulus	endoplasmic reticulum;membrane	catalytic activity;protein binding	7	Generation of metabolites, protein folding and localization
P07195	LDHB	metabolic process	cytoplasm;cytosol;membrane;mitochondrion	catalytic activity;nucleotide binding;protein binding	7	Generation of metabolites, protein folding and localization
P07339	CTSD	metabolic process;transport	extracellular;membrane;organelle lumen;vacuole	catalytic activity;protein binding	7	Generation of metabolites, protein folding and localization
P07954	FH	metabolic process	cytoplasm;mitochondrion;organelle lumen	catalytic activity;protein binding	7	Generation of metabolites, protein folding and localization
P08243	ASNS	cell communication;metabolic process;regulation of biological process;response to stimulus	cytosol	catalytic activity;nucleotide binding;protein binding	7	Generation of metabolites, protein folding and localization
P09543	CNP	cell communication;cell differentiation;cell organization and biogenesis;metabolic process;response to stimulus	cytoplasm;membrane	catalytic activity;nucleotide binding;RNA binding	7	Generation of metabolites, protein folding and localization
P10809	HSPD1	cell organization and biogenesis;cell proliferation;metabolic process;regulation of biological process;response to stimulus;transport	cell surface;cytoplasm;cytosol;endosome;membrane;mitochondrion;organelle lumen	catalytic activity;DNA binding;nucleotide binding;protein binding;RNA binding	7	Generation of metabolites, protein folding and localization
P11279	LAMP1	cell death;regulation of biological process;response to stimulus;transport	cell surface;cytoplasm;cytosol;endosome;membrane;vacuole	protein binding;receptor activity	7	Generation of metabolites, protein folding and localization
P11310	ACADM	metabolic process;regulation of biological process	membrane;mitochondrion;nucleus;organelle lumen	catalytic activity;nucleotide binding;protein binding	7	Generation of metabolites, protein folding and localization
P11908	PRPS2	metabolic process		catalytic activity;metal ion binding;nucleotide binding;protein binding	7	Generation of metabolites, protein folding and localization
P13473	LAMP2	cell communication;cell organization and biogenesis;cellular homeostasis;metabolic process;regulation of biological process;response to stimulus;transport	endosome;membrane;organelle lumen;vacuole	protein binding	7	Generation of metabolites, protein folding and localization
P13667	PDIA4	cellular homeostasis;metabolic process;regulation of biological process;response to stimulus;transport	cell surface;endoplasmic reticulum;organelle lumen	catalytic activity;metal ion binding;protein binding;RNA binding	7	Generation of metabolites, protein folding and localization
P14625	HSP90B1	cell organization and biogenesis;metabolic process;regulation of biological process;response to stimulus;transport	cytosol;endoplasmic reticulum;extracellular;membrane;nucleus;organelle lumen	metal ion binding;nucleotide binding;protein binding;RNA binding	7	Generation of metabolites, protein folding and localization
P14635	CCNB1	cell division;cell organization and biogenesis;metabolic process;regulation of biological process;response to stimulus	cytoplasm;cytoskeleton;cytosol;membrane;nucleus;organelle lumen	catalytic activity;enzyme regulator activity;protein binding	7	Generation of metabolites, protein folding and localization
P15927	RPA2	cell organization and biogenesis;cellular homeostasis;metabolic process;regulation of biological process;response to stimulus	chromosome;nucleus	DNA binding;protein binding	7	Generation of metabolites, protein folding and localization
P16190	HLA-A	regulation of biological process;response to stimulus	cell surface;endoplasmic reticulum;Golgi;membrane	protein binding;RNA binding	7	Generation of metabolites, protein folding and localization
P17612	PRKACA	cell communication;cell organization and biogenesis;cellular homeostasis;coagulation;metabolic process;regulation of biological process;response to stimulus	cytoplasm;cytosol;membrane;mitochondrion;nucleus	catalytic activity;metal ion binding;nucleotide binding;protein binding	7	Generation of metabolites, protein folding and localization
P17858	PFKL	cell organization and biogenesis;metabolic process;regulation of biological process;response to stimulus;transport	cytoplasm;cytosol;extracellular;membrane;organelle lumen	catalytic activity;metal ion binding;nucleotide binding;protein binding	7	Generation of metabolites, protein folding and localization
P20337	RAB3B	cell organization and biogenesis;metabolic process;regulation of biological process;response to stimulus;transport	cytoplasm;cytosol;membrane	catalytic activity;nucleotide binding;protein binding	7	Generation of metabolites, protein folding and localization
P21964	COMT	cell communication;metabolic process;regulation of biological process;response to stimulus	cytoplasm;cytosol;membrane;mitochondrion	catalytic activity;metal ion binding;protein binding	7	Generation of metabolites, protein folding and localization
P22307	SCP2	cell organization and biogenesis;metabolic process;regulation of biological process;transport	cytoplasm;membrane;mitochondrion;organelle lumen	catalytic activity;protein binding;transporter activity	7	Generation of metabolites, protein folding and localization
P22392	NME2; NME1-NME2	cell organization and biogenesis;cellular homeostasis;metabolic process;regulation of biological process;response to stimulus;transport	cytoplasm;cytosol;extracellular;membrane;nucleus;organelle lumen	catalytic activity;DNA binding;metal ion binding;nucleotide binding;protein binding	7	Generation of metabolites, protein folding and localization
P22570	FDXR	metabolic process;transport	mitochondrion;organelle lumen	catalytic activity;protein binding	7	Generation of metabolites, protein folding and localization
P23219	PTGS1	defense response;metabolic process;regulation of biological process;response to stimulus	cytoplasm;endoplasmic reticulum;Golgi;membrane;nucleus	antioxidant activity;catalytic activity;metal ion binding;protein binding	7	Generation of metabolites, protein folding and localization
P23497	SP100	cell organization and biogenesis;metabolic process;regulation of biological process;response to stimulus	cytoplasm;nucleus	DNA binding;protein binding	7	Generation of metabolites, protein folding and localization
P24534	EEF1B2	metabolic process;response to stimulus	cytoplasm;cytosol;endoplasmic reticulum;nucleus	protein binding;RNA binding	7	Generation of metabolites, protein folding and localization
P24752	ACAT1	cell organization and biogenesis;metabolic process;response to stimulus	membrane;mitochondrion;organelle lumen	catalytic activity;metal ion binding;protein binding	7	Generation of metabolites, protein folding and localization
P26440	IVD	metabolic process	mitochondrion;organelle lumen	catalytic activity;nucleotide binding	7	Generation of metabolites, protein folding and localization
P26641	EEF1G	metabolic process;response to stimulus	cytoplasm;cytosol;endoplasmic reticulum;membrane;nucleus	catalytic activity;protein binding;RNA binding	7	Generation of metabolites, protein folding and localization
P27448	MARK3	cell organization and biogenesis;metabolic process;regulation of biological process;response to stimulus	cytosol;membrane	catalytic activity;nucleotide binding;protein binding	7	Generation of metabolites, protein folding and localization
P27824	CANX	metabolic process;regulation of biological process;response to stimulus;transport	cytoplasm;endoplasmic reticulum;membrane;organelle lumen;ribosome	metal ion binding;protein binding;RNA binding	7	Generation of metabolites, protein folding and localization
P29692	EEF1D	metabolic process;regulation of biological process;response to stimulus	cytoplasm;cytosol;endoplasmic reticulum;nucleus	DNA binding;protein binding;RNA binding;signal transducer activity	7	Generation of metabolites, protein folding and localization
P30038	ALDH4A1	metabolic process	mitochondrion;organelle lumen	catalytic activity;protein binding	7	Generation of metabolites, protein folding and localization
P30040	ERP29	metabolic process;regulation of biological process;transport	cell surface;endoplasmic reticulum;membrane;organelle lumen	catalytic activity;protein binding	7	Generation of metabolites, protein folding and localization
P30048	PRDX3	cell death;cell differentiation;cell organization and biogenesis;cellular homeostasis;metabolic process;regulation of biological process;response to stimulus	cytoplasm;cytosol;endosome;mitochondrion;organelle lumen	antioxidant activity;catalytic activity;enzyme regulator activity;protein binding	7	Generation of metabolites, protein folding and localization
P30084	ECHS1	metabolic process	mitochondrion;organelle lumen	catalytic activity;protein binding	7	Generation of metabolites, protein folding and localization
P30101	PDIA3	cellular homeostasis;metabolic process;regulation of biological process;response to stimulus;transport	cell surface;endoplasmic reticulum;membrane;nucleus;organelle lumen	catalytic activity;protein binding;RNA binding	7	Generation of metabolites, protein folding and localization
P30405	PPIF	cell death;cell organization and biogenesis;metabolic process;regulation of biological process;response to stimulus	membrane;mitochondrion;organelle lumen	catalytic activity;protein binding	7	Generation of metabolites, protein folding and localization
P30533	LRPAP1	regulation of biological process;transport	cell surface;cytoplasm;endoplasmic reticulum;endosome;extracellular;Golgi;membrane;organelle lumen	protein binding	7	Generation of metabolites, protein folding and localization
P34897	SHMT2	cell organization and biogenesis;metabolic process;regulation of biological process;response to stimulus	cytoplasm;cytoskeleton;membrane;mitochondrion;nucleus;organelle lumen	catalytic activity;protein binding	7	Generation of metabolites, protein folding and localization
P35244	RPA3	cell organization and biogenesis;cellular homeostasis;metabolic process;regulation of biological process;response to stimulus	nucleus	DNA binding;protein binding	7	Generation of metabolites, protein folding and localization
P35354	PTGS2	cell differentiation;cellular component movement;defense response;metabolic process;regulation of biological process;response to stimulus	cytoplasm;endoplasmic reticulum;membrane;nucleus;organelle lumen	antioxidant activity;catalytic activity;metal ion binding;protein binding	7	Generation of metabolites, protein folding and localization
P35914	HMGCL	cell organization and biogenesis;metabolic process;response to stimulus	membrane;mitochondrion;organelle lumen	catalytic activity;metal ion binding;protein binding	7	Generation of metabolites, protein folding and localization
P36776	LONP1	cell organization and biogenesis;metabolic process;response to stimulus	cytosol;membrane;mitochondrion;nucleus;organelle lumen	catalytic activity;DNA binding;nucleotide binding;protein binding;RNA binding	7	Generation of metabolites, protein folding and localization
P38646	HSPA9	cell differentiation;cell organization and biogenesis;metabolic process;regulation of biological process;response to stimulus	cytoplasm;mitochondrion;nucleus;organelle lumen	nucleotide binding;protein binding;RNA binding	7	Generation of metabolites, protein folding and localization
P39748	FEN1	cell organization and biogenesis;cellular homeostasis;metabolic process;regulation of biological process;response to stimulus	membrane;mitochondrion;nucleus	catalytic activity;DNA binding;metal ion binding;protein binding	7	Generation of metabolites, protein folding and localization
P40926	MDH2	metabolic process	membrane;mitochondrion;nucleus;organelle lumen	catalytic activity;nucleotide binding;protein binding;RNA binding	7	Generation of metabolites, protein folding and localization
P42765	ACAA2	cell organization and biogenesis;metabolic process;regulation of biological process;response to stimulus	membrane;mitochondrion;organelle lumen	catalytic activity;protein binding;RNA binding	7	Generation of metabolites, protein folding and localization
P42892	ECE1	metabolic process;regulation of biological process	endosome;membrane	catalytic activity;metal ion binding;protein binding	7	Generation of metabolites, protein folding and localization
P43246	MSH2	cell differentiation;cell organization and biogenesis;metabolic process;regulation of biological process;response to stimulus	membrane;nucleus	catalytic activity;DNA binding;metal ion binding;nucleotide binding;protein binding	7	Generation of metabolites, protein folding and localization
P48449	LSS	metabolic process;regulation of biological process	endoplasmic reticulum;membrane	catalytic activity	7	Generation of metabolites, protein folding and localization
P48723	HSPA13	cell organization and biogenesis	endoplasmic reticulum	nucleotide binding;protein binding	7	Generation of metabolites, protein folding and localization
P48735	IDH2	cell organization and biogenesis;metabolic process;regulation of biological process	cytosol;membrane;mitochondrion;organelle lumen	catalytic activity;metal ion binding;nucleotide binding	7	Generation of metabolites, protein folding and localization
P49006	MARCKSL1	regulation of biological process	cytoplasm;membrane	protein binding	7	Generation of metabolites, protein folding and localization
P49411	TUFM	metabolic process;response to stimulus	membrane;mitochondrion	catalytic activity;nucleotide binding;protein binding;RNA binding	7	Generation of metabolites, protein folding and localization
P49419	ALDH7A1	metabolic process	cytoplasm;cytosol;mitochondrion;nucleus;organelle lumen	catalytic activity;protein binding	7	Generation of metabolites, protein folding and localization
P49748	ACADVL	cell differentiation;metabolic process;regulation of biological process;response to stimulus	cytosol;membrane;mitochondrion;nucleus;organelle lumen	catalytic activity;nucleotide binding	7	Generation of metabolites, protein folding and localization
P50213	IDH3A	metabolic process	mitochondrion;nucleus;organelle lumen	catalytic activity;metal ion binding;nucleotide binding	7	Generation of metabolites, protein folding and localization
P50897	PPT1	cell communication;cell organization and biogenesis;cellular homeostasis;metabolic process;regulation of biological process;response to stimulus;transport	cytosol;extracellular;Golgi;membrane;nucleus;organelle lumen;vacuole	catalytic activity;protein binding	7	Generation of metabolites, protein folding and localization
P51149	RAB7A	cell organization and biogenesis;cellular homeostasis;metabolic process;regulation of biological process;response to stimulus;transport	cytoplasm;cytosol;endosome;Golgi;membrane;vacuole	catalytic activity;nucleotide binding;protein binding	7	Generation of metabolites, protein folding and localization
P51572	BCAP31	cell death;cellular homeostasis;regulation of biological process;response to stimulus;transport	cytosol;endoplasmic reticulum;membrane;mitochondrion	protein binding	7	Generation of metabolites, protein folding and localization
P53597	SUCLG1	metabolic process	cytosol;membrane;mitochondrion;organelle lumen	catalytic activity;nucleotide binding;RNA binding	7	Generation of metabolites, protein folding and localization
P54920	NAPA	cell communication;cell differentiation;cell organization and biogenesis;regulation of biological process;transport	cytosol;membrane	protein binding	7	Generation of metabolites, protein folding and localization
P61019	RAB2A	cell organization and biogenesis;metabolic process;regulation of biological process;response to stimulus;transport	cytosol;endoplasmic reticulum;Golgi;membrane;nucleus	catalytic activity;nucleotide binding;protein binding	7	Generation of metabolites, protein folding and localization
P61604	HSPE1	cell differentiation;metabolic process;regulation of biological process;response to stimulus	cytoplasm;membrane;mitochondrion;organelle lumen	metal ion binding;nucleotide binding;protein binding;RNA binding	7	Generation of metabolites, protein folding and localization
P80303	NUCB2		cytoplasm;cytosol;endoplasmic reticulum;extracellular;Golgi;membrane;nucleus	DNA binding;metal ion binding;protein binding	7	Generation of metabolites, protein folding and localization
P84157	MXRA7		membrane		7	Generation of metabolites, protein folding and localization
P99999	CYCS	cell death;cell organization and biogenesis;metabolic process;regulation of biological process;response to stimulus;transport	cytosol;membrane;mitochondrion;nucleus	catalytic activity;metal ion binding;protein binding	7	Generation of metabolites, protein folding and localization
Q00059	TFAM	cell organization and biogenesis;metabolic process;regulation of biological process	cytosol;mitochondrion;nucleus;organelle lumen	DNA binding;protein binding;RNA binding	7	Generation of metabolites, protein folding and localization
Q01813	PFKP	metabolic process	cytoplasm;cytosol;membrane;nucleus	catalytic activity;metal ion binding;nucleotide binding;protein binding	7	Generation of metabolites, protein folding and localization
Q04837	SSBP1	cell organization and biogenesis;metabolic process;regulation of biological process	mitochondrion;nucleus;organelle lumen	DNA binding;protein binding;RNA binding	7	Generation of metabolites, protein folding and localization
Q07021	C1QBP	cell death;cell organization and biogenesis;defense response;metabolic process;regulation of biological process;response to stimulus	cell surface;cytoplasm;cytosol;extracellular;membrane;mitochondrion;nucleus;organelle lumen	protein binding;RNA binding	7	Generation of metabolites, protein folding and localization
Q12931	TRAP1	metabolic process;regulation of biological process;response to stimulus	membrane;mitochondrion;organelle lumen	nucleotide binding;protein binding;RNA binding	7	Generation of metabolites, protein folding and localization
Q13162	PRDX4	cell organization and biogenesis;cellular homeostasis;metabolic process;regulation of biological process;transport	cytoplasm;cytosol;endoplasmic reticulum;extracellular;mitochondrion;nucleus;organelle lumen	antioxidant activity;catalytic activity;protein binding	7	Generation of metabolites, protein folding and localization
Q14108	SCARB2	cell organization and biogenesis;regulation of biological process;transport	membrane;organelle lumen;vacuole	protein binding;receptor activity	7	Generation of metabolites, protein folding and localization
Q15041	ARL6IP1	cell death;cell organization and biogenesis;regulation of biological process;transport	cytoplasm;cytosol;endoplasmic reticulum;membrane	protein binding	7	Generation of metabolites, protein folding and localization
Q15043	SLC39A14	cellular homeostasis;transport	cytoplasm;membrane	transporter activity	7	Generation of metabolites, protein folding and localization
Q15067	ACOX1	cell organization and biogenesis;metabolic process;regulation of biological process	cytoplasm;membrane;mitochondrion;nucleus;organelle lumen	catalytic activity;nucleotide binding;protein binding	7	Generation of metabolites, protein folding and localization
Q15084	PDIA6	cellular homeostasis;metabolic process;regulation of biological process;response to stimulus;transport	cytosol;endoplasmic reticulum;membrane;organelle lumen	catalytic activity;protein binding	7	Generation of metabolites, protein folding and localization
Q16658	FSCN1	cell organization and biogenesis;cell proliferation;cellular component movement;regulation of biological process	cytoplasm;cytoskeleton;cytosol	protein binding;RNA binding	7	Generation of metabolites, protein folding and localization
Q16822	PCK2	cellular homeostasis;metabolic process;regulation of biological process;response to stimulus	mitochondrion;organelle lumen	catalytic activity;metal ion binding;nucleotide binding;protein binding	7	Generation of metabolites, protein folding and localization
Q16836	HADH	metabolic process;regulation of biological process;response to stimulus	cytoplasm;membrane;mitochondrion;organelle lumen	catalytic activity;nucleotide binding	7	Generation of metabolites, protein folding and localization
Q16850	CYP51A1	metabolic process;regulation of biological process	endoplasmic reticulum;membrane	catalytic activity;metal ion binding	7	Generation of metabolites, protein folding and localization
Q3SY69	ALDH1L2	metabolic process	cytoplasm;mitochondrion;organelle lumen	catalytic activity	7	Generation of metabolites, protein folding and localization
Q53GQ0	HSD17B12	cell organization and biogenesis;metabolic process;regulation of biological process	endoplasmic reticulum;membrane	catalytic activity;protein binding	7	Generation of metabolites, protein folding and localization
Q5JRA6	MIA3	cell organization and biogenesis;metabolic process;regulation of biological process;response to stimulus;transport	endoplasmic reticulum;membrane;organelle lumen	protein binding;transporter activity	7	Generation of metabolites, protein folding and localization
Q5JRX3	PITRM1	metabolic process;regulation of biological process	mitochondrion;organelle lumen	catalytic activity;enzyme regulator activity;metal ion binding	7	Generation of metabolites, protein folding and localization
Q6DD88	ATL3	cell organization and biogenesis;regulation of biological process;transport	endoplasmic reticulum;membrane	catalytic activity;nucleotide binding;protein binding	7	Generation of metabolites, protein folding and localization
Q6P3W7	SCYL2	metabolic process;regulation of biological process;transport	cytoplasm;endosome;Golgi;membrane	catalytic activity;nucleotide binding;protein binding	7	Generation of metabolites, protein folding and localization
Q6PIU2	NCEH1	metabolic process	endoplasmic reticulum;membrane	catalytic activity	7	Generation of metabolites, protein folding and localization
Q7L0Y3	TRMT10C	cell organization and biogenesis;metabolic process;regulation of biological process	mitochondrion;organelle lumen	catalytic activity;protein binding;RNA binding	7	Generation of metabolites, protein folding and localization
Q8NBN3	TMEM87A	transport	cytosol;Golgi;membrane		7	Generation of metabolites, protein folding and localization
Q8NBS9	TXNDC5	cellular homeostasis;metabolic process;regulation of biological process;response to stimulus;transport	endoplasmic reticulum;extracellular;organelle lumen	catalytic activity;protein binding	7	Generation of metabolites, protein folding and localization
Q8NBX0	SCCPDH	metabolic process;transport	extracellular;membrane;mitochondrion;nucleus;organelle lumen	catalytic activity	7	Generation of metabolites, protein folding and localization
Q8NFQ8	TOR1AIP2	cell organization and biogenesis;regulation of biological process	endoplasmic reticulum;membrane;nucleus	enzyme regulator activity;protein binding	7	Generation of metabolites, protein folding and localization
Q8TC12	RDH11	metabolic process	endoplasmic reticulum;membrane	catalytic activity	7	Generation of metabolites, protein folding and localization
Q92616	GCN1L1; GCN1	cell communication;metabolic process;regulation of biological process;response to stimulus	cytoplasm;cytosol;membrane;ribosome	enzyme regulator activity;protein binding;RNA binding	7	Generation of metabolites, protein folding and localization
Q96I99	SUCLG2	metabolic process	membrane;mitochondrion;organelle lumen	catalytic activity;metal ion binding;nucleotide binding;protein binding	7	Generation of metabolites, protein folding and localization
Q96JJ7	TMX3	cellular homeostasis;metabolic process;regulation of biological process;response to stimulus;transport	cell surface;endoplasmic reticulum;membrane	catalytic activity;metal ion binding;protein binding	7	Generation of metabolites, protein folding and localization
Q96RP9	GFM1	metabolic process	mitochondrion;organelle lumen	catalytic activity;nucleotide binding;protein binding;RNA binding	7	Generation of metabolites, protein folding and localization
Q99714	HSD17B10	cell organization and biogenesis;metabolic process	cytoplasm;membrane;mitochondrion;organelle lumen	catalytic activity;protein binding;RNA binding	7	Generation of metabolites, protein folding and localization
Q99798	ACO2	metabolic process;response to stimulus	mitochondrion;organelle lumen	catalytic activity;metal ion binding	7	Generation of metabolites, protein folding and localization
Q99808	SLC29A1	cellular homeostasis;metabolic process;response to stimulus;transport	membrane	transporter activity	7	Generation of metabolites, protein folding and localization
Q9BPW8	NIPSNAP1		membrane;mitochondrion	protein binding	7	Generation of metabolites, protein folding and localization
Q9BPX5	ARPC5L	cell organization and biogenesis;cellular component movement;regulation of biological process	cytoplasm;cytoskeleton	protein binding	7	Generation of metabolites, protein folding and localization
Q9BRK5	SDF4	cell differentiation;response to stimulus;transport	cytoplasm;endosome;Golgi;membrane;organelle lumen	metal ion binding;protein binding	7	Generation of metabolites, protein folding and localization
Q9BRR6	ADPGK	metabolic process	endoplasmic reticulum;extracellular;membrane	catalytic activity;metal ion binding	7	Generation of metabolites, protein folding and localization
Q9GZM5	YIPF3	cell differentiation	cytoplasm;Golgi;membrane	protein binding	7	Generation of metabolites, protein folding and localization
Q9H3N1	TMX1	cellular homeostasis;metabolic process;regulation of biological process;response to stimulus;transport	endoplasmic reticulum;membrane	catalytic activity	7	Generation of metabolites, protein folding and localization
Q9HAV7	GRPEL1	metabolic process;regulation of biological process;transport	mitochondrion;nucleus;organelle lumen	enzyme regulator activity;nucleotide binding;protein binding	7	Generation of metabolites, protein folding and localization
Q9HCC0	MCCC2	cell organization and biogenesis;metabolic process	cytosol;mitochondrion;organelle lumen	catalytic activity;nucleotide binding;protein binding	7	Generation of metabolites, protein folding and localization
Q9HDC9	APMAP	metabolic process	cell surface;endoplasmic reticulum;membrane	catalytic activity	7	Generation of metabolites, protein folding and localization
Q9NP72	RAB18	cell organization and biogenesis;development;regulation of biological process;response to stimulus;transport	cytosol;Golgi;membrane	catalytic activity;nucleotide binding;protein binding	7	Generation of metabolites, protein folding and localization
Q9NR28	DIABLO	cell death;metabolic process;regulation of biological process;response to stimulus	cytoplasm;cytosol;mitochondrion	protein binding	7	Generation of metabolites, protein folding and localization
Q9NRF9	POLE3	cell organization and biogenesis;cellular homeostasis;metabolic process	nucleus	catalytic activity;DNA binding;protein binding	7	Generation of metabolites, protein folding and localization
Q9NSE4	IARS2	metabolic process;regulation of biological process	cytoplasm;cytosol;mitochondrion;organelle lumen	catalytic activity;nucleotide binding;RNA binding	7	Generation of metabolites, protein folding and localization
Q9NTJ5	SACM1L	metabolic process	endoplasmic reticulum;Golgi;membrane	catalytic activity;protein binding;receptor activity;signal transducer activity	7	Generation of metabolites, protein folding and localization
Q9NWM8	FKBP14	metabolic process	cytoplasm;endoplasmic reticulum;organelle lumen	catalytic activity;metal ion binding	7	Generation of metabolites, protein folding and localization
Q9NXW2	DNAJB12	cell organization and biogenesis;metabolic process;response to stimulus	endoplasmic reticulum;membrane;nucleus	protein binding	7	Generation of metabolites, protein folding and localization
Q9NYU2	UGGT1	metabolic process;regulation of biological process;response to stimulus	endoplasmic reticulum;organelle lumen	catalytic activity;protein binding	7	Generation of metabolites, protein folding and localization
Q9NZ43	USE1	metabolic process;transport	endoplasmic reticulum;membrane;vacuole	protein binding	7	Generation of metabolites, protein folding and localization
Q9P2R7	SUCLA2	metabolic process	mitochondrion;organelle lumen	catalytic activity;metal ion binding;nucleotide binding;protein binding	7	Generation of metabolites, protein folding and localization
Q9UBG0	MRC2	cell differentiation;metabolic process;regulation of biological process;response to stimulus;transport	membrane	protein binding;receptor activity;signal transducer activity	7	Generation of metabolites, protein folding and localization
Q9UBS4	DNAJB11	metabolic process;regulation of biological process	cytoplasm;endoplasmic reticulum;membrane;nucleus;organelle lumen	protein binding	7	Generation of metabolites, protein folding and localization
Q9UFN0	NIPSNAP3A		cytoplasm;cytosol;mitochondrion;nucleus	protein binding	7	Generation of metabolites, protein folding and localization
Q9UHG3	PCYOX1	metabolic process;transport	membrane;vacuole	catalytic activity;transporter activity	7	Generation of metabolites, protein folding and localization
Q9UII2	ATPIF1	cell differentiation;cell organization and biogenesis;metabolic process;regulation of biological process	cell surface;mitochondrion	catalytic activity;enzyme regulator activity;protein binding	7	Generation of metabolites, protein folding and localization
Q9UIJ7	AK3	coagulation;metabolic process	mitochondrion;organelle lumen	catalytic activity;nucleotide binding;protein binding	7	Generation of metabolites, protein folding and localization
Q9UNF1	MAGED2	transport	cytosol;extracellular;membrane;nucleus;organelle lumen	protein binding	7	Generation of metabolites, protein folding and localization
Q9Y2Q3	GSTK1	cell differentiation;metabolic process	membrane;mitochondrion;organelle lumen	antioxidant activity;catalytic activity;protein binding	7	Generation of metabolites, protein folding and localization
Q9Y394	DHRS7	metabolic process	membrane	catalytic activity	7	Generation of metabolites, protein folding and localization
Q9Y3E5	PTRH2	cell death;regulation of biological process	cytosol;membrane;mitochondrion	catalytic activity;protein binding	7	Generation of metabolites, protein folding and localization
Q9Y4L1	HYOU1	regulation of biological process;response to stimulus;transport	endoplasmic reticulum;extracellular;membrane;organelle lumen	nucleotide binding;protein binding	7	Generation of metabolites, protein folding and localization
Q9Y6E2	BZW2	cell differentiation;development	cytoplasm;membrane	protein binding	7	Generation of metabolites, protein folding and localization
Tab. S3: Cluster analysis of proteins in RCs or Npl from HAdV-C5 infected cells relative to mock-infected cells.
