# Supplementary material for: The protein composition of human adenovirus replication compartments
Source: mBio. 2024 Nov 29;16(1):e02144-24. doi: 10.1128/mbio.02144-24 (PMC11708036; doi:10.1128/mbio.02144-24)
Supplement: Table S4 — Cluster analysis of proteins in RCs relative to Npl. [file mbio.02144-24-s0005.xlsx]

## Sheet: Sheet1
Accession	Gene Symbol	Biological Process	Cellular Component	Molecular Function	Cluster	Enriched Cluster Terms
O75439	PMPCB	metabolic process;transport	membrane;mitochondrion;organelle lumen	catalytic activity;metal ion binding	1	Organelle metabolism, protein folding
P04179	SOD2	cell organization and biogenesis;metabolic process;regulation of biological process;response to stimulus	mitochondrion;organelle lumen	antioxidant activity;catalytic activity;metal ion binding;protein binding	1	Organelle metabolism, protein folding
P04181	OAT	cell organization and biogenesis;metabolic process	cytoplasm;mitochondrion;organelle lumen	catalytic activity;protein binding	1	Organelle metabolism, protein folding
P05362	ICAM1	cell communication;cell organization and biogenesis;cellular component movement;cellular homeostasis;defense response;regulation of biological process;response to stimulus	cell surface;membrane	protein binding;receptor activity;signal transducer activity	1	Organelle metabolism, protein folding
P07237	P4HB	cell organization and biogenesis;cellular homeostasis;metabolic process;regulation of biological process;response to stimulus	endoplasmic reticulum;extracellular;membrane;organelle lumen	catalytic activity;metal ion binding;protein binding;RNA binding	1	Organelle metabolism, protein folding
P07339	CTSD	metabolic process;transport	extracellular;membrane;organelle lumen;vacuole	catalytic activity;protein binding	1	Organelle metabolism, protein folding
P07858	CTSB	cell differentiation;metabolic process;regulation of biological process;response to stimulus;transport	extracellular;mitochondrion;organelle lumen;vacuole	catalytic activity;protein binding	1	Organelle metabolism, protein folding
P10809	HSPD1	cell organization and biogenesis;cell proliferation;metabolic process;regulation of biological process;response to stimulus;transport	cell surface;cytoplasm;cytosol;endosome;membrane;mitochondrion;organelle lumen	catalytic activity;DNA binding;nucleotide binding;protein binding;RNA binding	1	Organelle metabolism, protein folding
P13804	ETFA	metabolic process;transport	mitochondrion;organelle lumen	catalytic activity;nucleotide binding;protein binding	1	Organelle metabolism, protein folding
P14314	PRKCSH	metabolic process;regulation of biological process;response to stimulus	endoplasmic reticulum;organelle lumen	metal ion binding;protein binding	1	Organelle metabolism, protein folding
P14625	HSP90B1	cell organization and biogenesis;metabolic process;regulation of biological process;response to stimulus;transport	cytosol;endoplasmic reticulum;extracellular;membrane;nucleus;organelle lumen	metal ion binding;nucleotide binding;protein binding;RNA binding	1	Organelle metabolism, protein folding
P22307	SCP2	cell organization and biogenesis;metabolic process;regulation of biological process;transport	cytoplasm;membrane;mitochondrion;organelle lumen	catalytic activity;protein binding;transporter activity	1	Organelle metabolism, protein folding
P27797	CALR	cell differentiation;cell organization and biogenesis;cellular homeostasis;metabolic process;regulation of biological process;response to stimulus;transport	cell surface;cytoplasm;cytosol;endoplasmic reticulum;extracellular;Golgi;membrane;nucleus;organelle lumen	DNA binding;metal ion binding;protein binding;RNA binding	1	Organelle metabolism, protein folding
P30044	PRDX5	cell death;cellular homeostasis;defense response;metabolic process;regulation of biological process;response to stimulus	cytoplasm;cytosol;mitochondrion;nucleus;organelle lumen	antioxidant activity;catalytic activity;DNA binding;enzyme regulator activity;protein binding	1	Organelle metabolism, protein folding
P30101	PDIA3	cellular homeostasis;metabolic process;regulation of biological process;response to stimulus;transport	cell surface;endoplasmic reticulum;membrane;nucleus;organelle lumen	catalytic activity;protein binding;RNA binding	1	Organelle metabolism, protein folding
P38117	ETFB	metabolic process;transport	cytosol;mitochondrion;organelle lumen	protein binding	1	Organelle metabolism, protein folding
P40926	MDH2	metabolic process	membrane;mitochondrion;nucleus;organelle lumen	catalytic activity;nucleotide binding;protein binding;RNA binding	1	Organelle metabolism, protein folding
P49419	ALDH7A1	metabolic process	cytoplasm;cytosol;mitochondrion;nucleus;organelle lumen	catalytic activity;protein binding	1	Organelle metabolism, protein folding
P55809	OXCT1	metabolic process;regulation of biological process;response to stimulus	mitochondrion;organelle lumen	catalytic activity;protein binding	1	Organelle metabolism, protein folding
P61604	HSPE1	cell differentiation;metabolic process;regulation of biological process;response to stimulus	cytoplasm;membrane;mitochondrion;organelle lumen	metal ion binding;nucleotide binding;protein binding;RNA binding	1	Organelle metabolism, protein folding
Q12841	FSTL1	metabolic process;regulation of biological process;response to stimulus;transport	extracellular;membrane;organelle lumen	metal ion binding;protein binding;transporter activity	1	Organelle metabolism, protein folding
Q14697	GANAB	metabolic process	endoplasmic reticulum;Golgi;membrane;organelle lumen	catalytic activity;RNA binding	1	Organelle metabolism, protein folding
Q15293	RCN1	metabolic process	endoplasmic reticulum;organelle lumen	metal ion binding;protein binding	1	Organelle metabolism, protein folding
Q8NBS9	TXNDC5	cellular homeostasis;metabolic process;regulation of biological process;response to stimulus;transport	endoplasmic reticulum;extracellular;organelle lumen	catalytic activity;protein binding	1	Organelle metabolism, protein folding
Q969H8	C19orf10; MYDGF	cell death;regulation of biological process	extracellular;organelle lumen	protein binding	1	Organelle metabolism, protein folding
Q96D15	RCN3		endoplasmic reticulum;organelle lumen	metal ion binding;protein binding	1	Organelle metabolism, protein folding
Q96HE7	ERO1L; ERO1A	cell death;cell differentiation;cell organization and biogenesis;cellular homeostasis;metabolic process;regulation of biological process;response to stimulus;transport	endoplasmic reticulum;membrane;organelle lumen	catalytic activity;protein binding	1	Organelle metabolism, protein folding
Q9UBR2	CTSZ	cell organization and biogenesis;metabolic process;regulation of biological process;transport	cell surface;endoplasmic reticulum;extracellular;membrane;organelle lumen;vacuole	catalytic activity;protein binding	1	Organelle metabolism, protein folding
Q9Y4L1	HYOU1	regulation of biological process;response to stimulus;transport	endoplasmic reticulum;extracellular;membrane;organelle lumen	nucleotide binding;protein binding	1	Organelle metabolism, protein folding
O14776	TCERG1	metabolic process;regulation of biological process	nucleus	protein binding;RNA binding	2	Mitosis, chromosome maintenance, translation
O15446	CD3EAP	metabolic process;regulation of biological process;response to stimulus	chromosome;cytosol;mitochondrion;nucleus	catalytic activity;RNA binding	2	Mitosis, chromosome maintenance, translation
O60841	EIF5B	metabolic process;regulation of biological process	cytoplasm;cytosol;nucleus	catalytic activity;metal ion binding;nucleotide binding;protein binding;RNA binding	2	Mitosis, chromosome maintenance, translation
O94925	GLS	cell communication;cell organization and biogenesis;metabolic process;regulation of biological process;response to stimulus;transport	cytoplasm;cytosol;mitochondrion;organelle lumen	catalytic activity;protein binding	2	Mitosis, chromosome maintenance, translation
O95218	ZRANB2	metabolic process;regulation of biological process	nucleus	metal ion binding;protein binding;RNA binding	2	Mitosis, chromosome maintenance, translation
O95347	SMC2	cell division;cell organization and biogenesis;metabolic process;regulation of biological process	chromosome;cytoplasm;cytosol;nucleus	catalytic activity;motor activity;nucleotide binding;protein binding	2	Mitosis, chromosome maintenance, translation
O95816	BAG2	metabolic process;regulation of biological process	cytosol	enzyme regulator activity;nucleotide binding;protein binding	2	Mitosis, chromosome maintenance, translation
O95819	MAP4K4	cell organization and biogenesis;metabolic process;regulation of biological process;response to stimulus	cytoplasm	catalytic activity;nucleotide binding;protein binding;signal transducer activity	2	Mitosis, chromosome maintenance, translation
P00403	COX2	metabolic process;response to stimulus;transport	membrane;mitochondrion	catalytic activity;metal ion binding;protein binding;transporter activity	2	Mitosis, chromosome maintenance, translation
P01892	HLA-A; LOC100507703	cell organization and biogenesis;defense response;metabolic process;regulation of biological process;response to stimulus	cell surface;endoplasmic reticulum;Golgi;membrane	protein binding;RNA binding	2	Mitosis, chromosome maintenance, translation
P05386	RPLP1	cell organization and biogenesis;metabolic process;regulation of biological process;transport	cytosol;ribosome	enzyme regulator activity;protein binding;structural molecule activity	2	Mitosis, chromosome maintenance, translation
P08670	VIM	cell differentiation;cell organization and biogenesis;cellular component movement;metabolic process;regulation of biological process;response to stimulus	cytoplasm;cytoskeleton;cytosol;membrane	protein binding;RNA binding;structural molecule activity	2	Mitosis, chromosome maintenance, translation
P09874	PARP1	cell death;cell differentiation;cell organization and biogenesis;metabolic process;regulation of biological process;response to stimulus	membrane;mitochondrion;nucleus	catalytic activity;DNA binding;metal ion binding;nucleotide binding;protein binding;RNA binding	2	Mitosis, chromosome maintenance, translation
P11234	RALB	cell communication;cell death;cell division;regulation of biological process;response to stimulus	membrane;vacuole	catalytic activity;nucleotide binding;protein binding	2	Mitosis, chromosome maintenance, translation
P13674	P4HA1	cell organization and biogenesis;metabolic process	endoplasmic reticulum;membrane;mitochondrion;organelle lumen	catalytic activity;metal ion binding;protein binding	2	Mitosis, chromosome maintenance, translation
P14923	JUP	cell death;cell organization and biogenesis;cellular component movement;regulation of biological process;response to stimulus;transport	cytoplasm;cytoskeleton;cytosol;extracellular;membrane;nucleus;organelle lumen	protein binding;signal transducer activity;structural molecule activity	2	Mitosis, chromosome maintenance, translation
P14927	UQCRB	cell organization and biogenesis;metabolic process;transport	membrane;mitochondrion	catalytic activity;protein binding;transporter activity	2	Mitosis, chromosome maintenance, translation
P17858	PFKL	cell organization and biogenesis;metabolic process;regulation of biological process;response to stimulus;transport	cytoplasm;cytosol;extracellular;membrane;organelle lumen	catalytic activity;metal ion binding;nucleotide binding;protein binding	2	Mitosis, chromosome maintenance, translation
P20645	M6PR	cell organization and biogenesis;regulation of biological process;response to stimulus;transport	endosome;membrane;vacuole	protein binding;receptor activity;signal transducer activity;transporter activity	2	Mitosis, chromosome maintenance, translation
P22626	HNRNPA2B1	metabolic process;regulation of biological process;response to stimulus;transport	cytoplasm;extracellular;membrane;nucleus;spliceosomal complex	DNA binding;protein binding;RNA binding	2	Mitosis, chromosome maintenance, translation
P30038	ALDH4A1	metabolic process	mitochondrion;organelle lumen	catalytic activity;protein binding	2	Mitosis, chromosome maintenance, translation
P30533	LRPAP1	regulation of biological process;transport	cell surface;cytoplasm;endoplasmic reticulum;endosome;extracellular;Golgi;membrane;organelle lumen	protein binding	2	Mitosis, chromosome maintenance, translation
P35268	RPL22	cell organization and biogenesis;metabolic process;transport	cytoplasm;cytosol;nucleus;ribosome	protein binding;RNA binding;structural molecule activity	2	Mitosis, chromosome maintenance, translation
P35579	MYH9	cell differentiation;cell organization and biogenesis;cellular component movement;metabolic process;regulation of biological process;response to stimulus;transport	cytoplasm;cytoskeleton;cytosol;extracellular;membrane;nucleus	catalytic activity;motor activity;nucleotide binding;protein binding;RNA binding;transporter activity	2	Mitosis, chromosome maintenance, translation
P40939	HADHA	metabolic process;response to stimulus	membrane;mitochondrion	catalytic activity;nucleotide binding;protein binding	2	Mitosis, chromosome maintenance, translation
P41091	EIF2S3	metabolic process;transport	cytoplasm;cytosol;nucleus	catalytic activity;nucleotide binding;protein binding;RNA binding	2	Mitosis, chromosome maintenance, translation
P43243	MATR3	defense response;regulation of biological process;response to stimulus	membrane;nucleus	metal ion binding;protein binding;RNA binding;structural molecule activity	2	Mitosis, chromosome maintenance, translation
P43304	GPD2	metabolic process;transport	membrane;mitochondrion	catalytic activity;metal ion binding	2	Mitosis, chromosome maintenance, translation
P49753	ACOT2	metabolic process	mitochondrion;organelle lumen	catalytic activity;protein binding	2	Mitosis, chromosome maintenance, translation
P52701	MSH6	cell organization and biogenesis;metabolic process;regulation of biological process;response to stimulus	chromosome;cytosol;Golgi;nucleus	catalytic activity;DNA binding;metal ion binding;nucleotide binding;protein binding	2	Mitosis, chromosome maintenance, translation
P54886	ALDH18A1	metabolic process	cytoplasm;cytosol;membrane;mitochondrion	catalytic activity;nucleotide binding;protein binding;RNA binding	2	Mitosis, chromosome maintenance, translation
P60660	MYL6	cellular component movement	cytosol;membrane	catalytic activity;metal ion binding;motor activity;protein binding;structural molecule activity	2	Mitosis, chromosome maintenance, translation
P61158	ACTR3	cell division;cell organization and biogenesis;cellular component movement;regulation of biological process;response to stimulus	cytoplasm;cytoskeleton;cytosol;membrane	nucleotide binding;protein binding;structural molecule activity	2	Mitosis, chromosome maintenance, translation
P62158	CALM3; CALM2; CALM1	metabolic process;regulation of biological process;response to stimulus;transport	cytoplasm;cytoskeleton;cytosol;extracellular;membrane	catalytic activity;enzyme regulator activity;metal ion binding;protein binding;transporter activity	2	Mitosis, chromosome maintenance, translation
P67936	TPM4	cell differentiation;cell organization and biogenesis;cellular component movement	cytoplasm;cytoskeleton;cytosol;membrane	metal ion binding;protein binding;structural molecule activity	2	Mitosis, chromosome maintenance, translation
P68104	EEF1A1	metabolic process;regulation of biological process;response to stimulus;transport	cytoplasm;cytoskeleton;cytosol;extracellular;membrane;nucleus;organelle lumen	catalytic activity;nucleotide binding;protein binding;RNA binding	2	Mitosis, chromosome maintenance, translation
P83916	CBX1	regulation of biological process	chromosome;nucleus	protein binding	2	Mitosis, chromosome maintenance, translation
P98082	DAB2	cell death;cell differentiation;cell organization and biogenesis;cell proliferation;development;regulation of biological process;response to stimulus;transport	cytoplasm;cytosol;membrane	protein binding;receptor activity	2	Mitosis, chromosome maintenance, translation
Q01085	TIAL1	cell death;cell division;defense response;regulation of biological process;response to stimulus	cytoplasm;nucleus;vacuole	DNA binding;RNA binding	2	Mitosis, chromosome maintenance, translation
Q08170	SRSF4	metabolic process;regulation of biological process;response to stimulus;transport	nucleus	protein binding;RNA binding	2	Mitosis, chromosome maintenance, translation
Q13247	SRSF6	cell organization and biogenesis;metabolic process;regulation of biological process;response to stimulus;transport	nucleus	protein binding;RNA binding	2	Mitosis, chromosome maintenance, translation
Q13442	PDAP1	cell proliferation;regulation of biological process;response to stimulus;transport	extracellular	RNA binding	2	Mitosis, chromosome maintenance, translation
Q14161	GIT2	regulation of biological process		enzyme regulator activity;metal ion binding;protein binding	2	Mitosis, chromosome maintenance, translation
Q14696	MESDC2; MESD	metabolic process;regulation of biological process;response to stimulus;transport	endoplasmic reticulum;membrane	protein binding	2	Mitosis, chromosome maintenance, translation
Q14980	NUMA1	cell differentiation;cell division;cell organization and biogenesis;metabolic process;regulation of biological process	chromosome;cytoplasm;cytoskeleton;cytosol;membrane;nucleus	protein binding;structural molecule activity	2	Mitosis, chromosome maintenance, translation
Q16576	RBBP7	cell organization and biogenesis;cell proliferation;development;metabolic process;regulation of biological process;response to stimulus	cytosol;nucleus	catalytic activity;protein binding;RNA binding	2	Mitosis, chromosome maintenance, translation
Q16629	SRSF7	metabolic process;regulation of biological process;transport	cytoplasm;nucleus	metal ion binding;protein binding;RNA binding	2	Mitosis, chromosome maintenance, translation
Q63ZY3	KANK2	cell death;metabolic process;regulation of biological process	cytoplasm;mitochondrion	protein binding	2	Mitosis, chromosome maintenance, translation
Q6NZI2	PTRF; CAVIN1	metabolic process;regulation of biological process	cytoplasm;cytosol;endoplasmic reticulum;membrane;mitochondrion;nucleus	protein binding;RNA binding	2	Mitosis, chromosome maintenance, translation
Q86UU1	PHLDB1	metabolic process;regulation of biological process		protein binding	2	Mitosis, chromosome maintenance, translation
Q86XL3	ANKLE2	cell division;cell organization and biogenesis;regulation of biological process	endoplasmic reticulum;membrane	enzyme regulator activity;protein binding	2	Mitosis, chromosome maintenance, translation
Q8N884	MB21D1; CGAS	cell communication;defense response;metabolic process;regulation of biological process;response to stimulus	cytoplasm;cytosol	catalytic activity;DNA binding;metal ion binding;nucleotide binding;protein binding	2	Mitosis, chromosome maintenance, translation
Q8TAD7	C12orf75				2	Mitosis, chromosome maintenance, translation
Q92797	SYMPK	metabolic process;regulation of biological process;transport	cytoplasm;cytoskeleton;cytosol;membrane;nucleus	protein binding	2	Mitosis, chromosome maintenance, translation
Q9NRL2	BAZ1A	cell organization and biogenesis;metabolic process;regulation of biological process	nucleus	catalytic activity;metal ion binding;protein binding	2	Mitosis, chromosome maintenance, translation
Q9UHD8	2024-09-09	cell division;cell organization and biogenesis;regulation of biological process	cytoplasm;cytoskeleton	catalytic activity;nucleotide binding;protein binding	2	Mitosis, chromosome maintenance, translation
Q9Y2S6	TMA7				2	Mitosis, chromosome maintenance, translation
Q9Y4F5	CEP170B; KIAA0284		cytoplasm;cytoskeleton	protein binding	2	Mitosis, chromosome maintenance, translation
O00151	PDLIM1	regulation of biological process;response to stimulus	cytoplasm;cytoskeleton	metal ion binding;protein binding	3	Ribosome biogenesis, rRNA processing
O00592	PODXL	cellular component movement;regulation of biological process	cytoplasm;membrane	protein binding	3	Ribosome biogenesis, rRNA processing
O14979	HNRNPDL; HNRPDL	metabolic process;regulation of biological process;response to stimulus	cytoplasm;cytosol;nucleus;spliceosomal complex	DNA binding;protein binding;RNA binding	3	Ribosome biogenesis, rRNA processing
O15126	SCAMP1	transport	endosome;Golgi;membrane	protein binding	3	Ribosome biogenesis, rRNA processing
O15514	POLR2D	cell organization and biogenesis;metabolic process;regulation of biological process;response to stimulus;transport	cytosol;nucleus	catalytic activity;DNA binding;nucleotide binding;protein binding;RNA binding	3	Ribosome biogenesis, rRNA processing
O43447	PPIH	cell organization and biogenesis;metabolic process;regulation of biological process	cytoplasm;nucleus;spliceosomal complex	catalytic activity;protein binding	3	Ribosome biogenesis, rRNA processing
O43493	TGOLN2	cell organization and biogenesis;metabolic process;transport	cytosol;endosome;Golgi;membrane;organelle lumen	protein binding	3	Ribosome biogenesis, rRNA processing
O43707	ACTN4	cell organization and biogenesis;cellular component movement;regulation of biological process;response to stimulus;transport	cytoplasm;cytoskeleton;cytosol;extracellular;nucleus;organelle lumen	DNA binding;metal ion binding;protein binding;RNA binding	3	Ribosome biogenesis, rRNA processing
O60506	SYNCRIP	cell differentiation;metabolic process;regulation of biological process;response to stimulus	cytoplasm;endoplasmic reticulum;membrane;nucleus;spliceosomal complex	protein binding;RNA binding	3	Ribosome biogenesis, rRNA processing
O75352	MPDU1	metabolic process;transport	membrane	protein binding	3	Ribosome biogenesis, rRNA processing
O75477	ERLIN1	metabolic process;regulation of biological process;response to stimulus;transport	endoplasmic reticulum;membrane	protein binding	3	Ribosome biogenesis, rRNA processing
O75718	CRTAP	metabolic process;regulation of biological process	endoplasmic reticulum;extracellular;organelle lumen	protein binding	3	Ribosome biogenesis, rRNA processing
O75844	ZMPSTE24	cell organization and biogenesis;metabolic process	endoplasmic reticulum;membrane;nucleus	catalytic activity;metal ion binding;protein binding	3	Ribosome biogenesis, rRNA processing
O94874	UFL1	cell differentiation;metabolic process;regulation of biological process;response to stimulus	cytoplasm;cytosol;endoplasmic reticulum;membrane	catalytic activity;protein binding	3	Ribosome biogenesis, rRNA processing
O94905	ERLIN2	metabolic process;regulation of biological process;response to stimulus;transport	cytosol;endoplasmic reticulum;membrane	catalytic activity;protein binding	3	Ribosome biogenesis, rRNA processing
O95183	VAMP5	cell differentiation;cell organization and biogenesis;development;transport	cell surface;endosome;Golgi;membrane	protein binding	3	Ribosome biogenesis, rRNA processing
O96005	CLPTM1	cell differentiation;development;regulation of biological process	membrane	protein binding	3	Ribosome biogenesis, rRNA processing
P00338	LDHA	metabolic process;regulation of biological process;response to stimulus	cytoplasm;cytosol;membrane;nucleus	catalytic activity;nucleotide binding;protein binding	3	Ribosome biogenesis, rRNA processing
P02786	TFRC	cell differentiation;cell organization and biogenesis;cellular homeostasis;metabolic process;regulation of biological process;response to stimulus;transport	cell surface;endosome;extracellular;membrane	protein binding;receptor activity;RNA binding;transporter activity	3	Ribosome biogenesis, rRNA processing
P04406	GAPDH	cell death;cell organization and biogenesis;defense response;metabolic process;regulation of biological process;response to stimulus	cytoplasm;cytoskeleton;cytosol;membrane;nucleus	catalytic activity;enzyme regulator activity;nucleotide binding;protein binding	3	Ribosome biogenesis, rRNA processing
P05023	ATP1A1	cell communication;cellular homeostasis;metabolic process;regulation of biological process;response to stimulus;transport	endoplasmic reticulum;endosome;Golgi;membrane	catalytic activity;metal ion binding;nucleotide binding;protein binding;transporter activity	3	Ribosome biogenesis, rRNA processing
P05091	ALDH2	metabolic process	mitochondrion;organelle lumen	catalytic activity;nucleotide binding	3	Ribosome biogenesis, rRNA processing
P05387	RPLP2	cell organization and biogenesis;metabolic process;transport	cytosol;membrane;ribosome	protein binding;structural molecule activity	3	Ribosome biogenesis, rRNA processing
P05556	ITGB1	cell differentiation;cell growth;cell organization and biogenesis;cellular component movement;defense response;metabolic process;regulation of biological process;response to stimulus;transport	cell surface;cytoplasm;endosome;membrane	enzyme regulator activity;metal ion binding;protein binding;receptor activity;signal transducer activity	3	Ribosome biogenesis, rRNA processing
P06396	GSN	cell death;cell organization and biogenesis;metabolic process;regulation of biological process;response to stimulus;transport	cytoplasm;cytoskeleton;cytosol;extracellular;membrane;nucleus;organelle lumen	metal ion binding;protein binding	3	Ribosome biogenesis, rRNA processing
P06730	EIF4E	defense response;metabolic process;regulation of biological process;response to stimulus;transport	cytoplasm;cytosol	protein binding;RNA binding	3	Ribosome biogenesis, rRNA processing
P06756	ITGAV	cell differentiation;cell growth;cell organization and biogenesis;cellular component movement;cellular homeostasis;metabolic process;regulation of biological process;response to stimulus;transport	cell surface;cytosol;membrane	metal ion binding;protein binding;receptor activity;signal transducer activity;transporter activity	3	Ribosome biogenesis, rRNA processing
P07602	PSAP	cell differentiation;metabolic process;regulation of biological process;response to stimulus;transport	extracellular;membrane;mitochondrion;organelle lumen;vacuole	catalytic activity;enzyme regulator activity;protein binding	3	Ribosome biogenesis, rRNA processing
P08195	SLC3A2	cell growth;cellular component movement;metabolic process;response to stimulus;transport	cell surface;cytosol;membrane;nucleus	catalytic activity;protein binding;RNA binding;transporter activity	3	Ribosome biogenesis, rRNA processing
P08648	ITGA5	cell differentiation;cell organization and biogenesis;cellular component movement;regulation of biological process;response to stimulus	cell surface;cytoplasm;endoplasmic reticulum;Golgi;membrane	metal ion binding;protein binding;receptor activity	3	Ribosome biogenesis, rRNA processing
P08708	RPS17; RPS17L	cell organization and biogenesis;metabolic process;transport	cytosol;membrane;ribosome	RNA binding;structural molecule activity	3	Ribosome biogenesis, rRNA processing
P08962	CD63	cell differentiation;cellular component movement;regulation of biological process;response to stimulus;transport	cell surface;endosome;extracellular;membrane;organelle lumen;vacuole	protein binding	3	Ribosome biogenesis, rRNA processing
P11279	LAMP1	cell death;regulation of biological process;response to stimulus;transport	cell surface;cytoplasm;cytosol;endosome;membrane;vacuole	protein binding;receptor activity	3	Ribosome biogenesis, rRNA processing
P11717	IGF2R	cell organization and biogenesis;regulation of biological process;response to stimulus;transport	cell surface;cytoplasm;endosome;Golgi;membrane;nucleus;vacuole	catalytic activity;protein binding;receptor activity;signal transducer activity;transporter activity	3	Ribosome biogenesis, rRNA processing
P13667	PDIA4	cellular homeostasis;metabolic process;regulation of biological process;response to stimulus;transport	cell surface;endoplasmic reticulum;organelle lumen	catalytic activity;metal ion binding;protein binding;RNA binding	3	Ribosome biogenesis, rRNA processing
P13797	PLS3	cell organization and biogenesis	cytoplasm;cytosol;membrane	metal ion binding;protein binding	3	Ribosome biogenesis, rRNA processing
P14678	SNRPB	cell organization and biogenesis;metabolic process;transport	cytoplasm;cytosol;nucleus;spliceosomal complex	protein binding;RNA binding	3	Ribosome biogenesis, rRNA processing
P15880	RPS2	cell organization and biogenesis;metabolic process;regulation of biological process;transport	cytosol;membrane;nucleus;ribosome	protein binding;RNA binding;structural molecule activity	3	Ribosome biogenesis, rRNA processing
P16070	CD44	cell organization and biogenesis;cellular component movement;metabolic process;regulation of biological process;response to stimulus;transport	cell surface;cytosol;Golgi;membrane	protein binding;receptor activity;signal transducer activity	3	Ribosome biogenesis, rRNA processing
P16190	HLA-A	regulation of biological process;response to stimulus	cell surface;endoplasmic reticulum;Golgi;membrane	protein binding;RNA binding	3	Ribosome biogenesis, rRNA processing
P16615	ATP2A2	cell organization and biogenesis;cellular homeostasis;regulation of biological process;response to stimulus;transport	endoplasmic reticulum;membrane	catalytic activity;metal ion binding;nucleotide binding;protein binding;transporter activity	3	Ribosome biogenesis, rRNA processing
P18206	VCL	cell growth;cell organization and biogenesis;cellular component movement;regulation of biological process;transport	cytoplasm;cytoskeleton;cytosol;extracellular;membrane;organelle lumen	protein binding;structural molecule activity	3	Ribosome biogenesis, rRNA processing
P22392	NME2; NME1-NME2	cell organization and biogenesis;cellular homeostasis;metabolic process;regulation of biological process;response to stimulus;transport	cytoplasm;cytosol;extracellular;membrane;nucleus;organelle lumen	catalytic activity;DNA binding;metal ion binding;nucleotide binding;protein binding	3	Ribosome biogenesis, rRNA processing
P23229	ITGA6	cell communication;cell differentiation;cell organization and biogenesis;cellular component movement;regulation of biological process;response to stimulus	cell surface;membrane	metal ion binding;protein binding	3	Ribosome biogenesis, rRNA processing
P23634	ATP2B4	cellular component movement;cellular homeostasis;regulation of biological process;response to stimulus;transport	membrane	catalytic activity;enzyme regulator activity;metal ion binding;nucleotide binding;protein binding;transporter activity	3	Ribosome biogenesis, rRNA processing
P25398	RPS12	cell organization and biogenesis;metabolic process;transport	cytoplasm;cytosol;membrane;ribosome	RNA binding;structural molecule activity	3	Ribosome biogenesis, rRNA processing
P26038	MSN	cell differentiation;cell organization and biogenesis;cell proliferation;cellular component movement;regulation of biological process;response to stimulus	cell surface;cytoplasm;cytoskeleton;cytosol;membrane;nucleus	protein binding;RNA binding;structural molecule activity	3	Ribosome biogenesis, rRNA processing
P26447	S100A4	cell organization and biogenesis;regulation of biological process	extracellular;nucleus	metal ion binding;protein binding;RNA binding	3	Ribosome biogenesis, rRNA processing
P27105	STOM	cell organization and biogenesis;regulation of biological process;transport	cytoplasm;cytoskeleton;cytosol;endoplasmic reticulum;membrane;mitochondrion	protein binding	3	Ribosome biogenesis, rRNA processing
P27635	RPL10	cell organization and biogenesis;metabolic process;regulation of biological process;transport	cytosol;endoplasmic reticulum;membrane;nucleus;ribosome	protein binding;RNA binding;structural molecule activity;translation regulator activity	3	Ribosome biogenesis, rRNA processing
P27695	APEX1	cell organization and biogenesis;cellular homeostasis;metabolic process;regulation of biological process;response to stimulus	cytoplasm;endoplasmic reticulum;mitochondrion;nucleus;ribosome	catalytic activity;DNA binding;metal ion binding;protein binding;RNA binding	3	Ribosome biogenesis, rRNA processing
P27824	CANX	metabolic process;regulation of biological process;response to stimulus;transport	cytoplasm;endoplasmic reticulum;membrane;organelle lumen;ribosome	metal ion binding;protein binding;RNA binding	3	Ribosome biogenesis, rRNA processing
P32119	PRDX2	cell communication;cellular homeostasis;metabolic process;regulation of biological process;response to stimulus	cytoplasm;cytosol;membrane	antioxidant activity;catalytic activity;protein binding	3	Ribosome biogenesis, rRNA processing
P34932	HSPA4	cell organization and biogenesis;response to stimulus;transport	cytoplasm;cytosol	nucleotide binding;protein binding	3	Ribosome biogenesis, rRNA processing
P39023	RPL3	cell organization and biogenesis;metabolic process;response to stimulus;transport	cytoplasm;cytosol;nucleus;ribosome	protein binding;RNA binding;structural molecule activity	3	Ribosome biogenesis, rRNA processing
P39656	DDOST	metabolic process;response to stimulus;transport	endoplasmic reticulum;membrane	catalytic activity;protein binding	3	Ribosome biogenesis, rRNA processing
P41250	GARS	metabolic process	cytoplasm;cytosol;extracellular;mitochondrion;organelle lumen	catalytic activity;nucleotide binding;protein binding	3	Ribosome biogenesis, rRNA processing
P42345	MTOR	cell communication;cell death;cell organization and biogenesis;metabolic process;regulation of biological process;response to stimulus	cytoplasm;cytosol;endoplasmic reticulum;Golgi;membrane;mitochondrion;nucleus;vacuole	catalytic activity;DNA binding;nucleotide binding;protein binding	3	Ribosome biogenesis, rRNA processing
P42704	LRPPRC	cellular component movement;metabolic process;regulation of biological process;transport	chromosome;cytoplasm;cytoskeleton;membrane;mitochondrion;nucleus	catalytic activity;DNA binding;protein binding;RNA binding	3	Ribosome biogenesis, rRNA processing
P43307	SSR1	cell organization and biogenesis;regulation of biological process;transport	endoplasmic reticulum;membrane	protein binding	3	Ribosome biogenesis, rRNA processing
P46778	RPL21	cell organization and biogenesis;metabolic process;transport	cytosol;membrane;ribosome	protein binding;RNA binding;structural molecule activity	3	Ribosome biogenesis, rRNA processing
P46781	RPS9	cell organization and biogenesis;metabolic process;regulation of biological process;transport	cytoplasm;cytosol;membrane;nucleus;ribosome	protein binding;RNA binding;structural molecule activity;translation regulator activity	3	Ribosome biogenesis, rRNA processing
P46821	MAP1B	cell growth;cell organization and biogenesis;cellular component movement;regulation of biological process;transport	cytoplasm;cytoskeleton;cytosol;membrane	protein binding;structural molecule activity	3	Ribosome biogenesis, rRNA processing
P48643	CCT5	metabolic process;regulation of biological process;response to stimulus;transport	cytoplasm;cytoskeleton;cytosol	nucleotide binding;protein binding;RNA binding	3	Ribosome biogenesis, rRNA processing
P49207	RPL34	cell organization and biogenesis;metabolic process;transport	cytosol;mitochondrion;ribosome	protein binding;RNA binding;structural molecule activity	3	Ribosome biogenesis, rRNA processing
P50990	CCT8	cell organization and biogenesis;metabolic process;regulation of biological process;transport	cytoplasm;cytoskeleton;cytosol;extracellular;organelle lumen	catalytic activity;nucleotide binding;protein binding	3	Ribosome biogenesis, rRNA processing
P53621	COPA	regulation of biological process;transport	cytoplasm;cytosol;extracellular;Golgi;membrane	protein binding;structural molecule activity	3	Ribosome biogenesis, rRNA processing
P54136	RARS	metabolic process	cytoplasm;cytosol;membrane;mitochondrion;nucleus	catalytic activity;nucleotide binding;protein binding;RNA binding	3	Ribosome biogenesis, rRNA processing
P54709	ATP1B3	cell organization and biogenesis;cellular component movement;cellular homeostasis;regulation of biological process;transport	cytoplasm;membrane	catalytic activity;enzyme regulator activity;protein binding;transporter activity	3	Ribosome biogenesis, rRNA processing
P54920	NAPA	cell communication;cell differentiation;cell organization and biogenesis;regulation of biological process;transport	cytosol;membrane	protein binding	3	Ribosome biogenesis, rRNA processing
P55209	NAP1L1	cell organization and biogenesis;metabolic process;regulation of biological process	membrane;nucleus	protein binding;RNA binding	3	Ribosome biogenesis, rRNA processing
P56134	ATP5J2	cell organization and biogenesis;metabolic process;transport	membrane;mitochondrion;nucleus	catalytic activity;transporter activity	3	Ribosome biogenesis, rRNA processing
P60033	CD81	cell proliferation;metabolic process;regulation of biological process;response to stimulus;transport	membrane	protein binding;receptor activity	3	Ribosome biogenesis, rRNA processing
P60468	SEC61B	metabolic process;transport	cytosol;endoplasmic reticulum;membrane	protein binding;RNA binding;transporter activity	3	Ribosome biogenesis, rRNA processing
P61313	RPL15	cell organization and biogenesis;metabolic process;response to stimulus;transport	cytosol;membrane;nucleus;ribosome	protein binding;RNA binding;structural molecule activity	3	Ribosome biogenesis, rRNA processing
P61981	YWHAG	cell organization and biogenesis;regulation of biological process;response to stimulus;transport	cytoplasm;cytosol;membrane;mitochondrion	enzyme regulator activity;protein binding;RNA binding	3	Ribosome biogenesis, rRNA processing
P62249	RPS16	cell organization and biogenesis;metabolic process;transport	cytosol;membrane;ribosome	protein binding;RNA binding;structural molecule activity	3	Ribosome biogenesis, rRNA processing
P62258	YWHAE	cell organization and biogenesis;cellular component movement;cellular homeostasis;metabolic process;regulation of biological process;response to stimulus;transport	cytoplasm;cytosol;membrane;mitochondrion;nucleus	protein binding;RNA binding	3	Ribosome biogenesis, rRNA processing
P62701	RPS4X	cell organization and biogenesis;development;metabolic process;regulation of biological process;transport	cytoplasm;cytosol;membrane;ribosome	protein binding;RNA binding;structural molecule activity	3	Ribosome biogenesis, rRNA processing
P62753	RPS6	cell death;cell differentiation;cell organization and biogenesis;cell proliferation;metabolic process;regulation of biological process;response to stimulus;transport	cytoplasm;cytosol;membrane;nucleus;ribosome	protein binding;RNA binding;structural molecule activity	3	Ribosome biogenesis, rRNA processing
P62851	RPS25	cell organization and biogenesis;metabolic process;transport	cytosol;nucleus;ribosome	catalytic activity;nucleotide binding;protein binding;RNA binding;structural molecule activity	3	Ribosome biogenesis, rRNA processing
P62899	RPL31	cell organization and biogenesis;metabolic process;transport	cytosol;membrane;ribosome	protein binding;RNA binding;structural molecule activity	3	Ribosome biogenesis, rRNA processing
P62906	RPL10A	cell organization and biogenesis;metabolic process;response to stimulus;transport	cytosol;membrane;nucleus;ribosome	protein binding;RNA binding;structural molecule activity	3	Ribosome biogenesis, rRNA processing
P62910	RPL32	cell organization and biogenesis;metabolic process;response to stimulus;transport	cytosol;membrane;ribosome	RNA binding;structural molecule activity	3	Ribosome biogenesis, rRNA processing
P62917	RPL8	cell organization and biogenesis;metabolic process;response to stimulus;transport	cytoplasm;cytosol;membrane;ribosome	RNA binding;structural molecule activity	3	Ribosome biogenesis, rRNA processing
P63104	YWHAZ	cell organization and biogenesis;metabolic process;regulation of biological process;response to stimulus;transport	cytoplasm;cytosol;membrane;mitochondrion;nucleus	catalytic activity;protein binding;RNA binding	3	Ribosome biogenesis, rRNA processing
P68400	CSNK2A1	cell communication;cell death;metabolic process;regulation of biological process;response to stimulus	chromosome;cytoplasm;cytosol;membrane;nucleus	catalytic activity;enzyme regulator activity;nucleotide binding;protein binding	3	Ribosome biogenesis, rRNA processing
P78371	CCT2	cell organization and biogenesis;metabolic process;regulation of biological process;transport	cytoplasm;cytosol;extracellular;organelle lumen	nucleotide binding;protein binding	3	Ribosome biogenesis, rRNA processing
Q00325	SLC25A3	transport	membrane;mitochondrion	protein binding;transporter activity	3	Ribosome biogenesis, rRNA processing
Q00341	HDLBP	metabolic process;transport	cytoplasm;cytosol;membrane;nucleus	protein binding;RNA binding	3	Ribosome biogenesis, rRNA processing
Q04637	EIF4G1	cell organization and biogenesis;defense response;metabolic process;regulation of biological process;response to stimulus	cytoplasm;cytosol;membrane;nucleus	nucleotide binding;protein binding;RNA binding;structural molecule activity	3	Ribosome biogenesis, rRNA processing
Q05682	CALD1	cellular component movement	cytoplasm;cytoskeleton;cytosol;membrane	protein binding	3	Ribosome biogenesis, rRNA processing
Q06830	PRDX1	cell proliferation;cellular homeostasis;defense response;metabolic process;regulation of biological process;response to stimulus	cytoplasm;cytosol;mitochondrion;nucleus	antioxidant activity;catalytic activity;protein binding;RNA binding	3	Ribosome biogenesis, rRNA processing
Q07065	CKAP4	metabolic process;transport	cytoplasm;cytoskeleton;cytosol;endoplasmic reticulum;membrane;organelle lumen	RNA binding	3	Ribosome biogenesis, rRNA processing
Q07812	BAX	cell death;cell differentiation;cell organization and biogenesis;cell proliferation;cellular component movement;cellular homeostasis;metabolic process;regulation of biological process;response to stimulus;transport	cytoplasm;cytosol;endoplasmic reticulum;membrane;mitochondrion;nucleus	protein binding;transporter activity	3	Ribosome biogenesis, rRNA processing
Q07954	LRP1	cell proliferation;development;metabolic process;regulation of biological process;response to stimulus;transport	cytoplasm;cytosol;endosome;membrane;nucleus	metal ion binding;protein binding;receptor activity;RNA binding;transporter activity	3	Ribosome biogenesis, rRNA processing
Q13162	PRDX4	cell organization and biogenesis;cellular homeostasis;metabolic process;regulation of biological process;transport	cytoplasm;cytosol;endoplasmic reticulum;extracellular;mitochondrion;nucleus;organelle lumen	antioxidant activity;catalytic activity;protein binding	3	Ribosome biogenesis, rRNA processing
Q13443	ADAM9	cell differentiation;cellular component movement;metabolic process;regulation of biological process;response to stimulus	cell surface;extracellular;membrane	catalytic activity;metal ion binding;protein binding	3	Ribosome biogenesis, rRNA processing
Q13740	ALCAM	cell growth;cellular component movement;regulation of biological process;response to stimulus	extracellular;membrane	protein binding	3	Ribosome biogenesis, rRNA processing
Q14103	HNRNPD	metabolic process;regulation of biological process;response to stimulus	cytoplasm;cytosol;nucleus	DNA binding;protein binding;RNA binding	3	Ribosome biogenesis, rRNA processing
Q14108	SCARB2	cell organization and biogenesis;regulation of biological process;transport	membrane;organelle lumen;vacuole	protein binding;receptor activity	3	Ribosome biogenesis, rRNA processing
Q14554	PDIA5	cellular homeostasis;metabolic process;regulation of biological process;response to stimulus	endoplasmic reticulum;membrane;organelle lumen	catalytic activity;protein binding	3	Ribosome biogenesis, rRNA processing
Q14764	MVP	regulation of biological process;response to stimulus;transport	cytoplasm;cytoskeleton;cytosol;extracellular;membrane;nucleus;organelle lumen	protein binding	3	Ribosome biogenesis, rRNA processing
Q14974	KPNB1	cell organization and biogenesis;cellular component movement;metabolic process;regulation of biological process;response to stimulus;transport	cytoplasm;cytosol;extracellular;membrane;nucleus;organelle lumen	metal ion binding;protein binding;RNA binding;transporter activity	3	Ribosome biogenesis, rRNA processing
Q15084	PDIA6	cellular homeostasis;metabolic process;regulation of biological process;response to stimulus;transport	cytosol;endoplasmic reticulum;membrane;organelle lumen	catalytic activity;protein binding	3	Ribosome biogenesis, rRNA processing
Q15631	TSN	metabolic process;response to stimulus	cytoplasm;cytosol;nucleus	catalytic activity;DNA binding;protein binding;RNA binding	3	Ribosome biogenesis, rRNA processing
Q15758	SLC1A5	transport	membrane	protein binding;receptor activity;transporter activity	3	Ribosome biogenesis, rRNA processing
Q32P28	LEPRE1; P3H1	metabolic process;regulation of biological process	endoplasmic reticulum;extracellular;membrane;organelle lumen	catalytic activity;metal ion binding;protein binding	3	Ribosome biogenesis, rRNA processing
Q4KMQ2	ANO6	cell organization and biogenesis;cellular component movement;cellular homeostasis;coagulation;regulation of biological process;response to stimulus;transport	cell surface;cytosol;membrane	protein binding;transporter activity	3	Ribosome biogenesis, rRNA processing
Q53GQ0	HSD17B12	cell organization and biogenesis;metabolic process;regulation of biological process	endoplasmic reticulum;membrane	catalytic activity;protein binding	3	Ribosome biogenesis, rRNA processing
Q6DD88	ATL3	cell organization and biogenesis;regulation of biological process;transport	endoplasmic reticulum;membrane	catalytic activity;nucleotide binding;protein binding	3	Ribosome biogenesis, rRNA processing
Q6P4E1	CASC4		Golgi;membrane		3	Ribosome biogenesis, rRNA processing
Q70UQ0	IKBIP	response to stimulus	endoplasmic reticulum;membrane	protein binding	3	Ribosome biogenesis, rRNA processing
Q7KZF4	SND1	cell differentiation;metabolic process;regulation of biological process	cytoplasm;cytosol;membrane;mitochondrion;nucleus	catalytic activity;protein binding;RNA binding	3	Ribosome biogenesis, rRNA processing
Q7L576	CYFIP1	cell differentiation;cell growth;cell organization and biogenesis;development;regulation of biological process;response to stimulus;transport	cytoplasm;cytosol;extracellular;organelle lumen	protein binding;RNA binding	3	Ribosome biogenesis, rRNA processing
Q8IWB7	WDFY1	regulation of biological process	cytosol;endosome;nucleus	metal ion binding;protein binding	3	Ribosome biogenesis, rRNA processing
Q8TCJ2	STT3B	metabolic process;response to stimulus	endoplasmic reticulum;membrane	catalytic activity;metal ion binding	3	Ribosome biogenesis, rRNA processing
Q8WW12	PCNP	metabolic process	nucleus	protein binding	3	Ribosome biogenesis, rRNA processing
Q92896	GLG1	cellular component movement;regulation of biological process	Golgi;membrane	protein binding	3	Ribosome biogenesis, rRNA processing
Q92900	UPF1	cell organization and biogenesis;cellular homeostasis;metabolic process;regulation of biological process;response to stimulus;transport	chromosome;cytoplasm;cytosol;nucleus;spliceosomal complex	catalytic activity;DNA binding;metal ion binding;nucleotide binding;protein binding;RNA binding	3	Ribosome biogenesis, rRNA processing
Q969E2	SCAMP4	transport	membrane		3	Ribosome biogenesis, rRNA processing
Q96SB3	PPP1R9B	cell differentiation;cell organization and biogenesis;cellular component movement;development;metabolic process;regulation of biological process;response to stimulus	cytoplasm;cytoskeleton;membrane;nucleus	enzyme regulator activity;protein binding;structural molecule activity	3	Ribosome biogenesis, rRNA processing
Q99729	HNRNPAB	cell organization and biogenesis;regulation of biological process	cytoplasm;nucleus	DNA binding;protein binding;RNA binding	3	Ribosome biogenesis, rRNA processing
Q99733	NAP1L4	cell organization and biogenesis	cytoplasm;nucleus	protein binding;RNA binding	3	Ribosome biogenesis, rRNA processing
Q99832	CCT7	metabolic process;regulation of biological process;transport	cytoplasm;cytosol;mitochondrion	nucleotide binding;protein binding	3	Ribosome biogenesis, rRNA processing
Q9BRK5	SDF4	cell differentiation;response to stimulus;transport	cytoplasm;endosome;Golgi;membrane;organelle lumen	metal ion binding;protein binding	3	Ribosome biogenesis, rRNA processing
Q9BU23	LMF2	metabolic process	endoplasmic reticulum;membrane	protein binding	3	Ribosome biogenesis, rRNA processing
Q9H0U4	RAB1B	cell organization and biogenesis;metabolic process;regulation of biological process;response to stimulus;transport	cytoplasm;cytosol;Golgi;membrane;mitochondrion	catalytic activity;nucleotide binding;protein binding	3	Ribosome biogenesis, rRNA processing
Q9H299	SH3BGRL3	cellular homeostasis;metabolic process;regulation of biological process	cytoplasm;nucleus	catalytic activity	3	Ribosome biogenesis, rRNA processing
Q9H6B4	CLMP		cell surface;membrane	protein binding	3	Ribosome biogenesis, rRNA processing
Q9HC07	TMEM165	cellular homeostasis;metabolic process;transport	endosome;Golgi;membrane;vacuole		3	Ribosome biogenesis, rRNA processing
Q9HD45	TM9SF3		membrane		3	Ribosome biogenesis, rRNA processing
Q9HDC9	APMAP	metabolic process	cell surface;endoplasmic reticulum;membrane	catalytic activity	3	Ribosome biogenesis, rRNA processing
Q9NR12	PDLIM7	cell differentiation;cell organization and biogenesis;cellular component movement;development;regulation of biological process;transport	cytoplasm;cytoskeleton;cytosol;nucleus	metal ion binding;protein binding	3	Ribosome biogenesis, rRNA processing
Q9NUQ7	UFSP2	metabolic process;regulation of biological process	cytoplasm;endoplasmic reticulum;nucleus	catalytic activity;protein binding	3	Ribosome biogenesis, rRNA processing
Q9NZ08	ERAP1	cell communication;cell differentiation;metabolic process;regulation of biological process;response to stimulus	cytoplasm;cytosol;endoplasmic reticulum;extracellular;membrane;organelle lumen	catalytic activity;metal ion binding;protein binding	3	Ribosome biogenesis, rRNA processing
Q9NZJ7	MTCH1	cell death;cell organization and biogenesis;metabolic process;regulation of biological process;transport	membrane;mitochondrion	protein binding	3	Ribosome biogenesis, rRNA processing
Q9UBG0	MRC2	cell differentiation;metabolic process;regulation of biological process;response to stimulus;transport	membrane	protein binding;receptor activity;signal transducer activity	3	Ribosome biogenesis, rRNA processing
Q9UBM7	DHCR7	cell differentiation;metabolic process;regulation of biological process	cytosol;endoplasmic reticulum;membrane	catalytic activity;nucleotide binding	3	Ribosome biogenesis, rRNA processing
Q9UGP8	SEC63	cell organization and biogenesis;metabolic process;response to stimulus;transport	cytosol;endoplasmic reticulum;membrane;spliceosomal complex	nucleotide binding;protein binding;receptor activity;RNA binding;transporter activity	3	Ribosome biogenesis, rRNA processing
Q9Y282	ERGIC3	transport	endoplasmic reticulum;Golgi;membrane		3	Ribosome biogenesis, rRNA processing
Q9Y2A7	NCKAP1	cell death;cell organization and biogenesis;regulation of biological process;response to stimulus	cytosol;membrane	protein binding	3	Ribosome biogenesis, rRNA processing
Q9Y371	SH3GLB1	cell communication;cell death;cell organization and biogenesis;metabolic process;regulation of biological process;response to stimulus	cytoplasm;cytosol;Golgi;membrane;mitochondrion	protein binding	3	Ribosome biogenesis, rRNA processing
Q9Y3I0	C22orf28; RTCB	metabolic process	cytoplasm;cytosol;membrane;nucleus	catalytic activity;metal ion binding;nucleotide binding;protein binding;RNA binding	3	Ribosome biogenesis, rRNA processing
Q9Y639	NPTN	cell organization and biogenesis;cellular homeostasis;regulation of biological process;response to stimulus	cell surface;membrane	protein binding	3	Ribosome biogenesis, rRNA processing
Q9Y6M1	IGF2BP2	regulation of biological process;transport	cytoplasm;cytoskeleton;cytosol;nucleus	protein binding;RNA binding;translation regulator activity	3	Ribosome biogenesis, rRNA processing
Q9Y6N5	SQRDL; SQOR	metabolic process	membrane;mitochondrion	catalytic activity	3	Ribosome biogenesis, rRNA processing
A5YKK6	CNOT1	development;metabolic process;regulation of biological process;response to stimulus	cytoplasm;cytosol;membrane;nucleus	catalytic activity;protein binding;RNA binding;structural molecule activity	4	mRNA splicing, protein binding
O00159	MYO1C	cell organization and biogenesis;regulation of biological process;response to stimulus;transport	cytoplasm;cytosol;membrane;nucleus	catalytic activity;motor activity;nucleotide binding;protein binding	4	mRNA splicing, protein binding
O00422	SAP18	cell organization and biogenesis;metabolic process;regulation of biological process	cytoplasm;cytosol;nucleus	catalytic activity;protein binding;RNA binding	4	mRNA splicing, protein binding
O00443	PIK3C2A	cell organization and biogenesis;cellular component movement;metabolic process;regulation of biological process;response to stimulus;transport	cytoplasm;cytosol;Golgi;membrane;nucleus	catalytic activity;nucleotide binding;protein binding	4	mRNA splicing, protein binding
O14786	NRP1	cell communication;cell differentiation;cell growth;cell organization and biogenesis;cellular component movement;development;regulation of biological process;response to stimulus;transport	cell surface;cytosol;endosome;extracellular;membrane	catalytic activity;enzyme regulator activity;metal ion binding;protein binding;receptor activity;signal transducer activity	4	mRNA splicing, protein binding
O15042	U2SURP	metabolic process	nucleus	protein binding;RNA binding	4	mRNA splicing, protein binding
O15143	ARPC1B	cell organization and biogenesis;cellular component movement;regulation of biological process;response to stimulus	cytoplasm;cytoskeleton;cytosol	protein binding;structural molecule activity	4	mRNA splicing, protein binding
O43143	DHX15	metabolic process;response to stimulus	cytoplasm;nucleus;spliceosomal complex	catalytic activity;nucleotide binding;protein binding;RNA binding	4	mRNA splicing, protein binding
O43390	HNRNPR	metabolic process;regulation of biological process	cytoplasm;endoplasmic reticulum;nucleus;spliceosomal complex	protein binding;RNA binding	4	mRNA splicing, protein binding
O43677	NDUFC1	cell organization and biogenesis;metabolic process;transport	membrane;mitochondrion	catalytic activity	4	mRNA splicing, protein binding
O43795	MYO1B	cell organization and biogenesis;cellular component movement;transport	cytoplasm;endosome;membrane	catalytic activity;motor activity;nucleotide binding;protein binding	4	mRNA splicing, protein binding
O60762	DPM1	metabolic process	endoplasmic reticulum;membrane;nucleus	catalytic activity;protein binding	4	mRNA splicing, protein binding
O75369	FLNB	cell differentiation;cell organization and biogenesis;development;regulation of biological process;response to stimulus	cytoplasm;cytoskeleton;cytosol;membrane;nucleus	protein binding;RNA binding	4	mRNA splicing, protein binding
O75489	NDUFS3	cell organization and biogenesis;metabolic process;regulation of biological process;transport	membrane;mitochondrion;organelle lumen	catalytic activity;protein binding	4	mRNA splicing, protein binding
O75531	BANF1	cell organization and biogenesis;metabolic process;regulation of biological process;response to stimulus;transport	chromosome;cytoplasm;cytosol;nucleus	DNA binding;protein binding	4	mRNA splicing, protein binding
O75643	SNRNP200	cell differentiation;cell organization and biogenesis;metabolic process	membrane;nucleus;spliceosomal complex	catalytic activity;DNA binding;nucleotide binding;protein binding;RNA binding	4	mRNA splicing, protein binding
O75746	SLC25A12	metabolic process;response to stimulus;transport	membrane;mitochondrion	metal ion binding;transporter activity	4	mRNA splicing, protein binding
O75947	ATP5H	cell organization and biogenesis;metabolic process;transport	cytosol;membrane;mitochondrion	catalytic activity;transporter activity	4	mRNA splicing, protein binding
O75964	ATP5L	cell organization and biogenesis;metabolic process;transport	membrane;mitochondrion	catalytic activity;transporter activity	4	mRNA splicing, protein binding
O94776	MTA2	cell organization and biogenesis;metabolic process;regulation of biological process	membrane;nucleus	catalytic activity;DNA binding;metal ion binding;protein binding	4	mRNA splicing, protein binding
O94826	TOMM70A; TOMM70	cell communication;metabolic process;response to stimulus;transport	membrane;mitochondrion	protein binding;transporter activity	4	mRNA splicing, protein binding
O95197	RTN3	cell death;cell organization and biogenesis;regulation of biological process;transport	endoplasmic reticulum;Golgi;membrane	protein binding	4	mRNA splicing, protein binding
O95292	VAPB	cell organization and biogenesis;cellular homeostasis;metabolic process;regulation of biological process;response to stimulus;transport	cytoplasm;endoplasmic reticulum;Golgi;membrane	protein binding	4	mRNA splicing, protein binding
O95470	SGPL1	cell death;cell differentiation;cellular component movement;metabolic process;regulation of biological process;response to stimulus	endoplasmic reticulum;membrane	catalytic activity;protein binding	4	mRNA splicing, protein binding
O95782	AP2A1	cell organization and biogenesis;cellular component movement;metabolic process;regulation of biological process;response to stimulus;transport	cytosol;membrane	protein binding;transporter activity	4	mRNA splicing, protein binding
O96008	TOMM40	cell communication;metabolic process;response to stimulus;transport	cytosol;membrane;mitochondrion	protein binding;transporter activity	4	mRNA splicing, protein binding
P00387	CYB5R3	metabolic process;transport	cytoplasm;endoplasmic reticulum;extracellular;membrane;mitochondrion;organelle lumen	catalytic activity;nucleotide binding;protein binding	4	mRNA splicing, protein binding
P03915	ND5	cell organization and biogenesis;metabolic process;response to stimulus;transport	membrane;mitochondrion	catalytic activity	4	mRNA splicing, protein binding
P04083	ANXA1	cell differentiation;cell organization and biogenesis;cellular component movement;defense response;metabolic process;regulation of biological process;response to stimulus;transport	cell surface;cytoplasm;cytoskeleton;cytosol;endosome;extracellular;membrane;nucleus;vacuole	catalytic activity;DNA binding;enzyme regulator activity;metal ion binding;protein binding;RNA binding;structural molecule activity	4	mRNA splicing, protein binding
P04216	THY1	cell communication;cell organization and biogenesis;metabolic process;regulation of biological process;response to stimulus	cell surface;cytosol;endoplasmic reticulum;extracellular;membrane	enzyme regulator activity;protein binding	4	mRNA splicing, protein binding
P04259	KRT6B	cell death;cell organization and biogenesis;metabolic process	cytosol	catalytic activity;motor activity;protein binding;structural molecule activity	4	mRNA splicing, protein binding
P04843	RPN1	metabolic process	cytosol;endoplasmic reticulum;membrane	catalytic activity;protein binding;RNA binding	4	mRNA splicing, protein binding
P04899	GNAI2	cell division;cell proliferation;metabolic process;regulation of biological process;response to stimulus	cytoplasm;cytoskeleton;cytosol;membrane;nucleus	catalytic activity;metal ion binding;nucleotide binding;protein binding;signal transducer activity	4	mRNA splicing, protein binding
P05388	RPLP0	cell organization and biogenesis;metabolic process;regulation of biological process;response to stimulus;transport	cytoplasm;cytosol;endoplasmic reticulum;membrane;nucleus;ribosome	protein binding;RNA binding;structural molecule activity	4	mRNA splicing, protein binding
P07355	ANXA2	cell organization and biogenesis;metabolic process;regulation of biological process;response to stimulus;transport	cell surface;cytoplasm;cytosol;endoplasmic reticulum;endosome;extracellular;membrane;nucleus;organelle lumen	enzyme regulator activity;metal ion binding;protein binding;RNA binding	4	mRNA splicing, protein binding
P07910	HNRNPC	cell differentiation;cell organization and biogenesis;metabolic process;regulation of biological process	cytoskeleton;cytosol;extracellular;membrane;nucleus;spliceosomal complex	DNA binding;protein binding;RNA binding	4	mRNA splicing, protein binding
P08240	SRPR; SRPRA	cell organization and biogenesis;transport	endoplasmic reticulum;membrane	catalytic activity;nucleotide binding;RNA binding	4	mRNA splicing, protein binding
P08473	MME	metabolic process;response to stimulus;transport	cytoplasm;membrane	catalytic activity;metal ion binding;protein binding	4	mRNA splicing, protein binding
P08574	CYC1	metabolic process;response to stimulus;transport	membrane;mitochondrion;nucleus	metal ion binding	4	mRNA splicing, protein binding
P08621	SNRNP70	metabolic process;regulation of biological process;response to stimulus	cytoplasm;nucleus;spliceosomal complex	protein binding;RNA binding	4	mRNA splicing, protein binding
P08758	ANXA5	coagulation;regulation of biological process;response to stimulus;transport	cytoplasm;cytosol;extracellular;membrane	enzyme regulator activity;metal ion binding;protein binding	4	mRNA splicing, protein binding
P09001	MRPL3	cell organization and biogenesis;metabolic process	membrane;mitochondrion;ribosome	catalytic activity;RNA binding;structural molecule activity	4	mRNA splicing, protein binding
P09525	ANXA4	cell differentiation;regulation of biological process;response to stimulus	cell surface;cytoplasm;membrane;nucleus	enzyme regulator activity;metal ion binding;protein binding	4	mRNA splicing, protein binding
P09651	HNRNPA1	cell communication;metabolic process;regulation of biological process;response to stimulus;transport	cytoplasm;membrane;nucleus;spliceosomal complex	DNA binding;protein binding;RNA binding	4	mRNA splicing, protein binding
P09669	COX6C	metabolic process;transport	membrane;mitochondrion	catalytic activity;transporter activity	4	mRNA splicing, protein binding
P0DMV9	HSPA1A; HSPA1B	cell organization and biogenesis;metabolic process;regulation of biological process;response to stimulus;transport	cytoplasm;cytoskeleton;cytosol;endoplasmic reticulum;extracellular;mitochondrion;nucleus	catalytic activity;nucleotide binding;protein binding;receptor activity;RNA binding	4	mRNA splicing, protein binding
P10619	CTSA	metabolic process;regulation of biological process;transport	endoplasmic reticulum;extracellular;membrane;organelle lumen;vacuole	catalytic activity;enzyme regulator activity	4	mRNA splicing, protein binding
P11182	DBT	metabolic process	mitochondrion;organelle lumen	catalytic activity;protein binding	4	mRNA splicing, protein binding
P11586	MTHFD1	metabolic process	cytoplasm;cytosol;membrane;mitochondrion	catalytic activity;nucleotide binding;protein binding	4	mRNA splicing, protein binding
P12236	SLC25A6	cell death;cell organization and biogenesis;regulation of biological process;response to stimulus;transport	membrane;mitochondrion;nucleus	protein binding;transporter activity	4	mRNA splicing, protein binding
P12270	TPR	cell division;cell organization and biogenesis;metabolic process;regulation of biological process;response to stimulus;transport	chromosome;cytoplasm;cytoskeleton;membrane;nucleus	catalytic activity;motor activity;protein binding;RNA binding;structural molecule activity;transporter activity	4	mRNA splicing, protein binding
P12429	ANXA3	defense response;regulation of biological process;response to stimulus;transport	cytoplasm;cytosol;membrane	enzyme regulator activity;metal ion binding;protein binding	4	mRNA splicing, protein binding
P13073	COX4I1	metabolic process;response to stimulus;transport	membrane;mitochondrion;nucleus	catalytic activity;protein binding;transporter activity	4	mRNA splicing, protein binding
P13987	CD59	cell organization and biogenesis;coagulation;regulation of biological process;response to stimulus;transport	cell surface;extracellular;membrane	protein binding	4	mRNA splicing, protein binding
P14406	COX7A2	metabolic process;transport	membrane;mitochondrion	catalytic activity;transporter activity	4	mRNA splicing, protein binding
P14866	HNRNPL	metabolic process;regulation of biological process	cytoplasm;membrane;nucleus	DNA binding;protein binding;RNA binding	4	mRNA splicing, protein binding
P14868	DARS	cell organization and biogenesis;metabolic process	cytoplasm;cytosol;membrane	catalytic activity;nucleotide binding;protein binding;RNA binding	4	mRNA splicing, protein binding
P16104	H2AFX	cell organization and biogenesis;metabolic process;regulation of biological process;response to stimulus	chromosome;nucleus	DNA binding;protein binding	4	mRNA splicing, protein binding
P16234	PDGFRA	cell differentiation;cell organization and biogenesis;cellular component movement;cellular homeostasis;development;metabolic process;regulation of biological process;response to stimulus	cell surface;cytoplasm;membrane;nucleus	catalytic activity;nucleotide binding;protein binding;receptor activity;signal transducer activity;structural molecule activity	4	mRNA splicing, protein binding
P16278	GLB1	metabolic process;response to stimulus;transport	cytoplasm;extracellular;Golgi;organelle lumen;vacuole	catalytic activity;protein binding	4	mRNA splicing, protein binding
P18124	RPL7	cell organization and biogenesis;metabolic process;transport	cytoplasm;cytosol;membrane;nucleus;ribosome	DNA binding;protein binding;RNA binding;structural molecule activity	4	mRNA splicing, protein binding
P20340	RAB6A	cellular component movement;metabolic process;regulation of biological process;response to stimulus;transport	cytosol;Golgi;membrane	catalytic activity;nucleotide binding;protein binding	4	mRNA splicing, protein binding
P21333	FLNA	cell organization and biogenesis;cellular component movement;metabolic process;regulation of biological process;response to stimulus;transport	cytoplasm;cytoskeleton;cytosol;extracellular;membrane;nucleus	protein binding;RNA binding;signal transducer activity	4	mRNA splicing, protein binding
P21796	VDAC1	cell communication;cell death;cell differentiation;defense response;metabolic process;regulation of biological process;response to stimulus;transport	membrane;mitochondrion;nucleus	protein binding;transporter activity	4	mRNA splicing, protein binding
P21926	CD9	cell organization and biogenesis;cellular component movement;metabolic process;regulation of biological process;response to stimulus;transport	cell surface;membrane	protein binding	4	mRNA splicing, protein binding
P22695	UQCRC2	metabolic process;transport	membrane;mitochondrion	catalytic activity;metal ion binding;protein binding	4	mRNA splicing, protein binding
P23396	RPS3	cell death;cell division;cell organization and biogenesis;metabolic process;regulation of biological process;response to stimulus;transport	cytoplasm;cytoskeleton;cytosol;endoplasmic reticulum;membrane;mitochondrion;nucleus;organelle lumen;ribosome	catalytic activity;DNA binding;protein binding;RNA binding;structural molecule activity	4	mRNA splicing, protein binding
P24539	ATP5F1	cell organization and biogenesis;metabolic process;transport	membrane;mitochondrion;nucleus;organelle lumen	catalytic activity;protein binding;transporter activity	4	mRNA splicing, protein binding
P26196	DDX6	cell organization and biogenesis;metabolic process;regulation of biological process	cytoplasm;cytosol;membrane;mitochondrion;nucleus	catalytic activity;nucleotide binding;protein binding;RNA binding	4	mRNA splicing, protein binding
P26599	PTBP1	metabolic process;regulation of biological process;response to stimulus	membrane;nucleus	protein binding;RNA binding	4	mRNA splicing, protein binding
P26641	EEF1G	metabolic process;response to stimulus	cytoplasm;cytosol;endoplasmic reticulum;membrane;nucleus	catalytic activity;protein binding;RNA binding	4	mRNA splicing, protein binding
P27348	YWHAQ	cell organization and biogenesis;regulation of biological process;response to stimulus;transport	cytoplasm;cytosol;membrane;mitochondrion	protein binding	4	mRNA splicing, protein binding
P27487	DPP4	cellular component movement;defense response;metabolic process;regulation of biological process;response to stimulus	cell surface;extracellular;membrane	catalytic activity;protein binding;receptor activity	4	mRNA splicing, protein binding
P27816	MAP4	cell division;cell organization and biogenesis;cellular component movement;regulation of biological process	cytoplasm;cytoskeleton	protein binding;RNA binding;structural molecule activity	4	mRNA splicing, protein binding
P28288	ABCD3	cell organization and biogenesis;metabolic process;response to stimulus;transport	cytosol;membrane;mitochondrion;organelle lumen	catalytic activity;nucleotide binding;protein binding;transporter activity	4	mRNA splicing, protein binding
P28331	NDUFS1	cell organization and biogenesis;metabolic process;transport	membrane;mitochondrion;organelle lumen	catalytic activity;metal ion binding;protein binding	4	mRNA splicing, protein binding
P29536	LMOD1	cell organization and biogenesis;regulation of biological process	cytoplasm;cytoskeleton;cytosol;membrane	protein binding	4	mRNA splicing, protein binding
P29692	EEF1D	metabolic process;regulation of biological process;response to stimulus	cytoplasm;cytosol;endoplasmic reticulum;nucleus	DNA binding;protein binding;RNA binding;signal transducer activity	4	mRNA splicing, protein binding
P30419	NMT1	metabolic process;regulation of biological process	cytoplasm;cytosol;membrane;mitochondrion	catalytic activity	4	mRNA splicing, protein binding
P31040	SDHA	metabolic process;transport	membrane;mitochondrion	catalytic activity;nucleotide binding;protein binding	4	mRNA splicing, protein binding
P31942	HNRNPH3	cell differentiation;metabolic process	nucleus;spliceosomal complex	protein binding;RNA binding	4	mRNA splicing, protein binding
P31943	HNRNPH1	metabolic process;regulation of biological process;response to stimulus	cytosol;membrane;nucleus;spliceosomal complex	protein binding;RNA binding	4	mRNA splicing, protein binding
P31949	S100A11	regulation of biological process;response to stimulus;transport	cytoplasm;extracellular;nucleus;organelle lumen	metal ion binding;protein binding	4	mRNA splicing, protein binding
P32969	RPL9	cell organization and biogenesis;metabolic process;transport	cytosol;membrane;nucleus;ribosome	protein binding;RNA binding;structural molecule activity	4	mRNA splicing, protein binding
P35232	PHB	cell differentiation;cell organization and biogenesis;metabolic process;regulation of biological process;response to stimulus;transport	cell surface;cytoplasm;endosome;membrane;mitochondrion;nucleus	DNA binding;protein binding	4	mRNA splicing, protein binding
P35249	RFC4	cell organization and biogenesis;cellular homeostasis;metabolic process;regulation of biological process;response to stimulus	nucleus	catalytic activity;DNA binding;nucleotide binding;protein binding	4	mRNA splicing, protein binding
P35580	MYH10	cell organization and biogenesis;cellular component movement;metabolic process;regulation of biological process;transport	cytoplasm;cytosol;nucleus	catalytic activity;motor activity;nucleotide binding;protein binding;transporter activity	4	mRNA splicing, protein binding
P35606	COPB2	transport	cytoplasm;cytosol;Golgi;membrane	protein binding;structural molecule activity	4	mRNA splicing, protein binding
P35613	BSG	cell organization and biogenesis;cellular component movement;metabolic process;regulation of biological process;response to stimulus;transport	membrane;mitochondrion	protein binding;transporter activity	4	mRNA splicing, protein binding
P36957	DLST	metabolic process	membrane;mitochondrion;nucleus;organelle lumen	catalytic activity	4	mRNA splicing, protein binding
P40429	RPL13A	cell organization and biogenesis;metabolic process;regulation of biological process;response to stimulus;transport	cytoplasm;cytosol;membrane;nucleus;ribosome	RNA binding;structural molecule activity	4	mRNA splicing, protein binding
P45880	VDAC2	regulation of biological process;transport	membrane;mitochondrion;nucleus	nucleotide binding;protein binding;transporter activity	4	mRNA splicing, protein binding
P46779	RPL28	cell organization and biogenesis;metabolic process;regulation of biological process;transport	cytosol;membrane;ribosome	protein binding;RNA binding;structural molecule activity	4	mRNA splicing, protein binding
P46939	UTRN	cell organization and biogenesis;regulation of biological process;response to stimulus	cytoplasm;cytoskeleton;membrane	metal ion binding;protein binding	4	mRNA splicing, protein binding
P46940	IQGAP1	cell growth;regulation of biological process;response to stimulus;transport	cytoplasm;cytoskeleton;cytosol;membrane;nucleus	enzyme regulator activity;metal ion binding;protein binding	4	mRNA splicing, protein binding
P46977	STT3A	metabolic process	endoplasmic reticulum;membrane	catalytic activity;metal ion binding;protein binding	4	mRNA splicing, protein binding
P47914	RPL29	cell organization and biogenesis;metabolic process;transport	cytosol;membrane;ribosome	protein binding;RNA binding;structural molecule activity	4	mRNA splicing, protein binding
P47985	UQCRFS1	metabolic process;response to stimulus;transport	membrane;mitochondrion	catalytic activity;metal ion binding;protein binding;transporter activity	4	mRNA splicing, protein binding
P48047	ATP5O	cell organization and biogenesis;metabolic process;transport	membrane;mitochondrion;nucleus	catalytic activity;protein binding;transporter activity	4	mRNA splicing, protein binding
P49458	SRP9; SRP9P1	cell organization and biogenesis;regulation of biological process;transport	cytoplasm;cytosol	protein binding;RNA binding	4	mRNA splicing, protein binding
P49756	RBM25	metabolic process;regulation of biological process	cytoplasm;nucleus;spliceosomal complex	protein binding;RNA binding	4	mRNA splicing, protein binding
P49792	RANBP2	cell organization and biogenesis;metabolic process;regulation of biological process;response to stimulus;transport	cytoplasm;cytosol;membrane;mitochondrion;nucleus	catalytic activity;enzyme regulator activity;metal ion binding;protein binding;RNA binding	4	mRNA splicing, protein binding
P50402	EMD	cell differentiation;cell organization and biogenesis;regulation of biological process;response to stimulus	cytoplasm;endoplasmic reticulum;membrane;nucleus	protein binding	4	mRNA splicing, protein binding
P51572	BCAP31	cell death;cellular homeostasis;regulation of biological process;response to stimulus;transport	cytosol;endoplasmic reticulum;membrane;mitochondrion	protein binding	4	mRNA splicing, protein binding
P51659	HSD17B4	cell differentiation;metabolic process	membrane;mitochondrion;organelle lumen	catalytic activity;protein binding	4	mRNA splicing, protein binding
P51911	CNN1	cell organization and biogenesis;regulation of biological process	cytoskeleton	protein binding	4	mRNA splicing, protein binding
P51970	NDUFA8	cell organization and biogenesis;metabolic process;transport	membrane;mitochondrion	catalytic activity;protein binding	4	mRNA splicing, protein binding
P51991	HNRNPA3	metabolic process;transport	cytoplasm;nucleus;spliceosomal complex	protein binding;RNA binding;transporter activity	4	mRNA splicing, protein binding
P52272	HNRNPM	metabolic process;regulation of biological process;response to stimulus	membrane;nucleus;spliceosomal complex	protein binding;RNA binding	4	mRNA splicing, protein binding
P52597	HNRNPF	metabolic process;regulation of biological process;response to stimulus	cytosol;membrane;nucleus;spliceosomal complex	protein binding;RNA binding	4	mRNA splicing, protein binding
P52948	NUP98	cell organization and biogenesis;metabolic process;regulation of biological process;transport	chromosome;cytosol;membrane;nucleus	catalytic activity;protein binding;RNA binding;structural molecule activity;transporter activity	4	mRNA splicing, protein binding
P53007	SLC25A1	metabolic process;transport	membrane;mitochondrion;nucleus	transporter activity	4	mRNA splicing, protein binding
P54577	YARS	cell death;metabolic process;regulation of biological process;response to stimulus	cytoplasm;cytosol	catalytic activity;nucleotide binding;protein binding;RNA binding;signal transducer activity	4	mRNA splicing, protein binding
P55072	VCP	cell communication;cell organization and biogenesis;metabolic process;regulation of biological process;response to stimulus;transport	cytoplasm;cytosol;endoplasmic reticulum;extracellular;membrane;nucleus;organelle lumen;proteasome	catalytic activity;enzyme regulator activity;nucleotide binding;protein binding;RNA binding	4	mRNA splicing, protein binding
P56556	NDUFA6	cell organization and biogenesis;metabolic process;response to stimulus;transport	membrane;mitochondrion	catalytic activity	4	mRNA splicing, protein binding
P60228	EIF3E	metabolic process;regulation of biological process	chromosome;cytoplasm;cytosol;membrane;nucleus	protein binding;RNA binding	4	mRNA splicing, protein binding
P60891	PRPS1	metabolic process	cytosol	catalytic activity;metal ion binding;nucleotide binding;protein binding	4	mRNA splicing, protein binding
P60903	S100A10	cell organization and biogenesis;regulation of biological process;response to stimulus	endoplasmic reticulum;extracellular;membrane	metal ion binding;protein binding	4	mRNA splicing, protein binding
P61513	RPL37A	cell organization and biogenesis;metabolic process;transport	cytosol;nucleus;ribosome	metal ion binding;protein binding;RNA binding;structural molecule activity	4	mRNA splicing, protein binding
P62280	RPS11	cell differentiation;cell organization and biogenesis;metabolic process;transport	cytoplasm;cytosol;membrane;ribosome	protein binding;RNA binding;structural molecule activity	4	mRNA splicing, protein binding
P62805	HIST1H4A; HIST1H4F; HIST1H4D; HIST1H4J; HIST1H4H; HIST1H4C; HIST4H4; HIST2H4B; HIST1H4E; HIST1H4I; HIST1H4B; HIST2H4A; HIST1H4K; HIST1H4L	cell organization and biogenesis;metabolic process;regulation of biological process;response to stimulus	chromosome;extracellular;membrane;nucleus	DNA binding;protein binding;RNA binding	4	mRNA splicing, protein binding
P62854	RPS26; RPS26P25; LOC101929876	cell organization and biogenesis;metabolic process;regulation of biological process;transport	cytosol;membrane;ribosome	protein binding;RNA binding;structural molecule activity	4	mRNA splicing, protein binding
P62979	RPS27A	cell communication;cell organization and biogenesis;cellular homeostasis;defense response;metabolic process;regulation of biological process;response to stimulus;transport	cytoplasm;cytosol;membrane;nucleus;ribosome	metal ion binding;protein binding;RNA binding;structural molecule activity	4	mRNA splicing, protein binding
P63098	PPP3R1	metabolic process;regulation of biological process;response to stimulus	cytoplasm;cytosol;membrane;mitochondrion	catalytic activity;metal ion binding;protein binding	4	mRNA splicing, protein binding
P63173	RPL38	cell organization and biogenesis;metabolic process;regulation of biological process;transport	cytosol;ribosome	RNA binding;structural molecule activity	4	mRNA splicing, protein binding
P63244	GNB2L1; RACK1	cell death;cellular homeostasis;development;metabolic process;regulation of biological process;response to stimulus	cytoplasm;cytosol;membrane;mitochondrion;nucleus;ribosome	enzyme regulator activity;protein binding;RNA binding;structural molecule activity	4	mRNA splicing, protein binding
P68371	TUBB4B	cell organization and biogenesis;cellular component movement;defense response;regulation of biological process;response to stimulus;transport	cytoplasm;cytoskeleton;cytosol;extracellular;nucleus;organelle lumen	catalytic activity;nucleotide binding;protein binding;RNA binding;structural molecule activity	4	mRNA splicing, protein binding
P84090	ERH	metabolic process;regulation of biological process		DNA binding;nucleotide binding;protein binding;RNA binding	4	mRNA splicing, protein binding
P98160	HSPG2	cell differentiation;cell growth;cell organization and biogenesis;defense response;metabolic process;regulation of biological process;response to stimulus;transport	extracellular;membrane;organelle lumen	metal ion binding;protein binding	4	mRNA splicing, protein binding
Q00610	CLTC	cell differentiation;cell division;cell organization and biogenesis;cellular component movement;metabolic process;regulation of biological process;response to stimulus;transport	cytoplasm;cytoskeleton;cytosol;endosome;membrane;vacuole	protein binding;RNA binding;structural molecule activity	4	mRNA splicing, protein binding
Q00839	HNRNPU	cell differentiation;metabolic process;regulation of biological process;response to stimulus	cell surface;chromosome;cytoplasm;membrane;nucleus;spliceosomal complex	DNA binding;nucleotide binding;protein binding;RNA binding	4	mRNA splicing, protein binding
Q01082	SPTBN1	cell organization and biogenesis;cellular component movement;metabolic process;regulation of biological process;response to stimulus;transport	cytoplasm;cytoskeleton;cytosol;membrane;nucleus	protein binding;RNA binding;structural molecule activity	4	mRNA splicing, protein binding
Q01844	EWSR1	metabolic process;regulation of biological process	cytoplasm;membrane;nucleus	metal ion binding;protein binding;RNA binding	4	mRNA splicing, protein binding
Q02978	SLC25A11	metabolic process;transport	membrane;mitochondrion;nucleus	RNA binding;transporter activity	4	mRNA splicing, protein binding
Q03135	CAV1	cell communication;cell differentiation;cell organization and biogenesis;cellular component movement;cellular homeostasis;metabolic process;regulation of biological process;response to stimulus;transport	endoplasmic reticulum;endosome;Golgi;membrane	enzyme regulator activity;protein binding;structural molecule activity	4	mRNA splicing, protein binding
Q03252	LMNB2		membrane;nucleus	catalytic activity;motor activity;protein binding;structural molecule activity	4	mRNA splicing, protein binding
Q07020	RPL18	cell organization and biogenesis;metabolic process;transport	cytoplasm;cytosol;endoplasmic reticulum;membrane;nucleus;ribosome	RNA binding;structural molecule activity	4	mRNA splicing, protein binding
Q07157	TJP1	cell communication;cell organization and biogenesis;regulation of biological process;response to stimulus	cytoplasm;cytosol;membrane	protein binding	4	mRNA splicing, protein binding
Q09161	NCBP1	cell organization and biogenesis;metabolic process;regulation of biological process;response to stimulus;transport	cytoplasm;cytosol;mitochondrion;nucleus	protein binding;RNA binding	4	mRNA splicing, protein binding
Q09666	AHNAK	cell organization and biogenesis;regulation of biological process	cytoplasm;cytoskeleton;cytosol;membrane;nucleus	protein binding;RNA binding;structural molecule activity	4	mRNA splicing, protein binding
Q10567	AP1B1	regulation of biological process;transport	cytosol;Golgi;membrane	protein binding;transporter activity	4	mRNA splicing, protein binding
Q12874	SF3A3	cell organization and biogenesis;metabolic process	nucleus;spliceosomal complex	metal ion binding;protein binding;RNA binding	4	mRNA splicing, protein binding
Q12905	ILF2	metabolic process;regulation of biological process;response to stimulus;transport	cytoplasm;extracellular;membrane;nucleus;organelle lumen	catalytic activity;DNA binding;nucleotide binding;protein binding;RNA binding	4	mRNA splicing, protein binding
Q12906	ILF3	defense response;metabolic process;regulation of biological process;response to stimulus	cytoplasm;extracellular;membrane;mitochondrion;nucleus	DNA binding;protein binding;RNA binding	4	mRNA splicing, protein binding
Q13200	PSMD2	metabolic process;regulation of biological process;response to stimulus;transport	cytoplasm;cytosol;extracellular;membrane;nucleus;organelle lumen;proteasome	catalytic activity;enzyme regulator activity;nucleotide binding;protein binding	4	mRNA splicing, protein binding
Q13283	G3BP1	metabolic process;regulation of biological process;response to stimulus;transport	cytoplasm;cytosol;membrane;nucleus	catalytic activity;DNA binding;nucleotide binding;protein binding;RNA binding	4	mRNA splicing, protein binding
Q13423	NNT	metabolic process;transport	membrane;mitochondrion	catalytic activity;nucleotide binding;transporter activity	4	mRNA splicing, protein binding
Q13523	PRPF4B	metabolic process	chromosome;nucleus;spliceosomal complex	catalytic activity;nucleotide binding;protein binding;RNA binding	4	mRNA splicing, protein binding
Q13555	CAMK2G	cell differentiation;cell organization and biogenesis;development;metabolic process;regulation of biological process;response to stimulus;transport	cytoplasm;cytosol;endoplasmic reticulum;membrane	catalytic activity;nucleotide binding;protein binding	4	mRNA splicing, protein binding
Q14152	EIF3A	cell organization and biogenesis;metabolic process;regulation of biological process	cytoplasm;cytosol;membrane;nucleus	protein binding;RNA binding;structural molecule activity	4	mRNA splicing, protein binding
Q14165	MLEC	metabolic process;transport	endoplasmic reticulum;membrane	protein binding	4	mRNA splicing, protein binding
Q14315	FLNC	cell organization and biogenesis	cytoplasm;cytoskeleton;cytosol;membrane	protein binding	4	mRNA splicing, protein binding
Q14498	RBM39	metabolic process;regulation of biological process	cytoskeleton;nucleus	protein binding;RNA binding	4	mRNA splicing, protein binding
Q15029	EFTUD2	cell organization and biogenesis;metabolic process;response to stimulus	cytosol;membrane;nucleus;spliceosomal complex	catalytic activity;nucleotide binding;protein binding;RNA binding	4	mRNA splicing, protein binding
Q15035	TRAM2	metabolic process;transport	membrane	protein binding	4	mRNA splicing, protein binding
Q15287	RNPS1	metabolic process;regulation of biological process;transport	cytoplasm;cytosol;nucleus	protein binding;RNA binding	4	mRNA splicing, protein binding
Q15393	SF3B3	cell organization and biogenesis;metabolic process;regulation of biological process	nucleus;spliceosomal complex	protein binding;RNA binding	4	mRNA splicing, protein binding
Q15459	SF3A1	cell organization and biogenesis;metabolic process;regulation of biological process	nucleus;spliceosomal complex	protein binding;RNA binding	4	mRNA splicing, protein binding
Q15629	TRAM1	cell organization and biogenesis;transport	endoplasmic reticulum;membrane	protein binding;receptor activity	4	mRNA splicing, protein binding
Q15746	MYLK	cell organization and biogenesis;metabolic process;regulation of biological process;response to stimulus	cytoplasm;cytoskeleton;cytosol	catalytic activity;metal ion binding;nucleotide binding;protein binding	4	mRNA splicing, protein binding
Q16181	2024-09-07	cell differentiation;cell division;cell organization and biogenesis;regulation of biological process	chromosome;cytoplasm;cytoskeleton;cytosol;membrane;nucleus	nucleotide binding;protein binding;structural molecule activity	4	mRNA splicing, protein binding
Q16585	SGCB	cell organization and biogenesis	cytoplasm;cytoskeleton;membrane		4	mRNA splicing, protein binding
Q16891	IMMT	cell organization and biogenesis;cellular homeostasis	membrane;mitochondrion	protein binding;RNA binding	4	mRNA splicing, protein binding
Q1KMD3	HNRNPUL2		membrane;nucleus	protein binding;RNA binding	4	mRNA splicing, protein binding
Q2PZI1	DPY19L1	metabolic process	membrane	catalytic activity	4	mRNA splicing, protein binding
Q53GS7	GLE1	regulation of biological process;transport	cytoplasm;cytosol;membrane;nucleus	protein binding	4	mRNA splicing, protein binding
Q53H12	AGK	cell organization and biogenesis;metabolic process;transport	cytosol;membrane;mitochondrion	catalytic activity;nucleotide binding	4	mRNA splicing, protein binding
Q5SRE5	NUP188	cell organization and biogenesis;cellular component movement;metabolic process;regulation of biological process;transport	membrane;nucleus	structural molecule activity	4	mRNA splicing, protein binding
Q5SSJ5	HP1BP3	cell organization and biogenesis;regulation of biological process;response to stimulus	chromosome;nucleus	DNA binding;protein binding	4	mRNA splicing, protein binding
Q69YQ0	SPECC1L	cell division;metabolic process	cytoplasm;cytoskeleton;cytosol	protein binding;structural molecule activity	4	mRNA splicing, protein binding
Q6NUK1	SLC25A24	regulation of biological process;response to stimulus;transport	membrane;mitochondrion	metal ion binding;protein binding;transporter activity	4	mRNA splicing, protein binding
Q6UXV4	APOOL	cell organization and biogenesis;transport	extracellular;membrane;mitochondrion;organelle lumen	protein binding	4	mRNA splicing, protein binding
Q7L014	DDX46	metabolic process;regulation of biological process	cytoplasm;membrane;nucleus	catalytic activity;nucleotide binding;RNA binding	4	mRNA splicing, protein binding
Q7L2H7	EIF3M	metabolic process	cytoplasm;cytosol	protein binding;RNA binding	4	mRNA splicing, protein binding
Q7RTV0	PHF5A	metabolic process;regulation of biological process	nucleus;spliceosomal complex	DNA binding;metal ion binding;RNA binding	4	mRNA splicing, protein binding
Q7Z7H8	MRPL10	cell organization and biogenesis;metabolic process	membrane;mitochondrion;ribosome	protein binding;RNA binding;structural molecule activity	4	mRNA splicing, protein binding
Q8IUE6	HIST2H2AB	regulation of biological process	chromosome;nucleus	DNA binding;protein binding	4	mRNA splicing, protein binding
Q8IXH7	NELFCD; TH1L	metabolic process;regulation of biological process	membrane;nucleus	protein binding;RNA binding	4	mRNA splicing, protein binding
Q8IYB3	SRRM1	metabolic process;transport	cytosol;nucleus;spliceosomal complex	DNA binding;protein binding;RNA binding	4	mRNA splicing, protein binding
Q8N1G0	ZNF687	metabolic process;regulation of biological process	cytoplasm;cytosol;nucleus	DNA binding;metal ion binding;protein binding	4	mRNA splicing, protein binding
Q8N5M9	JAGN1	cell differentiation;cell organization and biogenesis;cellular component movement;defense response;regulation of biological process;response to stimulus;transport	endoplasmic reticulum;membrane	protein binding	4	mRNA splicing, protein binding
Q8TC12	RDH11	metabolic process	endoplasmic reticulum;membrane	catalytic activity	4	mRNA splicing, protein binding
Q8TCS8	PNPT1	cell organization and biogenesis;metabolic process;regulation of biological process;response to stimulus;transport	cytoplasm;cytosol;membrane;mitochondrion;nucleus;ribosome	catalytic activity;protein binding;RNA binding	4	mRNA splicing, protein binding
Q8WVM8	SCFD1	cell organization and biogenesis;regulation of biological process;response to stimulus;transport	cytoplasm;cytosol;endoplasmic reticulum;Golgi;membrane	protein binding	4	mRNA splicing, protein binding
Q8WWI1	LMO7	metabolic process;regulation of biological process	cytoplasm;cytosol;nucleus	catalytic activity;metal ion binding;protein binding	4	mRNA splicing, protein binding
Q8WWY3	PRPF31	cell organization and biogenesis;metabolic process	nucleus;spliceosomal complex	protein binding;RNA binding	4	mRNA splicing, protein binding
Q92499	DDX1	cell organization and biogenesis;development;metabolic process;regulation of biological process;response to stimulus	cytoplasm;cytosol;membrane;nucleus	catalytic activity;DNA binding;nucleotide binding;protein binding;RNA binding	4	mRNA splicing, protein binding
Q92552	MRPS27	cell organization and biogenesis;cell proliferation;metabolic process;regulation of biological process	cytoplasm;membrane;mitochondrion;ribosome	protein binding;RNA binding	4	mRNA splicing, protein binding
Q92973	TNPO1	cellular component movement;regulation of biological process;transport	cytoplasm;cytosol;membrane;nucleus	protein binding;RNA binding;transporter activity	4	mRNA splicing, protein binding
Q969G5	PRKCDBP; CAVIN3	cell organization and biogenesis;regulation of biological process	cytoplasm;cytosol;membrane	protein binding	4	mRNA splicing, protein binding
Q96AG4	LRRC59		endoplasmic reticulum;membrane;nucleus	protein binding;RNA binding	4	mRNA splicing, protein binding
Q96CU9	FOXRED1	cell organization and biogenesis;metabolic process;transport	membrane;mitochondrion	catalytic activity	4	mRNA splicing, protein binding
Q96JM7	L3MBTL3	cell differentiation;cell organization and biogenesis;metabolic process;regulation of biological process	nucleus	metal ion binding;protein binding	4	mRNA splicing, protein binding
Q96N66	MBOAT7	metabolic process	membrane	catalytic activity;protein binding	4	mRNA splicing, protein binding
Q96NE9	FRMD6	cell organization and biogenesis;cellular component movement;regulation of biological process	cytoplasm;cytoskeleton;membrane	protein binding;structural molecule activity	4	mRNA splicing, protein binding
Q96PU8	QKI	cell differentiation;development;metabolic process;regulation of biological process;transport	cytoplasm;nucleus	protein binding;RNA binding	4	mRNA splicing, protein binding
Q96S97	MYADM	cell organization and biogenesis;regulation of biological process	cytoskeleton;membrane		4	mRNA splicing, protein binding
Q99584	S100A13	regulation of biological process;response to stimulus;transport	cytoplasm;cytosol;extracellular;membrane;nucleus;vacuole	metal ion binding;protein binding	4	mRNA splicing, protein binding
Q99623	PHB2	cell organization and biogenesis;metabolic process;regulation of biological process;response to stimulus;transport	cell surface;cytoplasm;membrane;mitochondrion;nucleus	protein binding	4	mRNA splicing, protein binding
Q9BSJ8	ESYT1	metabolic process;transport	endoplasmic reticulum;membrane	metal ion binding;protein binding	4	mRNA splicing, protein binding
Q9BTV4	TMEM43	cell organization and biogenesis	endoplasmic reticulum;Golgi;membrane;nucleus;organelle lumen	protein binding	4	mRNA splicing, protein binding
Q9BUR5	APOO	cell organization and biogenesis;transport	cytosol;endoplasmic reticulum;extracellular;Golgi;membrane;mitochondrion	protein binding	4	mRNA splicing, protein binding
Q9BVK6	TMED9	cell organization and biogenesis;regulation of biological process;transport	endoplasmic reticulum;Golgi;membrane	protein binding	4	mRNA splicing, protein binding
Q9BWH2	FUNDC2	metabolic process	mitochondrion;nucleus		4	mRNA splicing, protein binding
Q9BWM7	SFXN3	transport	membrane;mitochondrion	transporter activity	4	mRNA splicing, protein binding
Q9BYC9	MRPL20	cell organization and biogenesis;metabolic process	membrane;mitochondrion;ribosome	protein binding;RNA binding;structural molecule activity	4	mRNA splicing, protein binding
Q9BYD6	MRPL1	cell organization and biogenesis;metabolic process	membrane;mitochondrion;ribosome	protein binding;RNA binding;structural molecule activity	4	mRNA splicing, protein binding
Q9H061	TMEM126A		membrane;mitochondrion		4	mRNA splicing, protein binding
Q9HBL0	TNS1	cell organization and biogenesis;cellular component movement	cell surface;cytoplasm;cytoskeleton	protein binding;RNA binding	4	mRNA splicing, protein binding
Q9HD20	ATP13A1	cellular homeostasis;transport	endoplasmic reticulum;membrane	catalytic activity;metal ion binding;nucleotide binding;transporter activity	4	mRNA splicing, protein binding
Q9NQC3	RTN4	cell death;cell organization and biogenesis;cellular component movement;regulation of biological process	endoplasmic reticulum;membrane	protein binding;RNA binding	4	mRNA splicing, protein binding
Q9NVI7	ATAD3A	cell growth;regulation of biological process	membrane;mitochondrion	catalytic activity;nucleotide binding;RNA binding	4	mRNA splicing, protein binding
Q9NVR2	INTS10	metabolic process	nucleus	protein binding	4	mRNA splicing, protein binding
Q9NYF8	BCLAF1	cell death;metabolic process;regulation of biological process;response to stimulus	cytoplasm;nucleus	DNA binding;protein binding;RNA binding	4	mRNA splicing, protein binding
Q9NZM1	MYOF	cell organization and biogenesis;regulation of biological process;response to stimulus	membrane;nucleus	protein binding	4	mRNA splicing, protein binding
Q9P035	PTPLAD1; HACD3	metabolic process;regulation of biological process;response to stimulus	cytosol;endoplasmic reticulum;membrane;mitochondrion	catalytic activity;enzyme regulator activity;protein binding	4	mRNA splicing, protein binding
Q9P0K7	RAI14	cell differentiation;metabolic process	cytoplasm;cytoskeleton;cytosol;mitochondrion;nucleus	protein binding	4	mRNA splicing, protein binding
Q9UBQ0	VPS29	regulation of biological process;response to stimulus;transport	cytoplasm;cytosol;endosome;membrane	catalytic activity;metal ion binding;protein binding;transporter activity	4	mRNA splicing, protein binding
Q9UII2	ATPIF1	cell differentiation;cell organization and biogenesis;metabolic process;regulation of biological process	cell surface;mitochondrion	catalytic activity;enzyme regulator activity;protein binding	4	mRNA splicing, protein binding
Q9UJZ1	STOML2	cell organization and biogenesis;cellular homeostasis;metabolic process;regulation of biological process;response to stimulus;transport	cytoplasm;cytoskeleton;membrane;mitochondrion	protein binding	4	mRNA splicing, protein binding
Q9UKM9	RALY	metabolic process;regulation of biological process	nucleus;spliceosomal complex	protein binding;RNA binding	4	mRNA splicing, protein binding
Q9ULV4	CORO1C	cell organization and biogenesis;cellular component movement;regulation of biological process;response to stimulus;transport	cytoplasm;cytoskeleton;membrane	protein binding	4	mRNA splicing, protein binding
Q9UNF0	PACSIN2	cell organization and biogenesis;regulation of biological process;transport	cytoplasm;cytoskeleton;cytosol;endosome;membrane	protein binding;transporter activity	4	mRNA splicing, protein binding
Q9UQE7	SMC3	cell division;cell organization and biogenesis;metabolic process;regulation of biological process;response to stimulus;transport	chromosome;cytosol;nucleus	catalytic activity;motor activity;nucleotide binding;protein binding;transporter activity	4	mRNA splicing, protein binding
Q9Y277	VDAC3	cell communication;defense response;regulation of biological process;response to stimulus;transport	membrane;mitochondrion;nucleus	nucleotide binding;transporter activity	4	mRNA splicing, protein binding
Q9Y2L1	DIS3	metabolic process;regulation of biological process	cytoplasm;cytosol;membrane;nucleus	catalytic activity;protein binding;RNA binding	4	mRNA splicing, protein binding
Q9Y2R5	MRPS17	cell organization and biogenesis;metabolic process	membrane;mitochondrion;ribosome	RNA binding;structural molecule activity	4	mRNA splicing, protein binding
Q9Y305	ACOT9	metabolic process	mitochondrion;organelle lumen	catalytic activity	4	mRNA splicing, protein binding
Q9Y3Y2	CHTOP	metabolic process;regulation of biological process;transport	nucleus	DNA binding;nucleotide binding;protein binding;RNA binding	4	mRNA splicing, protein binding
Q9Y490	TLN1	cell organization and biogenesis;cellular component movement;regulation of biological process;response to stimulus;transport	cell surface;cytoplasm;cytoskeleton;cytosol;extracellular;membrane	protein binding;structural molecule activity	4	mRNA splicing, protein binding
Q9Y4P3	TBL2	cell communication;regulation of biological process;response to stimulus	endoplasmic reticulum	protein binding;RNA binding	4	mRNA splicing, protein binding
Q9Y678	COPG1	cellular component movement;transport	cytoplasm;cytosol;Golgi;membrane	protein binding;structural molecule activity	4	mRNA splicing, protein binding
O00567	NOP56	metabolic process	cytoplasm;membrane;nucleus	protein binding;RNA binding	5	DNA repair, DNA replication and chromosomal stability
O15213	WDR46	metabolic process	nucleus	protein binding;RNA binding	5	DNA repair, DNA replication and chromosomal stability
O43399	TPD52L2	regulation of biological process	cytoplasm	protein binding;RNA binding	5	DNA repair, DNA replication and chromosomal stability
O43852	CALU	metabolic process	endoplasmic reticulum;extracellular;Golgi;membrane;organelle lumen	metal ion binding;protein binding	5	DNA repair, DNA replication and chromosomal stability
O60832	DKC1	cell organization and biogenesis;cell proliferation;metabolic process;regulation of biological process	cytoplasm;nucleus	catalytic activity;protein binding;RNA binding	5	DNA repair, DNA replication and chromosomal stability
O75683	SURF6		nucleus	DNA binding;protein binding;RNA binding	5	DNA repair, DNA replication and chromosomal stability
O76021	RSL1D1	cell differentiation;metabolic process;regulation of biological process	membrane;nucleus	protein binding;RNA binding	5	DNA repair, DNA replication and chromosomal stability
O95881	TXNDC12	cell differentiation;cellular homeostasis;metabolic process;regulation of biological process	endoplasmic reticulum;organelle lumen	catalytic activity;protein binding	5	DNA repair, DNA replication and chromosomal stability
P01023	A2M	cell differentiation;cell organization and biogenesis;metabolic process;regulation of biological process;response to stimulus;transport	cytosol;extracellular;organelle lumen	enzyme regulator activity;protein binding	5	DNA repair, DNA replication and chromosomal stability
P02675	FGB	cell organization and biogenesis;coagulation;defense response;metabolic process;regulation of biological process;response to stimulus;transport	cell surface;cytoplasm;extracellular;membrane;organelle lumen	protein binding;structural molecule activity	5	DNA repair, DNA replication and chromosomal stability
P02751	FN1	cell differentiation;cell organization and biogenesis;cellular component movement;defense response;metabolic process;regulation of biological process;response to stimulus;transport	extracellular;membrane;organelle lumen	enzyme regulator activity;protein binding	5	DNA repair, DNA replication and chromosomal stability
P04264	KRT1	cell death;defense response;metabolic process;regulation of biological process;response to stimulus;transport	cytoskeleton;cytosol;extracellular;membrane;nucleus	catalytic activity;motor activity;protein binding;receptor activity;structural molecule activity	5	DNA repair, DNA replication and chromosomal stability
P04908	HIST1H2AB; HIST1H2AE	regulation of biological process	chromosome;nucleus	DNA binding;protein binding	5	DNA repair, DNA replication and chromosomal stability
P06733	ENO1	metabolic process;regulation of biological process;response to stimulus	cell surface;cytoplasm;cytosol;membrane;nucleus	catalytic activity;DNA binding;metal ion binding;protein binding;RNA binding	5	DNA repair, DNA replication and chromosomal stability
P07195	LDHB	metabolic process	cytoplasm;cytosol;membrane;mitochondrion	catalytic activity;nucleotide binding;protein binding	5	DNA repair, DNA replication and chromosomal stability
P07737	PFN1	cell organization and biogenesis;regulation of biological process;response to stimulus	cytoplasm;cytoskeleton;cytosol;membrane;nucleus	enzyme regulator activity;nucleotide binding;protein binding;RNA binding	5	DNA repair, DNA replication and chromosomal stability
P07942	LAMB1	cell differentiation;cell organization and biogenesis;cellular component movement;metabolic process;regulation of biological process;response to stimulus;transport	extracellular;membrane;organelle lumen	catalytic activity;motor activity;nucleotide binding;protein binding;signal transducer activity;structural molecule activity	5	DNA repair, DNA replication and chromosomal stability
P07951	TPM2	cell organization and biogenesis;cellular component movement;regulation of biological process	cytoplasm;cytoskeleton;cytosol	protein binding;structural molecule activity	5	DNA repair, DNA replication and chromosomal stability
P09211	GSTP1	cell communication;cell proliferation;metabolic process;regulation of biological process;response to stimulus;transport	cytoplasm;cytosol;extracellular;membrane;mitochondrion;nucleus;organelle lumen	antioxidant activity;catalytic activity;enzyme regulator activity;protein binding	5	DNA repair, DNA replication and chromosomal stability
P09382	LGALS1	cell death;cell differentiation;cellular homeostasis;metabolic process;regulation of biological process;response to stimulus	cell surface;cytoplasm;cytosol;extracellular;nucleus;organelle lumen	protein binding;RNA binding;signal transducer activity	5	DNA repair, DNA replication and chromosomal stability
P09493	TPM1	cell organization and biogenesis;cellular component movement;regulation of biological process;response to stimulus	cytoplasm;cytoskeleton;cytosol	protein binding;structural molecule activity	5	DNA repair, DNA replication and chromosomal stability
P10599	TXN	cell communication;cell proliferation;cellular component movement;cellular homeostasis;metabolic process;regulation of biological process;response to stimulus;transport	cytoplasm;cytosol;extracellular;mitochondrion;nucleus	antioxidant activity;catalytic activity;protein binding;RNA binding	5	DNA repair, DNA replication and chromosomal stability
P11021	HSPA5	cell communication;cell death;cell differentiation;cell organization and biogenesis;metabolic process;regulation of biological process;response to stimulus;transport	cell surface;cytoplasm;endoplasmic reticulum;membrane;mitochondrion;nucleus;organelle lumen	catalytic activity;metal ion binding;nucleotide binding;protein binding	5	DNA repair, DNA replication and chromosomal stability
P11142	HSPA8	cell communication;cell organization and biogenesis;metabolic process;regulation of biological process;response to stimulus;transport	cytoplasm;cytosol;endosome;extracellular;membrane;nucleus;organelle lumen;spliceosomal complex	catalytic activity;nucleotide binding;protein binding;RNA binding	5	DNA repair, DNA replication and chromosomal stability
P12259	F5	cell organization and biogenesis;coagulation;metabolic process;response to stimulus;transport	endoplasmic reticulum;extracellular;Golgi;membrane;organelle lumen	metal ion binding;protein binding	5	DNA repair, DNA replication and chromosomal stability
P20962	PTMS	metabolic process	nucleus		5	DNA repair, DNA replication and chromosomal stability
P23528	CFL1	cell organization and biogenesis;cellular component movement;metabolic process;regulation of biological process;response to stimulus	cytoplasm;cytoskeleton;cytosol;membrane;nucleus	protein binding	5	DNA repair, DNA replication and chromosomal stability
P29966	MARCKS	cell organization and biogenesis;regulation of biological process	cytoplasm;cytoskeleton;membrane;nucleus	protein binding	5	DNA repair, DNA replication and chromosomal stability
P30040	ERP29	metabolic process;regulation of biological process;transport	cell surface;endoplasmic reticulum;membrane;organelle lumen	catalytic activity;protein binding	5	DNA repair, DNA replication and chromosomal stability
P30048	PRDX3	cell death;cell differentiation;cell organization and biogenesis;cellular homeostasis;metabolic process;regulation of biological process;response to stimulus	cytoplasm;cytosol;endosome;mitochondrion;organelle lumen	antioxidant activity;catalytic activity;enzyme regulator activity;protein binding	5	DNA repair, DNA replication and chromosomal stability
P30049	ATP5D	cell organization and biogenesis;metabolic process;response to stimulus;transport	membrane;mitochondrion;organelle lumen	catalytic activity;nucleotide binding;transporter activity	5	DNA repair, DNA replication and chromosomal stability
P35527	KRT9	cell death;cell organization and biogenesis	cytosol;membrane;nucleus	structural molecule activity	5	DNA repair, DNA replication and chromosomal stability
P37802	TAGLN2	cell differentiation;transport	cytosol;extracellular	protein binding	5	DNA repair, DNA replication and chromosomal stability
P38646	HSPA9	cell differentiation;cell organization and biogenesis;metabolic process;regulation of biological process;response to stimulus	cytoplasm;mitochondrion;nucleus;organelle lumen	nucleotide binding;protein binding;RNA binding	5	DNA repair, DNA replication and chromosomal stability
P46087	NOP2	cell organization and biogenesis;metabolic process;regulation of biological process	nucleus	catalytic activity;protein binding;RNA binding	5	DNA repair, DNA replication and chromosomal stability
P51858	HDGF	cell proliferation;metabolic process;regulation of biological process;response to stimulus	cytoplasm;extracellular;nucleus	DNA binding;nucleotide binding;protein binding;RNA binding	5	DNA repair, DNA replication and chromosomal stability
P52209	PGD	metabolic process	cytoplasm;cytosol;nucleus	catalytic activity	5	DNA repair, DNA replication and chromosomal stability
P54819	AK2	metabolic process	membrane;mitochondrion	catalytic activity;nucleotide binding	5	DNA repair, DNA replication and chromosomal stability
P56182	RRP1	metabolic process	nucleus	RNA binding	5	DNA repair, DNA replication and chromosomal stability
P56537	EIF6	cell organization and biogenesis;metabolic process;regulation of biological process;response to stimulus;transport	cytoplasm;cytosol;nucleus	protein binding;RNA binding	5	DNA repair, DNA replication and chromosomal stability
P60174	TPI1	development;metabolic process	cytosol;nucleus	catalytic activity;protein binding	5	DNA repair, DNA replication and chromosomal stability
P60981	DSTN	cell organization and biogenesis;regulation of biological process	cytoplasm;cytoskeleton	protein binding	5	DNA repair, DNA replication and chromosomal stability
P62070	RRAS2	cell differentiation;regulation of biological process;response to stimulus	endoplasmic reticulum;membrane	catalytic activity;nucleotide binding;protein binding	5	DNA repair, DNA replication and chromosomal stability
P62633	CNBP	metabolic process;regulation of biological process	cytoplasm;cytosol;endoplasmic reticulum;nucleus	DNA binding;metal ion binding;protein binding;RNA binding	5	DNA repair, DNA replication and chromosomal stability
P62826	RAN	cell division;cell organization and biogenesis;metabolic process;regulation of biological process;response to stimulus;transport	chromosome;cytoplasm;cytosol;endosome;membrane;nucleus	catalytic activity;metal ion binding;nucleotide binding;protein binding;RNA binding;transporter activity	5	DNA repair, DNA replication and chromosomal stability
P62857	RPS28	cell organization and biogenesis;metabolic process;transport	cytosol;ribosome	protein binding;RNA binding;structural molecule activity	5	DNA repair, DNA replication and chromosomal stability
P62861	FAU	cell organization and biogenesis;defense response;metabolic process;response to stimulus;transport	cytosol;ribosome	RNA binding;structural molecule activity	5	DNA repair, DNA replication and chromosomal stability
P62937	PPIA	cell organization and biogenesis;cellular component movement;metabolic process;regulation of biological process;response to stimulus;transport	cytoplasm;cytosol;extracellular;membrane;nucleus;organelle lumen	catalytic activity;protein binding;RNA binding	5	DNA repair, DNA replication and chromosomal stability
P83876	TXNL4A	cell division;cell organization and biogenesis;cellular homeostasis;metabolic process;regulation of biological process	cytosol;membrane;nucleus;spliceosomal complex	protein binding	5	DNA repair, DNA replication and chromosomal stability
P98095	FBLN2	cell organization and biogenesis;regulation of biological process	extracellular	metal ion binding;structural molecule activity	5	DNA repair, DNA replication and chromosomal stability
Q01995	TAGLN	cell differentiation	cytoplasm	protein binding	5	DNA repair, DNA replication and chromosomal stability
Q03701	CEBPZ	metabolic process;regulation of biological process	nucleus	DNA binding;RNA binding	5	DNA repair, DNA replication and chromosomal stability
Q13185	CBX3; C15orf57; CCDC32	cell organization and biogenesis;metabolic process;regulation of biological process	chromosome;membrane;nucleus	protein binding	5	DNA repair, DNA replication and chromosomal stability
Q13206	DDX10	metabolic process	cytoplasm	catalytic activity;nucleotide binding;RNA binding	5	DNA repair, DNA replication and chromosomal stability
Q13601	KRR1	metabolic process	cytoplasm;membrane;nucleus	protein binding;RNA binding	5	DNA repair, DNA replication and chromosomal stability
Q13610	PWP1	cell organization and biogenesis;metabolic process;regulation of biological process	Golgi;nucleus	protein binding	5	DNA repair, DNA replication and chromosomal stability
Q13823	GNL2		membrane;nucleus	catalytic activity;nucleotide binding;RNA binding	5	DNA repair, DNA replication and chromosomal stability
Q14137	BOP1	cell organization and biogenesis;cell proliferation;metabolic process;regulation of biological process	nucleus	protein binding;RNA binding	5	DNA repair, DNA replication and chromosomal stability
Q14690	PDCD11	metabolic process	cytosol;nucleus	protein binding;RNA binding	5	DNA repair, DNA replication and chromosomal stability
Q14692	BMS1	cell organization and biogenesis;metabolic process	nucleus	catalytic activity;nucleotide binding;RNA binding	5	DNA repair, DNA replication and chromosomal stability
Q15050	RRS1	cell differentiation;cell organization and biogenesis;metabolic process;regulation of biological process;transport	chromosome;endoplasmic reticulum;nucleus	protein binding;RNA binding	5	DNA repair, DNA replication and chromosomal stability
Q15061	WDR43	metabolic process;regulation of biological process	nucleus	protein binding;RNA binding	5	DNA repair, DNA replication and chromosomal stability
Q15369	TCEB1; ELOC	metabolic process;regulation of biological process;response to stimulus	cytosol;nucleus	catalytic activity;protein binding;RNA binding	5	DNA repair, DNA replication and chromosomal stability
Q15397	KIAA0020; PUM3	regulation of biological process	chromosome;endoplasmic reticulum;nucleus	DNA binding;protein binding;RNA binding	5	DNA repair, DNA replication and chromosomal stability
Q15404	RSU1	regulation of biological process;response to stimulus	cytosol	protein binding	5	DNA repair, DNA replication and chromosomal stability
Q6PIU2	NCEH1	metabolic process	endoplasmic reticulum;membrane	catalytic activity	5	DNA repair, DNA replication and chromosomal stability
Q71DI3	HIST2H3A; HIST2H3C; HIST2H3D	cell organization and biogenesis;coagulation;metabolic process;regulation of biological process;response to stimulus	chromosome;extracellular;nucleus	DNA binding;protein binding	5	DNA repair, DNA replication and chromosomal stability
Q7Z4H8	KDELC2	metabolic process	endoplasmic reticulum;organelle lumen	catalytic activity;protein binding	5	DNA repair, DNA replication and chromosomal stability
Q8IWA0	WDR75	metabolic process;regulation of biological process	nucleus	protein binding;RNA binding	5	DNA repair, DNA replication and chromosomal stability
Q8IY81	FTSJ3	metabolic process	nucleus	catalytic activity;protein binding;RNA binding	5	DNA repair, DNA replication and chromosomal stability
Q8N3Z6	ZCCHC7		cytosol;nucleus	metal ion binding;protein binding;RNA binding	5	DNA repair, DNA replication and chromosomal stability
Q8NEJ9	NGDN	metabolic process;regulation of biological process	chromosome;cytoplasm;mitochondrion;nucleus	protein binding;RNA binding	5	DNA repair, DNA replication and chromosomal stability
Q8NI36	WDR36	metabolic process;regulation of biological process;response to stimulus	nucleus	protein binding;RNA binding	5	DNA repair, DNA replication and chromosomal stability
Q8TDN6	BRIX1	cell organization and biogenesis	nucleus	RNA binding	5	DNA repair, DNA replication and chromosomal stability
Q8WV22	NSMCE1	metabolic process;regulation of biological process;response to stimulus	chromosome;nucleus	catalytic activity;metal ion binding;protein binding	5	DNA repair, DNA replication and chromosomal stability
Q96GQ7	DDX27	metabolic process	chromosome;cytoplasm;nucleus	catalytic activity;nucleotide binding;protein binding;RNA binding	5	DNA repair, DNA replication and chromosomal stability
Q99497	PARK7	cell communication;cell organization and biogenesis;defense response;metabolic process;regulation of biological process;response to stimulus;transport	chromosome;cytoplasm;cytosol;endoplasmic reticulum;membrane;mitochondrion;nucleus;organelle lumen	antioxidant activity;catalytic activity;DNA binding;enzyme regulator activity;metal ion binding;protein binding;RNA binding	5	DNA repair, DNA replication and chromosomal stability
Q99848	EBNA1BP2	metabolic process	nucleus	protein binding;RNA binding	5	DNA repair, DNA replication and chromosomal stability
Q9BQG0	MYBBP1A	cell communication;cell differentiation;metabolic process;regulation of biological process;response to stimulus;transport	cytoplasm;membrane;nucleus	catalytic activity;DNA binding;protein binding;RNA binding	5	DNA repair, DNA replication and chromosomal stability
Q9BYG3	MKI67IP; NIFK	cell organization and biogenesis;metabolic process;regulation of biological process	chromosome;cytoplasm;nucleus	protein binding;RNA binding	5	DNA repair, DNA replication and chromosomal stability
Q9BZE4	GTPBP4	cell differentiation;regulation of biological process;response to stimulus	cytoplasm;cytosol;Golgi;membrane;nucleus	catalytic activity;nucleotide binding;protein binding;RNA binding	5	DNA repair, DNA replication and chromosomal stability
Q9H0S4	DDX47	cell death;metabolic process;regulation of biological process;response to stimulus	cytoplasm;membrane;nucleus	catalytic activity;nucleotide binding;protein binding;RNA binding	5	DNA repair, DNA replication and chromosomal stability
Q9H6R4	NOL6	metabolic process;transport	chromosome;mitochondrion;nucleus	protein binding;RNA binding	5	DNA repair, DNA replication and chromosomal stability
Q9H7B2	RPF2	cell organization and biogenesis;metabolic process;regulation of biological process	nucleus	RNA binding	5	DNA repair, DNA replication and chromosomal stability
Q9H8H0	NOL11	metabolic process;regulation of biological process	nucleus	protein binding;RNA binding	5	DNA repair, DNA replication and chromosomal stability
Q9H9Y2	RPF1	cell organization and biogenesis;metabolic process	nucleus	protein binding;RNA binding	5	DNA repair, DNA replication and chromosomal stability
Q9NQZ2	UTP3	cell organization and biogenesis;development;metabolic process	nucleus	protein binding;RNA binding	5	DNA repair, DNA replication and chromosomal stability
Q9NR30	DDX21	cell differentiation;metabolic process;regulation of biological process;response to stimulus	cytoplasm;membrane;nucleus	catalytic activity;nucleotide binding;protein binding;RNA binding	5	DNA repair, DNA replication and chromosomal stability
Q9NR99	MXRA5	response to stimulus	extracellular	protein binding	5	DNA repair, DNA replication and chromosomal stability
Q9NVP1	DDX18	metabolic process;response to stimulus	chromosome;cytoplasm;membrane;nucleus	catalytic activity;DNA binding;nucleotide binding;protein binding;RNA binding	5	DNA repair, DNA replication and chromosomal stability
Q9NW13	RBM28	metabolic process	nucleus;spliceosomal complex	RNA binding	5	DNA repair, DNA replication and chromosomal stability
Q9NYH9	UTP6	metabolic process	nucleus	protein binding;RNA binding	5	DNA repair, DNA replication and chromosomal stability
Q9NZM5	GLTSCR2; NOP53	cell organization and biogenesis;metabolic process;regulation of biological process;response to stimulus;transport	cytosol;nucleus	protein binding;RNA binding	5	DNA repair, DNA replication and chromosomal stability
Q9UIJ7	AK3	coagulation;metabolic process	mitochondrion;organelle lumen	catalytic activity;nucleotide binding;protein binding	5	DNA repair, DNA replication and chromosomal stability
Q9UKD2	MRTO4	cell organization and biogenesis;metabolic process	cytoplasm;nucleus	protein binding;RNA binding	5	DNA repair, DNA replication and chromosomal stability
Q9Y221	NIP7	cell organization and biogenesis	cytosol;nucleus	protein binding;RNA binding	5	DNA repair, DNA replication and chromosomal stability
Q9Y281	CFL2	cell organization and biogenesis;cellular homeostasis;regulation of biological process	cytoplasm;cytoskeleton;nucleus	protein binding	5	DNA repair, DNA replication and chromosomal stability
Q9Y3A4	RRP7A	cell organization and biogenesis;metabolic process	cytoplasm	protein binding;RNA binding	5	DNA repair, DNA replication and chromosomal stability
Q9Y3C1	NOP16		nucleus	RNA binding	5	DNA repair, DNA replication and chromosomal stability
Q9Y3E1	HDGFRP3; HDGFL3	cell organization and biogenesis;cell proliferation;regulation of biological process	cytoplasm;cytosol;extracellular;nucleus	protein binding	5	DNA repair, DNA replication and chromosomal stability
Q9Y3T9	NOC2L	cell death;cell organization and biogenesis;metabolic process;regulation of biological process;response to stimulus	cytosol;nucleus	protein binding;RNA binding	5	DNA repair, DNA replication and chromosomal stability
Q9Y680	FKBP7	metabolic process	cytoplasm;endoplasmic reticulum;organelle lumen	catalytic activity;metal ion binding;protein binding	5	DNA repair, DNA replication and chromosomal stability
Q9Y6C2	EMILIN1	cell organization and biogenesis;cellular component movement	extracellular	protein binding;structural molecule activity	5	DNA repair, DNA replication and chromosomal stability
Tab. S4: Cluster analysis of proteins in RCs relative to Npl.
